# Supplementary material for: Transposable element finder (TEF): finding active transposable elements from next generation sequencing data
Source: BMC Bioinformatics. 2022 Nov 22;23:500. doi: 10.1186/s12859-022-05011-3 (PMC9682801; doi:10.1186/s12859-022-05011-3)
Supplement: Supplementary file 3 — Additional file 3. Table S1. Detected head and tail sequence of TE and their inserted positions on the reference sequence by TSD method. [file 12859_2022_5011_MOESM3_ESM.xlsx]

## Sheet: tsd_method.result.ttm2.ttm5 (2)
Table S1 Detected head and tail seqeunce of TE and their inserted positions on the reference seqeunce by TSD method
Line	Chromosome	Junction position to TE		Directiona	Head sequence of TE	Tail seqeunce of TE	Head flanking sequence	TSD	Tail flanking sequence	ttm2			ttm5			Genotype
										Head Junction	Tail Junction	Wildtype	Head Junction	Tail Junction	Wildtype
ttm2	4	30259052	30259056	r	TCTTAACTAACTTGCAACCT	GCTTGTATATATATTTAACA	TGACCAAACATGATGGAAAC	GAAAC	GAAACGAGTATTAGACAAAA	33	22	28	0	0	51	H
ttm2	4	30259056	30259052	f	TGTTAAATATATATACAAGC	AGGTTGCAAGTTAGTTAAGA	TTTTGTCTAATACTCGTTTC	GTTTC	GTTTCCATCATGTTTGGTCA	22	33	27	0	0	53	H
ttm2	5	1925905	1925909	r	TCTTAACTAACTTGCAACCT	GCTTGTATATATATTTAACA	TGTATCCAAGAAGTTGATAG	GATAG	GATAGCACAGGCAGACTGCA	64	42	68	0	0	35	H
ttm2	5	1925909	1925905	f	TGTTAAATATATATACAAGC	AGGTTGCAAGTTAGTTAAGA	TGCAGTCTGCCTGTGCTATC	CTATC	CTATCAACTTCTTGGATACA	42	64	66	0	0	33	H
ttm2	10	22134714	22134718	r	TGTTAAATATATATACAAGC	AGGTTGCAAGTTAGTTAAGA	GATATATGCTAGTATCTTGC	CTTGC	CTTGCAAGGGATATTTTGTC	46	60	0	0	0	49	M
ttm2	10	22134718	22134714	f	TCTTAACTAACTTGCAACCT	GCTTGTATATATATTTAACA	GACAAAATATCCCTTGCAAG	GCAAG	GCAAGATACTAGCATATATC	60	46	0	0	0	50	M
ttm2	10	22531003	22531007	r	TCTTAACTAACTTGCAACCT	GCTTGTATATATATTTAACA	TTCAGCTCACCAGTAAAAGT	AAAGT	AAAGTATGATACTAAGCAGC	60	53	0	0	0	49	M
ttm2	10	22531007	22531003	f	TGTTAAATATATATACAAGC	AGGTTGCAAGTTAGTTAAGA	GCTGCTTAGTATCATACTTT	ACTTT	ACTTTTACTGGTGAGCTGAA	53	60	0	0	0	46	M
ttm5	1	34453641	34453645	r	TGTTAAATATATATACAAGC	AGGTTGCAAGTTAGTTAAGA	CGTCAGAGAAGGGTTCTTTG	CTTTG	CTTTGTTTATCTTTGGACTC	0	0	51	41	53	0	M
ttm5	1	34453645	34453641	f	TCTTAACTAACTTGCAACCT	GCTTGTATATATATTTAACA	GAGTCCAAAGATAAACAAAG	CAAAG	CAAAGAACCCTTCTCTGACG	0	0	49	53	41	0	M
ttm5	2	1004765	1004769	r	TGTTAAATATATATACAAGC	AGGTTGCAAGTTAGTTAAGA	CTACATGTCATTGATATACC	ATACC	ATACCAATGGCATATCTCAA	0	0	54	15	28	37	H
ttm5	2	1004769	1004765	f	TCTTAACTAACTTGCAACCT	GCTTGTATATATATTTAACA	TTGAGATATGCCATTGGTAT	GGTAT	GGTATATCAATGACATGTAG	0	0	54	28	15	32	H
ttm5	2	31596628	31596632	r	TCTTAACTAACTTGCAACCT	GCTTGTATATATATTTAACA	GATACTCTCACAGGTATTAG	ATTAG	ATTAGAACTTATACCTCGTA	0	0	54	39	22	8	H
ttm5	2	31596632	31596628	f	TGTTAAATATATATACAAGC	AGGTTGCAAGTTAGTTAAGA	TACGAGGTATAAGTTCTAAT	CTAAT	CTAATACCTGTGAGAGTATC	0	0	53	22	39	9	H
ttm5	3	741222	741226	r	TGTTAAATATATATACAAGC	AGGTTGCAAGTTAGTTAAGA	TCAACGTTGGTGGTGGCAGC	GCAGC	GCAGCCAGGGTTCCATCCCT	0	0	35	27	32	0	M
ttm5	3	741226	741222	f	TCTTAACTAACTTGCAACCT	GCTTGTATATATATTTAACA	AGGGATGGAACCCTGGCTGC	GCTGC	GCTGCCACCACCAACGTTGA	0	0	37	32	27	0	M
ttm5	3	8304674	8304678	r	TGTTAAATATATATACAAGC	AGGTTGCAAGTTAGTTAAGA	GGTAATCAAAGTTATGAATA	GAATA	GAATATACCATTGCTCTATA	0	0	69	43	59	0	M
ttm5	3	8304678	8304674	f	TCTTAACTAACTTGCAACCT	GCTTGTATATATATTTAACA	TATAGAGCAATGGTATATTC	TATTC	TATTCATAACTTTGATTACC	0	0	73	59	43	0	M
ttm5	6	24967877	24967881	r	TGTTAAATATATATACAAGC	AGGTTGCAAGTTAGTTAAGA	GCTCTTCTTGAGGTGTGCAT	TGCAT	TGCATCAGAGGATGCCCCAA	0	0	47	37	54	0	M
ttm5	6	24967881	24967877	f	TCTTAACTAACTTGCAACCT	GCTTGTATATATATTTAACA	TTGGGGCATCCTCTGATGCA	ATGCA	ATGCACACCTCAAGAAGAGC	0	0	44	54	37	0	M
ttm5	7	20064391	20064395	r	TCTTAACTAACTTGCAACCT	GCTTGTATATATATTTAACA	CGGAGCAAGAAGGTGATAAG	ATAAG	ATAAGAACAGCCGAATTCCC	0	0	77	69	23	26	H
ttm5	7	20064395	20064391	f	TGTTAAATATATATACAAGC	AGGTTGCAAGTTAGTTAAGA	GGGAATTCGGCTGTTCTTAT	CTTAT	CTTATCACCTTCTTGCTCCG	0	0	78	23	69	26	H
ttm5	9	12970614	12970618	r	TGTTAAATATATATACAAGC	AGGTTGCAAGTTAGTTAAGA	TTCTCAGTGACTGTGCATGC	CATGC	CATGCATGGTGGGGTGTAGT	0	0	36	44	61	0	M
ttm5	9	12970618	12970614	f	TCTTAACTAACTTGCAACCT	GCTTGTATATATATTTAACA	ACTACACCCCACCATGCATG	GCATG	GCATGCACAGTCACTGAGAA	0	0	38	61	44	0	M
ttm5	10	19069885	19069889	r	TCTTAACTAACTTGCAACCT	GCTTGTATATATATTTAACA	TATTTTCACAGAGTACAAGT	CAAGT	CAAGTGTGCTGATGATATAT	0	0	46	22	34	21	H
ttm5	10	19069889	19069885	f	TGTTAAATATATATACAAGC	AGGTTGCAAGTTAGTTAAGA	ATATATCATCAGCACACTTG	ACTTG	ACTTGTACTCTGTGAAAATA	0	0	45	34	22	32	H
ttm5	10	21583054	21583058	r	TCTTAACTAACTTGCAACCT	GCTTGTATATATATTTAACA	TAATTTGAGGATATGATAAG	ATAAG	ATAAGTACCTCGAGCTCGGA	0	0	42	21	27	13	H
ttm5	10	21583058	21583054	f	TGTTAAATATATATACAAGC	AGGTTGCAAGTTAGTTAAGA	TCCGAGCTCGAGGTACTTAT	CTTAT	CTTATCATATCCTCAAATTA	0	0	40	27	21	11	H
ttm5	12	2155895	2155899	r	TGTTAAATATATATACAAGC	AGGTTGCAAGTTAGTTAAGA	CTTGAATTGCAGCTTGGAAC	GGAAC	GGAACAATTTGGCTTTGTGT	0	0	50	29	34	41	H
ttm5	12	2155899	2155895	f	TCTTAACTAACTTGCAACCT	GCTTGTATATATATTTAACA	ACACAAAGCCAAATTGTTCC	GTTCC	GTTCCAAGCTGCAATTCAAG	0	0	52	34	29	46	H
a 'f' is forward. 'r' is reverse.
Numbers of Head Junction, Tail junction, and wildtype for each line are read counts containing their junction sequences.
Genotypes: M is homozygous. H is hetelozygous.

## Sheet: tsd_method.result.ttm2.ttm5
Table S1 Detected head and tail sequence of TE and their inserted positions on the reference sequence by TSD method
Line	Chromosome	Junction position to TE		Directiona	Head sequence of TE	Tail sequence of TE	Head flanking sequence	TSD	Tail flanking sequence	ttm2			ttm5			Genotype
										Head Junction	Tail Junction	Non-insertion	Head Junction	Tail Junction	Non-insertion
ttm2	4	30259052	30259056	r	TCTTAACTAACTTGCAACCT	GCTTGTATATATATTTAACA	TGACCAAACATGATGGAAAC	GAAAC	GAAACGAGTATTAGACAAAA	33	22	28	0	0	51	H
ttm2	4	30259056	30259052	f	TGTTAAATATATATACAAGC	AGGTTGCAAGTTAGTTAAGA	TTTTGTCTAATACTCGTTTC	GTTTC	GTTTCCATCATGTTTGGTCA	22	33	27	0	0	53	H
ttm2	5	1925905	1925909	r	TCTTAACTAACTTGCAACCT	GCTTGTATATATATTTAACA	TGTATCCAAGAAGTTGATAG	GATAG	GATAGCACAGGCAGACTGCA	64	42	68	0	0	35	H
ttm2	5	1925909	1925905	f	TGTTAAATATATATACAAGC	AGGTTGCAAGTTAGTTAAGA	TGCAGTCTGCCTGTGCTATC	CTATC	CTATCAACTTCTTGGATACA	42	64	66	0	0	33	H
ttm2	10	22134714	22134718	r	TGTTAAATATATATACAAGC	AGGTTGCAAGTTAGTTAAGA	GATATATGCTAGTATCTTGC	CTTGC	CTTGCAAGGGATATTTTGTC	46	60	0	0	0	49	M
ttm2	10	22134718	22134714	f	TCTTAACTAACTTGCAACCT	GCTTGTATATATATTTAACA	GACAAAATATCCCTTGCAAG	GCAAG	GCAAGATACTAGCATATATC	60	46	0	0	0	50	M
ttm2	10	22531003	22531007	r	TCTTAACTAACTTGCAACCT	GCTTGTATATATATTTAACA	TTCAGCTCACCAGTAAAAGT	AAAGT	AAAGTATGATACTAAGCAGC	60	53	0	0	0	49	M
ttm2	10	22531007	22531003	f	TGTTAAATATATATACAAGC	AGGTTGCAAGTTAGTTAAGA	GCTGCTTAGTATCATACTTT	ACTTT	ACTTTTACTGGTGAGCTGAA	53	60	0	0	0	46	M
ttm5	1	34453641	34453645	r	TGTTAAATATATATACAAGC	AGGTTGCAAGTTAGTTAAGA	CGTCAGAGAAGGGTTCTTTG	CTTTG	CTTTGTTTATCTTTGGACTC	0	0	51	41	53	0	M
ttm5	1	34453645	34453641	f	TCTTAACTAACTTGCAACCT	GCTTGTATATATATTTAACA	GAGTCCAAAGATAAACAAAG	CAAAG	CAAAGAACCCTTCTCTGACG	0	0	49	53	41	0	M
ttm5	2	1004765	1004769	r	TGTTAAATATATATACAAGC	AGGTTGCAAGTTAGTTAAGA	CTACATGTCATTGATATACC	ATACC	ATACCAATGGCATATCTCAA	0	0	54	15	28	37	H
ttm5	2	1004769	1004765	f	TCTTAACTAACTTGCAACCT	GCTTGTATATATATTTAACA	TTGAGATATGCCATTGGTAT	GGTAT	GGTATATCAATGACATGTAG	0	0	54	28	15	32	H
ttm5	2	31596628	31596632	r	TCTTAACTAACTTGCAACCT	GCTTGTATATATATTTAACA	GATACTCTCACAGGTATTAG	ATTAG	ATTAGAACTTATACCTCGTA	0	0	54	39	22	8	H
ttm5	2	31596632	31596628	f	TGTTAAATATATATACAAGC	AGGTTGCAAGTTAGTTAAGA	TACGAGGTATAAGTTCTAAT	CTAAT	CTAATACCTGTGAGAGTATC	0	0	53	22	39	9	H
ttm5	3	741222	741226	r	TGTTAAATATATATACAAGC	AGGTTGCAAGTTAGTTAAGA	TCAACGTTGGTGGTGGCAGC	GCAGC	GCAGCCAGGGTTCCATCCCT	0	0	35	27	32	0	M
ttm5	3	741226	741222	f	TCTTAACTAACTTGCAACCT	GCTTGTATATATATTTAACA	AGGGATGGAACCCTGGCTGC	GCTGC	GCTGCCACCACCAACGTTGA	0	0	37	32	27	0	M
ttm5	3	8304674	8304678	r	TGTTAAATATATATACAAGC	AGGTTGCAAGTTAGTTAAGA	GGTAATCAAAGTTATGAATA	GAATA	GAATATACCATTGCTCTATA	0	0	69	43	59	0	M
ttm5	3	8304678	8304674	f	TCTTAACTAACTTGCAACCT	GCTTGTATATATATTTAACA	TATAGAGCAATGGTATATTC	TATTC	TATTCATAACTTTGATTACC	0	0	73	59	43	0	M
ttm5	6	24967877	24967881	r	TGTTAAATATATATACAAGC	AGGTTGCAAGTTAGTTAAGA	GCTCTTCTTGAGGTGTGCAT	TGCAT	TGCATCAGAGGATGCCCCAA	0	0	47	37	54	0	M
ttm5	6	24967881	24967877	f	TCTTAACTAACTTGCAACCT	GCTTGTATATATATTTAACA	TTGGGGCATCCTCTGATGCA	ATGCA	ATGCACACCTCAAGAAGAGC	0	0	44	54	37	0	M
ttm5	7	20064391	20064395	r	TCTTAACTAACTTGCAACCT	GCTTGTATATATATTTAACA	CGGAGCAAGAAGGTGATAAG	ATAAG	ATAAGAACAGCCGAATTCCC	0	0	77	69	23	26	H
ttm5	7	20064395	20064391	f	TGTTAAATATATATACAAGC	AGGTTGCAAGTTAGTTAAGA	GGGAATTCGGCTGTTCTTAT	CTTAT	CTTATCACCTTCTTGCTCCG	0	0	78	23	69	26	H
ttm5	9	12970614	12970618	r	TGTTAAATATATATACAAGC	AGGTTGCAAGTTAGTTAAGA	TTCTCAGTGACTGTGCATGC	CATGC	CATGCATGGTGGGGTGTAGT	0	0	36	44	61	0	M
ttm5	9	12970618	12970614	f	TCTTAACTAACTTGCAACCT	GCTTGTATATATATTTAACA	ACTACACCCCACCATGCATG	GCATG	GCATGCACAGTCACTGAGAA	0	0	38	61	44	0	M
ttm5	10	19069885	19069889	r	TCTTAACTAACTTGCAACCT	GCTTGTATATATATTTAACA	TATTTTCACAGAGTACAAGT	CAAGT	CAAGTGTGCTGATGATATAT	0	0	46	22	34	21	H
ttm5	10	19069889	19069885	f	TGTTAAATATATATACAAGC	AGGTTGCAAGTTAGTTAAGA	ATATATCATCAGCACACTTG	ACTTG	ACTTGTACTCTGTGAAAATA	0	0	45	34	22	32	H
ttm5	10	21583054	21583058	r	TCTTAACTAACTTGCAACCT	GCTTGTATATATATTTAACA	TAATTTGAGGATATGATAAG	ATAAG	ATAAGTACCTCGAGCTCGGA	0	0	42	21	27	13	H
ttm5	10	21583058	21583054	f	TGTTAAATATATATACAAGC	AGGTTGCAAGTTAGTTAAGA	TCCGAGCTCGAGGTACTTAT	CTTAT	CTTATCATATCCTCAAATTA	0	0	40	27	21	11	H
ttm5	12	2155895	2155899	r	TGTTAAATATATATACAAGC	AGGTTGCAAGTTAGTTAAGA	CTTGAATTGCAGCTTGGAAC	GGAAC	GGAACAATTTGGCTTTGTGT	0	0	50	29	34	41	H
ttm5	12	2155899	2155895	f	TCTTAACTAACTTGCAACCT	GCTTGTATATATATTTAACA	ACACAAAGCCAAATTGTTCC	GTTCC	GTTCCAAGCTGCAATTCAAG	0	0	52	34	29	46	H
a 'f' is forward. 'r' is reverse.
Numbers of Head Junction, Tail junction, and Non-insertion for each line are read counts containing their junction sequences.
Genotypes: M is homozygous. H is heterozygous.
