# Supplementary material for: Transposable element finder (TEF): finding active transposable elements from next generation sequencing data
Source: BMC Bioinformatics. 2022 Nov 22;23:500. doi: 10.1186/s12859-022-05011-3 (PMC9682801; doi:10.1186/s12859-022-05011-3)
Supplement: Supplementary file 4 — Additional file 4. Table S2. Detected head and tail sequence of TE and kinds of TSD in ttm2 and ttm5 by TSD method. [file 12859_2022_5011_MOESM4_ESM.xlsx]

## Sheet: Sheet1
Table S2 Detected head and tail sequence of TE and kinds of TSD in ttm2 and ttm5 by TSD method
Head	Tail	ttm2	ttm5	TE family
TCTTAACTAACTTGCAACCT	GCTTGTATATATATTTAACA	4	10	Tos17
TGTTAAATATATATACAAGC	AGGTTGCAAGTTAGTTAAGA	4	10	Tos17
