# Supplementary material for: Transposable element finder (TEF): finding active transposable elements from next generation sequencing data
Source: BMC Bioinformatics. 2022 Nov 22;23:500. doi: 10.1186/s12859-022-05011-3 (PMC9682801; doi:10.1186/s12859-022-05011-3)
Supplement: Supplementary file 5 — Additional file 5. Table S3. Detected head and tail sequence original TE in the ttm2 genome by TSD method. [file 12859_2022_5011_MOESM5_ESM.xlsx]

## Sheet: Sheet1
Table S3 Detected head and tail sequence original TE in the ttm2 genome by TSD method
Chromosome	Position	Kind	TE end sequence	Direction
7	26694795	head	TGTTAAATATATATACAAGC	forward
7	26694814	tail	GCTTGTATATATATTTAACA	reverse
7	26694913	tail	AGGTTGCAAGTTAGTTAAGA	forward
7	26694932	head	TCTTAACTAACTTGCAACCT	reverse
7	26698771	head	TGTTAAATATATATACAAGC	forward
7	26698790	tail	GCTTGTATATATATTTAACA	reverse
7	26698889	tail	AGGTTGCAAGTTAGTTAAGA	forward
7	26698908	head	TCTTAACTAACTTGCAACCT	reverse
10	15415374	head	TGTTAAATATATATACAAGC	forward
10	15415393	tail	GCTTGTATATATATTTAACA	reverse
10	15415492	tail	AGGTTGCAAGTTAGTTAAGA	forward
10	15415511	head	TCTTAACTAACTTGCAACCT	reverse
10	15419440	head	TGTTAAATATATATACAAGC	forward
10	15419459	tail	GCTTGTATATATATTTAACA	reverse
10	15419558	tail	AGGTTGCAAGTTAGTTAAGA	forward
10	15419577	head	TCTTAACTAACTTGCAACCT	reverse
