# Supplementary material for: Transposable element finder (TEF): finding active transposable elements from next generation sequencing data
Source: BMC Bioinformatics. 2022 Nov 22;23:500. doi: 10.1186/s12859-022-05011-3 (PMC9682801; doi:10.1186/s12859-022-05011-3)
Supplement: Supplementary file 6 — Additional file 6. Table S4. Detected head and tail sequence of TE and their inserted positions on the reference sequence for hc4 and hc31 by TSD method. [file 12859_2022_5011_MOESM6_ESM.xlsx]

## Sheet: tsd_method.result.ttm2.ttm5 (2)
Table S1 Detected head and tail seqeunce of TE and their inserted positions on the reference seqeunce by TSD method
Line	Chromosome	Junction position to TE		Directiona	Head sequence of TE	Tail seqeunce of TE	Head flanking sequence	TSD	Tail flanking sequence	ttm2			ttm5			Genotype
										Head Junction	Tail Junction	Wildtype	Head Junction	Tail Junction	Wildtype
ttm2	4	30259052	30259056	r	TCTTAACTAACTTGCAACCT	GCTTGTATATATATTTAACA	TGACCAAACATGATGGAAAC	GAAAC	GAAACGAGTATTAGACAAAA	33	22	28	0	0	51	H
ttm2	4	30259056	30259052	f	TGTTAAATATATATACAAGC	AGGTTGCAAGTTAGTTAAGA	TTTTGTCTAATACTCGTTTC	GTTTC	GTTTCCATCATGTTTGGTCA	22	33	27	0	0	53	H
ttm2	5	1925905	1925909	r	TCTTAACTAACTTGCAACCT	GCTTGTATATATATTTAACA	TGTATCCAAGAAGTTGATAG	GATAG	GATAGCACAGGCAGACTGCA	64	42	68	0	0	35	H
ttm2	5	1925909	1925905	f	TGTTAAATATATATACAAGC	AGGTTGCAAGTTAGTTAAGA	TGCAGTCTGCCTGTGCTATC	CTATC	CTATCAACTTCTTGGATACA	42	64	66	0	0	33	H
ttm2	10	22134714	22134718	r	TGTTAAATATATATACAAGC	AGGTTGCAAGTTAGTTAAGA	GATATATGCTAGTATCTTGC	CTTGC	CTTGCAAGGGATATTTTGTC	46	60	0	0	0	49	M
ttm2	10	22134718	22134714	f	TCTTAACTAACTTGCAACCT	GCTTGTATATATATTTAACA	GACAAAATATCCCTTGCAAG	GCAAG	GCAAGATACTAGCATATATC	60	46	0	0	0	50	M
ttm2	10	22531003	22531007	r	TCTTAACTAACTTGCAACCT	GCTTGTATATATATTTAACA	TTCAGCTCACCAGTAAAAGT	AAAGT	AAAGTATGATACTAAGCAGC	60	53	0	0	0	49	M
ttm2	10	22531007	22531003	f	TGTTAAATATATATACAAGC	AGGTTGCAAGTTAGTTAAGA	GCTGCTTAGTATCATACTTT	ACTTT	ACTTTTACTGGTGAGCTGAA	53	60	0	0	0	46	M
ttm5	1	34453641	34453645	r	TGTTAAATATATATACAAGC	AGGTTGCAAGTTAGTTAAGA	CGTCAGAGAAGGGTTCTTTG	CTTTG	CTTTGTTTATCTTTGGACTC	0	0	51	41	53	0	M
ttm5	1	34453645	34453641	f	TCTTAACTAACTTGCAACCT	GCTTGTATATATATTTAACA	GAGTCCAAAGATAAACAAAG	CAAAG	CAAAGAACCCTTCTCTGACG	0	0	49	53	41	0	M
ttm5	2	1004765	1004769	r	TGTTAAATATATATACAAGC	AGGTTGCAAGTTAGTTAAGA	CTACATGTCATTGATATACC	ATACC	ATACCAATGGCATATCTCAA	0	0	54	15	28	37	H
ttm5	2	1004769	1004765	f	TCTTAACTAACTTGCAACCT	GCTTGTATATATATTTAACA	TTGAGATATGCCATTGGTAT	GGTAT	GGTATATCAATGACATGTAG	0	0	54	28	15	32	H
ttm5	2	31596628	31596632	r	TCTTAACTAACTTGCAACCT	GCTTGTATATATATTTAACA	GATACTCTCACAGGTATTAG	ATTAG	ATTAGAACTTATACCTCGTA	0	0	54	39	22	8	H
ttm5	2	31596632	31596628	f	TGTTAAATATATATACAAGC	AGGTTGCAAGTTAGTTAAGA	TACGAGGTATAAGTTCTAAT	CTAAT	CTAATACCTGTGAGAGTATC	0	0	53	22	39	9	H
ttm5	3	741222	741226	r	TGTTAAATATATATACAAGC	AGGTTGCAAGTTAGTTAAGA	TCAACGTTGGTGGTGGCAGC	GCAGC	GCAGCCAGGGTTCCATCCCT	0	0	35	27	32	0	M
ttm5	3	741226	741222	f	TCTTAACTAACTTGCAACCT	GCTTGTATATATATTTAACA	AGGGATGGAACCCTGGCTGC	GCTGC	GCTGCCACCACCAACGTTGA	0	0	37	32	27	0	M
ttm5	3	8304674	8304678	r	TGTTAAATATATATACAAGC	AGGTTGCAAGTTAGTTAAGA	GGTAATCAAAGTTATGAATA	GAATA	GAATATACCATTGCTCTATA	0	0	69	43	59	0	M
ttm5	3	8304678	8304674	f	TCTTAACTAACTTGCAACCT	GCTTGTATATATATTTAACA	TATAGAGCAATGGTATATTC	TATTC	TATTCATAACTTTGATTACC	0	0	73	59	43	0	M
ttm5	6	24967877	24967881	r	TGTTAAATATATATACAAGC	AGGTTGCAAGTTAGTTAAGA	GCTCTTCTTGAGGTGTGCAT	TGCAT	TGCATCAGAGGATGCCCCAA	0	0	47	37	54	0	M
ttm5	6	24967881	24967877	f	TCTTAACTAACTTGCAACCT	GCTTGTATATATATTTAACA	TTGGGGCATCCTCTGATGCA	ATGCA	ATGCACACCTCAAGAAGAGC	0	0	44	54	37	0	M
ttm5	7	20064391	20064395	r	TCTTAACTAACTTGCAACCT	GCTTGTATATATATTTAACA	CGGAGCAAGAAGGTGATAAG	ATAAG	ATAAGAACAGCCGAATTCCC	0	0	77	69	23	26	H
ttm5	7	20064395	20064391	f	TGTTAAATATATATACAAGC	AGGTTGCAAGTTAGTTAAGA	GGGAATTCGGCTGTTCTTAT	CTTAT	CTTATCACCTTCTTGCTCCG	0	0	78	23	69	26	H
ttm5	9	12970614	12970618	r	TGTTAAATATATATACAAGC	AGGTTGCAAGTTAGTTAAGA	TTCTCAGTGACTGTGCATGC	CATGC	CATGCATGGTGGGGTGTAGT	0	0	36	44	61	0	M
ttm5	9	12970618	12970614	f	TCTTAACTAACTTGCAACCT	GCTTGTATATATATTTAACA	ACTACACCCCACCATGCATG	GCATG	GCATGCACAGTCACTGAGAA	0	0	38	61	44	0	M
ttm5	10	19069885	19069889	r	TCTTAACTAACTTGCAACCT	GCTTGTATATATATTTAACA	TATTTTCACAGAGTACAAGT	CAAGT	CAAGTGTGCTGATGATATAT	0	0	46	22	34	21	H
ttm5	10	19069889	19069885	f	TGTTAAATATATATACAAGC	AGGTTGCAAGTTAGTTAAGA	ATATATCATCAGCACACTTG	ACTTG	ACTTGTACTCTGTGAAAATA	0	0	45	34	22	32	H
ttm5	10	21583054	21583058	r	TCTTAACTAACTTGCAACCT	GCTTGTATATATATTTAACA	TAATTTGAGGATATGATAAG	ATAAG	ATAAGTACCTCGAGCTCGGA	0	0	42	21	27	13	H
ttm5	10	21583058	21583054	f	TGTTAAATATATATACAAGC	AGGTTGCAAGTTAGTTAAGA	TCCGAGCTCGAGGTACTTAT	CTTAT	CTTATCATATCCTCAAATTA	0	0	40	27	21	11	H
ttm5	12	2155895	2155899	r	TGTTAAATATATATACAAGC	AGGTTGCAAGTTAGTTAAGA	CTTGAATTGCAGCTTGGAAC	GGAAC	GGAACAATTTGGCTTTGTGT	0	0	50	29	34	41	H
ttm5	12	2155899	2155895	f	TCTTAACTAACTTGCAACCT	GCTTGTATATATATTTAACA	ACACAAAGCCAAATTGTTCC	GTTCC	GTTCCAAGCTGCAATTCAAG	0	0	52	34	29	46	H
a 'f' is forward. 'r' is reverse.
Numbers of Head Junction, Tail junction, and wildtype for each line are read counts containing their junction sequences.
Genotypes: M is homozygous. H is hetelozygous.

## Sheet: junction_method
Table S4 Detected head and tail sequence of TE and their inserted positions on the reference sequence for hc4 and hc31 by TSD method
Line	Chromosome	Junction position to TE		Directiona	Head sequence of TE	Tail sequence of TE	Head flanking sequence	TSD	Tail flanking sequence	hc31			hc4			Genotype
										Head Junction	Tail Junction	Non-insertion	Head Junction	Tail Junction	Non-insertion
hc31	2	149387	149391	r	TGTTAGAGTAAAATTCTTTT	ATCAAGTTTAACTTTCAACA	ATCTTCGGTTGGGAGAGAAA	AGAAA	AGAAAGGGAAGGCCTTTGTG	22	20	0	0	0	19	M
hc31	2	149391	149387	f	TGTTGAAAGTTAAACTTGAT	AAAAGAATTTTACTCTAACA	CACAAAGGCCTTCCCTTTCT	TTTCT	TTTCTCTCCCAACCGAAGAT	20	22	0	0	0	18	M
hc31	3	19300993	19300997	r	TGTTAGAGTAAAATTCTTTT	ATCAAGTTTAACTTTCAACA	GGTTTGTAAAGAGGAACTTC	ACTTC	ACTTCATGACCAGCTCCTAT	23	10	6	0	0	15	H
hc31	3	19300994	19300998	r	CTGTTAGAGTAAAATTCTTT	AATCAAGTTTAACTTTCAAC	AGGTTTGTAAAGAGGAACTT	AACTT	AACTTCATGACCAGCTCCTA	23	10	7	0	0	14	H
hc31	3	19300997	19300993	f	TGTTGAAAGTTAAACTTGAT	AAAAGAATTTTACTCTAACA	ATAGGAGCTGGTCATGAAGT	GAAGT	GAAGTTCCTCTTTACAAACC	10	23	8	0	0	13	H
hc31	3	19300998	19300994	f	GTTGAAAGTTAAACTTGATT	AAAGAATTTTACTCTAACAG	TAGGAGCTGGTCATGAAGTT	AAGTT	AAGTTCCTCTTTACAAACCT	10	23	8	0	0	14	H
hc31	3	22631755	22631759	r	TGTTAGAGTAAAATTCTTTT	ATCAAGTTTAACTTTCAACA	CGCCGAGAACAAGTGCTGAG	CTGAG	CTGAGTCCGGTATATGATGT	5	8	0	0	0	32	M
hc31	3	22631759	22631755	f	TGTTGAAAGTTAAACTTGAT	AAAAGAATTTTACTCTAACA	ACATCATATACCGGACTCAG	CTCAG	CTCAGCACTTGTTCTCGGCG	8	5	5	0	0	27	H
hc31	5	853776	853780	r	TGTTAGAGTAAAATTCTTTT	ATCAAGTTTAACTTTCAACA	GAGAAAATCCTCGTTCTCCA	CTCCA	CTCCATTGATTGTCAACGAC	20	26	0	0	0	17	M
hc31	5	853780	853776	f	TGTTGAAAGTTAAACTTGAT	AAAAGAATTTTACTCTAACA	GTCGTTGACAATCAATGGAG	TGGAG	TGGAGAACGAGGATTTTCTC	26	20	0	0	0	15	M
hc31	5	10632816	10632820	r	TGTTGAAAGTTAAACTTGAT	AAAAGAATTTTACTCTAACA	TCGCTATCCTGGGTCAAATC	AAATC	AAATCCGACCCCAACAGTTT	20	19	0	0	0	20	M
hc31	5	10632820	10632816	f	TGTTAGAGTAAAATTCTTTT	ATCAAGTTTAACTTTCAACA	AAACTGTTGGGGTCGGATTT	GATTT	GATTTGACCCAGGATAGCGA	19	20	0	0	0	23	M
hc31	5	18850327	18850331	r	TGTTAGAGTAAAATTCTTTT	ATCAAGTTTAACTTTCAACA	TCCCTATCTTATGCGCTTAA	CTTAA	CTTAACATTTCTGAGTAGCT	19	18	0	0	0	24	M
hc31	5	18850331	18850327	f	TGTTGAAAGTTAAACTTGAT	AAAAGAATTTTACTCTAACA	AGCTACTCAGAAATGTTAAG	TTAAG	TTAAGCGCATAAGATAGGGA	18	19	0	0	0	22	M
hc31	5	21050239	21050243	r	TGTTGAAAGTTAAACTTGAT	AAAAGAATTTTACTCTAACA	TTATTGATCAACCAAACTTG	ACTTG	ACTTGCCACATTAATTGAAA	9	27	0	0	0	31	M
hc31	5	21050243	21050239	f	TGTTAGAGTAAAATTCTTTT	ATCAAGTTTAACTTTCAACA	TTTCAATTAATGTGGCAAGT	CAAGT	CAAGTTTGGTTGATCAATAA	27	9	0	0	0	32	M
hc31	5	22846432	22846436	r	TGTTGAAAGTTAAACTTGAT	AAAAGAATTTTACTCTAACA	AGTTTTCCAGTTCATGGCTC	GGCTC	GGCTCATCACTTGATCTGTA	13	10	14	0	0	36	H
hc31	5	22846436	22846432	f	TGTTAGAGTAAAATTCTTTT	ATCAAGTTTAACTTTCAACA	TACAGATCAAGTGATGAGCC	GAGCC	GAGCCATGAACTGGAAAACT	10	13	11	0	0	36	H
hc4	1	2290651	2290655	r	TGTTAGAGTAAAATTCTTTT	ATCAAGTTTAACTTTCAACA	AAGTTAGGCTTAGAAGTGTC	GTGTC	GTGTCAAGGGTAGCCAATGT	0	0	18	16	22	0	M
hc4	1	2290652	2290656	r	CTGTTAGAGTAAAATTCTTT	AATCAAGTTTAACTTTCAAC	AAAGTTAGGCTTAGAAGTGT	AGTGT	AGTGTCAAGGGTAGCCAATG	0	0	17	17	22	0	M
hc4	1	2290655	2290651	f	TGTTGAAAGTTAAACTTGAT	AAAAGAATTTTACTCTAACA	ACATTGGCTACCCTTGACAC	GACAC	GACACTTCTAAGCCTAACTT	0	0	19	22	16	0	M
hc4	1	2290656	2290652	f	GTTGAAAGTTAAACTTGATT	AAAGAATTTTACTCTAACAG	CATTGGCTACCCTTGACACT	ACACT	ACACTTCTAAGCCTAACTTT	0	0	18	22	17	0	M
hc4	1	3034908	3034912	r	TGTTAGAGTAAAATTCTTTT	ATCAAGTTTAACTTTCAACA	TCAGTGGTAATTACATTACT	TTACT	TTACTATCTCTGTCTTATCA	0	0	17	16	22	0	M
hc4	1	3034912	3034908	f	TGTTGAAAGTTAAACTTGAT	AAAAGAATTTTACTCTAACA	TGATAAGACAGAGATAGTAA	AGTAA	AGTAATGTAATTACCACTGA	0	0	17	22	16	0	M
hc4	1	3268014	3268018	r	TGTTGAAAGTTAAACTTGAT	AAAAGAATTTTACTCTAACA	AAAATCGGTAAGGAAGTCAC	GTCAC	GTCACCAGGGGCTTGGTTGC	0	0	22	20	23	0	M
hc4	1	3268018	3268014	f	TGTTAGAGTAAAATTCTTTT	ATCAAGTTTAACTTTCAACA	GCAACCAAGCCCCTGGTGAC	GTGAC	GTGACTTCCTTACCGATTTT	0	0	23	23	20	0	M
hc4	1	3868468	3868472	r	TGTTGAAAGTTAAACTTGAT	AAAAGAATTTTACTCTAACA	AATTATACTCAGAGACGCCC	CGCCC	CGCCCTAGTGTTGGGTGCTT	0	0	21	13	10	1	M
hc4	1	3868472	3868468	f	TGTTAGAGTAAAATTCTTTT	ATCAAGTTTAACTTTCAACA	AAGCACCCAACACTAGGGCG	GGGCG	GGGCGTCTCTGAGTATAATT	0	0	25	10	13	1	M
hc4	1	4063982	4063986	r	TGTTGAAAGTTAAACTTGAT	AAAAGAATTTTACTCTAACA	TATTGGATCTAAGCAAATGA	AATGA	AATGACTGATCCTACTTAAC	0	0	21	13	20	2	M
hc4	1	4063986	4063982	f	TGTTAGAGTAAAATTCTTTT	ATCAAGTTTAACTTTCAACA	GTTAAGTAGGATCAGTCATT	TCATT	TCATTTGCTTAGATCCAATA	0	0	20	20	13	2	M
hc4	1	9427978	9427982	r	TGTTGAAAGTTAAACTTGAT	AAAAGAATTTTACTCTAACA	TGGCTCTTTTCCCCAAGATC	AGATC	AGATCATCATCAGGTTCTTC	0	0	19	14	13	1	M
hc4	1	9427982	9427978	f	TGTTAGAGTAAAATTCTTTT	ATCAAGTTTAACTTTCAACA	GAAGAACCTGATGATGATCT	GATCT	GATCTTGGGGAAAAGAGCCA	0	0	17	13	14	1	M
hc4	1	12413293	12413297	r	GTTGAAAGTTAAACTTGATT	AAAGAATTTTACTCTAACAG	TGTGTTTGGAAGATGAGCTT	AGCTT	AGCTTGAAGGAGCATAGTGC	0	0	27	22	14	0	M
hc4	1	12413294	12413298	r	TGTTGAAAGTTAAACTTGAT	AAAAGAATTTTACTCTAACA	ATGTGTTTGGAAGATGAGCT	GAGCT	GAGCTTGAAGGAGCATAGTG	0	0	27	22	17	0	M
hc4	1	12413297	12413293	f	CTGTTAGAGTAAAATTCTTT	AATCAAGTTTAACTTTCAAC	GCACTATGCTCCTTCAAGCT	AAGCT	AAGCTCATCTTCCAAACACA	0	0	26	14	22	0	M
hc4	1	12413298	12413294	f	TGTTAGAGTAAAATTCTTTT	ATCAAGTTTAACTTTCAACA	CACTATGCTCCTTCAAGCTC	AGCTC	AGCTCATCTTCCAAACACAT	0	0	24	17	22	0	M
hc4	1	20369767	20369771	r	TGTTGAAAGTTAAACTTGAT	AAAAGAATTTTACTCTAACA	TTTTTACAAGTAGATCTCAC	CTCAC	CTCACTGCTCTTAGAGATGT	0	0	8	9	23	0	M
hc4	1	20369771	20369767	f	TGTTAGAGTAAAATTCTTTT	ATCAAGTTTAACTTTCAACA	ACATCTCTAAGAGCAGTGAG	GTGAG	GTGAGATCTACTTGTAAAAA	0	0	8	23	9	0	M
hc4	1	21323512	21323516	r	TGTTGAAAGTTAAACTTGAT	AAAAGAATTTTACTCTAACA	CCCTCCACAGATGTGATCAA	ATCAA	ATCAATTCATTTGGATAGTC	0	0	23	18	20	0	M
hc4	1	21323516	21323512	f	TGTTAGAGTAAAATTCTTTT	ATCAAGTTTAACTTTCAACA	GACTATCCAAATGAATTGAT	TTGAT	TTGATCACATCTGTGGAGGG	0	0	26	20	18	0	M
hc4	1	24572897	24572901	r	TGTTGAAAGTTAAACTTGAT	AAAAGAATTTTACTCTAACA	AAGGGTCTTGGTGTTAGGTC	AGGTC	AGGTCAAGGGGATTTGCTCT	0	0	28	18	19	0	M
hc4	1	24572901	24572897	f	TGTTAGAGTAAAATTCTTTT	ATCAAGTTTAACTTTCAACA	AGAGCAAATCCCCTTGACCT	GACCT	GACCTAACACCAAGACCCTT	0	0	28	19	18	0	M
hc4	2	12683607	12683611	r	TGTTAGAGTAAAATTCTTTT	ATCAAGTTTAACTTTCAACA	TGGAATTCGATGGTGGAGGA	GAGGA	GAGGAAGCAGAACGAATGCA	0	0	25	19	15	2	M
hc4	2	12683611	12683607	f	TGTTGAAAGTTAAACTTGAT	AAAAGAATTTTACTCTAACA	TGCATTCGTTCTGCTTCCTC	TCCTC	TCCTCCACCATCGAATTCCA	0	0	25	15	19	2	M
hc4	3	1660301	1660305	r	TGTTAGAGTAAAATTCTTTT	ATCAAGTTTAACTTTCAACA	AACGAGAATACTGTAGAGAA	GAGAA	GAGAAGAGAGAGAGAGCGAA	0	0	14	12	11	1	M
hc4	3	1660305	1660301	f	TGTTGAAAGTTAAACTTGAT	AAAAGAATTTTACTCTAACA	TTCGCTCTCTCTCTCTTCTC	TTCTC	TTCTCTACAGTATTCTCGTT	0	0	14	11	12	1	M
hc4	3	6243389	6243393	r	TGTTGAAAGTTAAACTTGAT	AAAAGAATTTTACTCTAACA	ATGAGATATCATCAAAAACA	AAACA	AAACACTCGTTAATAACATA	0	0	26	14	17	1	M
hc4	3	6243393	6243389	f	TGTTAGAGTAAAATTCTTTT	ATCAAGTTTAACTTTCAACA	TATGTTATTAACGAGTGTTT	TGTTT	TGTTTTTGATGATATCTCAT	0	0	24	17	14	1	M
hc4	3	6393332	6393336	r	TGTTGAAAGTTAAACTTGAT	AAAAGAATTTTACTCTAACA	GTCGATTCGTGTATCAAGCA	AAGCA	AAGCACTAGTGGTGGGGCAA	0	0	16	18	12	0	M
hc4	3	6393336	6393332	f	TGTTAGAGTAAAATTCTTTT	ATCAAGTTTAACTTTCAACA	TTGCCCCACCACTAGTGCTT	TGCTT	TGCTTGATACACGAATCGAC	0	0	16	12	18	0	M
hc4	3	17222169	17222173	r	TGTTGAAAGTTAAACTTGAT	AAAAGAATTTTACTCTAACA	CTCGCTCTCTTTGAACCCTT	CCCTT	CCCTTTGGTTGCTTTGTAGA	0	0	15	10	14	0	M
hc4	3	17222173	17222169	f	TGTTAGAGTAAAATTCTTTT	ATCAAGTTTAACTTTCAACA	TCTACAAAGCAACCAAAGGG	AAGGG	AAGGGTTCAAAGAGAGCGAG	0	0	16	14	10	0	M
hc4	3	17390561	17390565	r	TGTTGAAAGTTAAACTTGAT	AAAAGAATTTTACTCTAACA	TCTAAGCTTGCCTAAACCCT	ACCCT	ACCCTTTCCCCCTTCCAGGT	0	0	19	19	36	0	M
hc4	3	17390565	17390561	f	TGTTAGAGTAAAATTCTTTT	ATCAAGTTTAACTTTCAACA	ACCTGGAAGGGGGAAAGGGT	AGGGT	AGGGTTTAGGCAAGCTTAGA	0	0	20	36	19	0	M
hc4	3	19025701	19025705	r	TGTTGAAAGTTAAACTTGAT	AAAAGAATTTTACTCTAACA	GTCGAAACGGAGCTTGTCTT	GTCTT	GTCTTCCGGAGGTAAAGCAA	0	0	10	20	18	0	M
hc4	3	19025705	19025701	f	TGTTAGAGTAAAATTCTTTT	ATCAAGTTTAACTTTCAACA	TTGCTTTACCTCCGGAAGAC	AAGAC	AAGACAAGCTCCGTTTCGAC	0	0	10	18	20	0	M
hc4	3	21902041	21902045	r	TGTTAGAGTAAAATTCTTTT	ATCAAGTTTAACTTTCAACA	ATATGATTCAGGGACTCCTG	TCCTG	TCCTGCACATGTATACAATA	0	0	27	23	17	0	M
hc4	3	21902045	21902041	f	TGTTGAAAGTTAAACTTGAT	AAAAGAATTTTACTCTAACA	TATTGTATACATGTGCAGGA	CAGGA	CAGGAGTCCCTGAATCATAT	0	0	29	17	23	0	M
hc4	3	21902992	21902996	r	TGTTGAAAGTTAAACTTGAT	AAAAGAATTTTACTCTAACA	GTTCTCTCTAAAGTGTGGAC	TGGAC	TGGACATGGTGTTATTCCAG	0	0	20	24	21	0	M
hc4	3	21902996	21902992	f	TGTTAGAGTAAAATTCTTTT	ATCAAGTTTAACTTTCAACA	CTGGAATAACACCATGTCCA	GTCCA	GTCCACACTTTAGAGAGAAC	0	0	22	21	24	1	M
hc4	3	23027153	23027157	r	TGTTGAAAGTTAAACTTGAT	AAAAGAATTTTACTCTAACA	ATGTCATGAGTAGTCCTCCT	CTCCT	CTCCTCACAATCAGTTTCCT	0	0	16	9	11	5	H
hc4	3	23027157	23027153	f	TGTTAGAGTAAAATTCTTTT	ATCAAGTTTAACTTTCAACA	AGGAAACTGATTGTGAGGAG	AGGAG	AGGAGGACTACTCATGACAT	0	0	17	11	9	5	H
hc4	4	830408	830412	r	TGTTGAAAGTTAAACTTGAT	AAAAGAATTTTACTCTAACA	ATTGTTCTCCGTGTAACTTT	ACTTT	ACTTTACCTTGGACAAGGTT	0	0	20	13	24	2	M
hc4	4	830412	830408	f	TGTTAGAGTAAAATTCTTTT	ATCAAGTTTAACTTTCAACA	AACCTTGTCCAAGGTAAAGT	AAAGT	AAAGTTACACGGAGAACAAT	0	0	20	24	13	2	M
hc4	4	7008455	7008459	r	TGTTAGAGTAAAATTCTTTT	ATCAAGTTTAACTTTCAACA	TTGTGACCCGCCTTGGTCCG	GTCCG	GTCCGAACAAGTAACTGACC	0	0	35	7	16	0	M
hc4	4	7008459	7008455	f	TGTTGAAAGTTAAACTTGAT	AAAAGAATTTTACTCTAACA	GGTCAGTTACTTGTTCGGAC	CGGAC	CGGACCAAGGCGGGTCACAA	0	0	34	16	7	0	M
hc4	4	12728126	12728130	r	TGTTGAAAGTTAAACTTGAT	AAAAGAATTTTACTCTAACA	TTTGTGCAGCATTTGCATGG	CATGG	CATGGTTTAAGTGTGAAGAA	0	0	25	27	20	0	M
hc4	4	12728130	12728126	f	TGTTAGAGTAAAATTCTTTT	ATCAAGTTTAACTTTCAACA	TTCTTCACACTTAAACCATG	CCATG	CCATGCAAATGCTGCACAAA	0	0	24	20	27	0	M
hc4	4	16060384	16060388	r	GTTGAAAGTTAAACTTGATT	AAAGAATTTTACTCTAACAG	ATGGCTTTGCTATAGGGACT	GGACT	GGACTACGATTGCAACTACG	0	0	14	13	8	7	H
hc4	4	16060385	16060389	r	TGTTGAAAGTTAAACTTGAT	AAAAGAATTTTACTCTAACA	CATGGCTTTGCTATAGGGAC	GGGAC	GGGACTACGATTGCAACTAC	0	0	15	13	8	10	H
hc4	4	16060388	16060384	f	CTGTTAGAGTAAAATTCTTT	AATCAAGTTTAACTTTCAAC	CGTAGTTGCAATCGTAGTCC	AGTCC	AGTCCCTATAGCAAAGCCAT	0	0	14	8	13	13	H
hc4	4	16060389	16060385	f	TGTTAGAGTAAAATTCTTTT	ATCAAGTTTAACTTTCAACA	GTAGTTGCAATCGTAGTCCC	GTCCC	GTCCCTATAGCAAAGCCATG	0	0	15	8	13	13	H
hc4	4	16092901	16092905	r	TGTTAGAGTAAAATTCTTTT	ATCAAGTTTAACTTTCAACA	AACTCCTTTCTTGGAATATG	ATATG	ATATGATCATATAAAAATGG	0	0	23	8	4	5	H
hc4	4	16092905	16092901	f	TGTTGAAAGTTAAACTTGAT	AAAAGAATTTTACTCTAACA	CCATTTTTATATGATCATAT	CATAT	CATATTCCAAGAAAGGAGTT	0	0	23	4	8	5	H
hc4	5	4806827	4806831	r	TGTTAGAGTAAAATTCTTTT	ATCAAGTTTAACTTTCAACA	TCTTTAACGTACCTTGGAAT	GGAAT	GGAATCTTCCAACCCTAATG	0	0	19	12	14	0	M
hc4	5	4806831	4806827	f	TGTTGAAAGTTAAACTTGAT	AAAAGAATTTTACTCTAACA	CATTAGGGTTGGAAGATTCC	ATTCC	ATTCCAAGGTACGTTAAAGA	0	0	20	14	12	0	M
hc4	5	6483935	6483939	r	TGTTGAAAGTTAAACTTGAT	AAAAGAATTTTACTCTAACA	ACTTGTTTGGGTGATATGTG	ATGTG	ATGTGAGTAAGACATTAGCT	0	0	13	5	14	0	M
hc4	5	6483939	6483935	f	TGTTAGAGTAAAATTCTTTT	ATCAAGTTTAACTTTCAACA	AGCTAATGTCTTACTCACAT	CACAT	CACATATCACCCAAACAAGT	0	0	16	14	5	0	M
hc4	5	9684160	9684164	r	TGTTAGAGTAAAATTCTTTT	ATCAAGTTTAACTTTCAACA	ACACGGATAATAGTAGAAAC	GAAAC	GAAACAAGACAAGAACTGGT	0	0	19	22	14	3	H
hc4	5	9684161	9684165	r	CTGTTAGAGTAAAATTCTTT	AATCAAGTTTAACTTTCAAC	GACACGGATAATAGTAGAAA	AGAAA	AGAAACAAGACAAGAACTGG	0	0	19	22	14	3	H
hc4	5	9684164	9684160	f	TGTTGAAAGTTAAACTTGAT	AAAAGAATTTTACTCTAACA	ACCAGTTCTTGTCTTGTTTC	GTTTC	GTTTCTACTATTATCCGTGT	0	0	20	14	22	3	H
hc4	5	9684165	9684161	f	GTTGAAAGTTAAACTTGATT	AAAGAATTTTACTCTAACAG	CCAGTTCTTGTCTTGTTTCT	TTTCT	TTTCTACTATTATCCGTGTC	0	0	20	14	22	3	H
hc4	5	16404244	16404248	r	TGTTGAAAGTTAAACTTGAT	AAAAGAATTTTACTCTAACA	TACGTCTAACCACAACAGGA	CAGGA	CAGGATCTGTAGTGTAATGC	0	0	14	22	29	0	M
hc4	5	16404248	16404244	f	TGTTAGAGTAAAATTCTTTT	ATCAAGTTTAACTTTCAACA	GCATTACACTACAGATCCTG	TCCTG	TCCTGTTGTGGTTAGACGTA	0	0	14	29	22	0	M
hc4	5	20208609	20208613	r	TGTTGAAAGTTAAACTTGAT	AAAAGAATTTTACTCTAACA	ATGGATGATCATGAAACCCC	ACCCC	ACCCCTCTTTTGTCCAAGGA	0	0	23	16	23	1	M
hc4	5	20208613	20208609	f	TGTTAGAGTAAAATTCTTTT	ATCAAGTTTAACTTTCAACA	TCCTTGGACAAAAGAGGGGT	GGGGT	GGGGTTTCATGATCATCCAT	0	0	21	23	16	1	M
hc4	5	21050457	21050461	r	TGTTGAAAGTTAAACTTGAT	AAAAGAATTTTACTCTAACA	TTGATATTGCTGTAGTAGCA	TAGCA	TAGCATTAGATCACATGTTA	0	0	14	27	20	1	M
hc4	5	21050461	21050457	f	TGTTAGAGTAAAATTCTTTT	ATCAAGTTTAACTTTCAACA	TAACATGTGATCTAATGCTA	TGCTA	TGCTACTACAGCAATATCAA	0	0	15	20	27	1	M
hc4	5	25461975	25461979	r	TGTTGAAAGTTAAACTTGAT	AAAAGAATTTTACTCTAACA	GTGGCGAAAGAGGAAGACTT	GACTT	GACTTCGAAGGATACAAGAA	0	0	15	14	18	0	M
hc4	5	25461979	25461975	f	TGTTAGAGTAAAATTCTTTT	ATCAAGTTTAACTTTCAACA	TTCTTGTATCCTTCGAAGTC	AAGTC	AAGTCTTCCTCTTTCGCCAC	0	0	15	18	14	0	M
a 'f' is forward. 'r' is reverse.
Numbers of Head Junction, Tail junction, and Non-insertion for each line are read counts containing their junction sequences.
Genotypes: M is homozygous. H is heterozygous.
