# Supplementary material for: Transposable element finder (TEF): finding active transposable elements from next generation sequencing data
Source: BMC Bioinformatics. 2022 Nov 22;23:500. doi: 10.1186/s12859-022-05011-3 (PMC9682801; doi:10.1186/s12859-022-05011-3)
Supplement: Supplementary file 7 — Additional file 7. Table S5. Detected head and tail sequence of TE and their inserted positions on the reference sequence for SRR1609962 and SRR1610772 by Junction method. [file 12859_2022_5011_MOESM7_ESM.xlsx]

## Sheet: tsd_method.result.ttm2.ttm5 (2)
Table S1 Detected head and tail seqeunce of TE and their inserted positions on the reference seqeunce by TSD method
Line	Chromosome	Junction position to TE		Directiona	Head sequence of TE	Tail seqeunce of TE	Head flanking sequence	TSD	Tail flanking sequence	ttm2			ttm5			Genotype
										Head Junction	Tail Junction	Wildtype	Head Junction	Tail Junction	Wildtype
ttm2	4	30259052	30259056	r	TCTTAACTAACTTGCAACCT	GCTTGTATATATATTTAACA	TGACCAAACATGATGGAAAC	GAAAC	GAAACGAGTATTAGACAAAA	33	22	28	0	0	51	H
ttm2	4	30259056	30259052	f	TGTTAAATATATATACAAGC	AGGTTGCAAGTTAGTTAAGA	TTTTGTCTAATACTCGTTTC	GTTTC	GTTTCCATCATGTTTGGTCA	22	33	27	0	0	53	H
ttm2	5	1925905	1925909	r	TCTTAACTAACTTGCAACCT	GCTTGTATATATATTTAACA	TGTATCCAAGAAGTTGATAG	GATAG	GATAGCACAGGCAGACTGCA	64	42	68	0	0	35	H
ttm2	5	1925909	1925905	f	TGTTAAATATATATACAAGC	AGGTTGCAAGTTAGTTAAGA	TGCAGTCTGCCTGTGCTATC	CTATC	CTATCAACTTCTTGGATACA	42	64	66	0	0	33	H
ttm2	10	22134714	22134718	r	TGTTAAATATATATACAAGC	AGGTTGCAAGTTAGTTAAGA	GATATATGCTAGTATCTTGC	CTTGC	CTTGCAAGGGATATTTTGTC	46	60	0	0	0	49	M
ttm2	10	22134718	22134714	f	TCTTAACTAACTTGCAACCT	GCTTGTATATATATTTAACA	GACAAAATATCCCTTGCAAG	GCAAG	GCAAGATACTAGCATATATC	60	46	0	0	0	50	M
ttm2	10	22531003	22531007	r	TCTTAACTAACTTGCAACCT	GCTTGTATATATATTTAACA	TTCAGCTCACCAGTAAAAGT	AAAGT	AAAGTATGATACTAAGCAGC	60	53	0	0	0	49	M
ttm2	10	22531007	22531003	f	TGTTAAATATATATACAAGC	AGGTTGCAAGTTAGTTAAGA	GCTGCTTAGTATCATACTTT	ACTTT	ACTTTTACTGGTGAGCTGAA	53	60	0	0	0	46	M
ttm5	1	34453641	34453645	r	TGTTAAATATATATACAAGC	AGGTTGCAAGTTAGTTAAGA	CGTCAGAGAAGGGTTCTTTG	CTTTG	CTTTGTTTATCTTTGGACTC	0	0	51	41	53	0	M
ttm5	1	34453645	34453641	f	TCTTAACTAACTTGCAACCT	GCTTGTATATATATTTAACA	GAGTCCAAAGATAAACAAAG	CAAAG	CAAAGAACCCTTCTCTGACG	0	0	49	53	41	0	M
ttm5	2	1004765	1004769	r	TGTTAAATATATATACAAGC	AGGTTGCAAGTTAGTTAAGA	CTACATGTCATTGATATACC	ATACC	ATACCAATGGCATATCTCAA	0	0	54	15	28	37	H
ttm5	2	1004769	1004765	f	TCTTAACTAACTTGCAACCT	GCTTGTATATATATTTAACA	TTGAGATATGCCATTGGTAT	GGTAT	GGTATATCAATGACATGTAG	0	0	54	28	15	32	H
ttm5	2	31596628	31596632	r	TCTTAACTAACTTGCAACCT	GCTTGTATATATATTTAACA	GATACTCTCACAGGTATTAG	ATTAG	ATTAGAACTTATACCTCGTA	0	0	54	39	22	8	H
ttm5	2	31596632	31596628	f	TGTTAAATATATATACAAGC	AGGTTGCAAGTTAGTTAAGA	TACGAGGTATAAGTTCTAAT	CTAAT	CTAATACCTGTGAGAGTATC	0	0	53	22	39	9	H
ttm5	3	741222	741226	r	TGTTAAATATATATACAAGC	AGGTTGCAAGTTAGTTAAGA	TCAACGTTGGTGGTGGCAGC	GCAGC	GCAGCCAGGGTTCCATCCCT	0	0	35	27	32	0	M
ttm5	3	741226	741222	f	TCTTAACTAACTTGCAACCT	GCTTGTATATATATTTAACA	AGGGATGGAACCCTGGCTGC	GCTGC	GCTGCCACCACCAACGTTGA	0	0	37	32	27	0	M
ttm5	3	8304674	8304678	r	TGTTAAATATATATACAAGC	AGGTTGCAAGTTAGTTAAGA	GGTAATCAAAGTTATGAATA	GAATA	GAATATACCATTGCTCTATA	0	0	69	43	59	0	M
ttm5	3	8304678	8304674	f	TCTTAACTAACTTGCAACCT	GCTTGTATATATATTTAACA	TATAGAGCAATGGTATATTC	TATTC	TATTCATAACTTTGATTACC	0	0	73	59	43	0	M
ttm5	6	24967877	24967881	r	TGTTAAATATATATACAAGC	AGGTTGCAAGTTAGTTAAGA	GCTCTTCTTGAGGTGTGCAT	TGCAT	TGCATCAGAGGATGCCCCAA	0	0	47	37	54	0	M
ttm5	6	24967881	24967877	f	TCTTAACTAACTTGCAACCT	GCTTGTATATATATTTAACA	TTGGGGCATCCTCTGATGCA	ATGCA	ATGCACACCTCAAGAAGAGC	0	0	44	54	37	0	M
ttm5	7	20064391	20064395	r	TCTTAACTAACTTGCAACCT	GCTTGTATATATATTTAACA	CGGAGCAAGAAGGTGATAAG	ATAAG	ATAAGAACAGCCGAATTCCC	0	0	77	69	23	26	H
ttm5	7	20064395	20064391	f	TGTTAAATATATATACAAGC	AGGTTGCAAGTTAGTTAAGA	GGGAATTCGGCTGTTCTTAT	CTTAT	CTTATCACCTTCTTGCTCCG	0	0	78	23	69	26	H
ttm5	9	12970614	12970618	r	TGTTAAATATATATACAAGC	AGGTTGCAAGTTAGTTAAGA	TTCTCAGTGACTGTGCATGC	CATGC	CATGCATGGTGGGGTGTAGT	0	0	36	44	61	0	M
ttm5	9	12970618	12970614	f	TCTTAACTAACTTGCAACCT	GCTTGTATATATATTTAACA	ACTACACCCCACCATGCATG	GCATG	GCATGCACAGTCACTGAGAA	0	0	38	61	44	0	M
ttm5	10	19069885	19069889	r	TCTTAACTAACTTGCAACCT	GCTTGTATATATATTTAACA	TATTTTCACAGAGTACAAGT	CAAGT	CAAGTGTGCTGATGATATAT	0	0	46	22	34	21	H
ttm5	10	19069889	19069885	f	TGTTAAATATATATACAAGC	AGGTTGCAAGTTAGTTAAGA	ATATATCATCAGCACACTTG	ACTTG	ACTTGTACTCTGTGAAAATA	0	0	45	34	22	32	H
ttm5	10	21583054	21583058	r	TCTTAACTAACTTGCAACCT	GCTTGTATATATATTTAACA	TAATTTGAGGATATGATAAG	ATAAG	ATAAGTACCTCGAGCTCGGA	0	0	42	21	27	13	H
ttm5	10	21583058	21583054	f	TGTTAAATATATATACAAGC	AGGTTGCAAGTTAGTTAAGA	TCCGAGCTCGAGGTACTTAT	CTTAT	CTTATCATATCCTCAAATTA	0	0	40	27	21	11	H
ttm5	12	2155895	2155899	r	TGTTAAATATATATACAAGC	AGGTTGCAAGTTAGTTAAGA	CTTGAATTGCAGCTTGGAAC	GGAAC	GGAACAATTTGGCTTTGTGT	0	0	50	29	34	41	H
ttm5	12	2155899	2155895	f	TCTTAACTAACTTGCAACCT	GCTTGTATATATATTTAACA	ACACAAAGCCAAATTGTTCC	GTTCC	GTTCCAAGCTGCAATTCAAG	0	0	52	34	29	46	H
a 'f' is forward. 'r' is reverse.
Numbers of Head Junction, Tail junction, and wildtype for each line are read counts containing their junction sequences.
Genotypes: M is homozygous. H is hetelozygous.

## Sheet: junction_method
Table S5 Detected head and tail sequence of TE and their inserted positions on the reference sequence for SRR1609962 and SRR1610772 by junction method
Line	Chromosome	Junction position to TE		Directiona	Head sequence of TE	Tail sequence of TE	Head flanking sequence	TSD	Tail flanking sequence	SRR1610772 (OsCmt3a-1)			SRR1609962 (OsCmt3a-2)			Genotype
										Head Junction	Tail Junction	Non-insertion	Head Junction	Tail Junction	Non-insertion
SRR1609962	1	9296749	9296753	r	TGTAGGAATAAGTCTTGGCT	TAACCATTGAAATTCTAACA	CTAATCAAGGGTCCTCTTTT	CTTTT	CTTTTGATCTCAAAATCCTC	0	0	174	58	56	60	H
SRR1609962	1	9296753	9296749	f	TGTTAGAATTTCAATGGTTA	AGCCAAGACTTATTCCTACA	GAGGATTTTGAGATCAAAAG	AAAAG	AAAAGAGGACCCTTGATTAG	0	0	174	56	58	62	H
SRR1609962	1	12344886	12344890	r	TGTGGAGATTATGGGTACCC	GCCGAAATCATGTTTCGACA	GCGGGCTCCCGGATGGCCAC	GCCAC	GCCACCGGCGGGGCGCGGGG	0	0	80	44	38	40	H
SRR1609962	1	12344890	12344886	f	TGTCGAAACATGATTTCGGC	GGGTACCCATAATCTCCACA	CCCCGCGCCCCGCCGGTGGC	GTGGC	GTGGCCATCCGGGAGCCCGC	0	0	88	38	44	44	H
SRR1609962	1	13625102	13625113	r	GGGGAGGCCGGATGGGCCGC	GGCGGGCCCGCCCGTCCGCG	TCAGCGGCGCGCGCGCGGGG	GCGCGCGCGGGG	GCGCGCGCGGGGGAAGGCCG	0	0	1068	6	6	984	H
SRR1609962	1	13625102	13625113	r	GGGGAGGCCGGATGGGCCGC	GGCGGGCCCGCCCGTCCGCG	TCAGCGGCGCGCGCGCGGGG	GCGCGCGCGGGG	GCGCGCGCGGGGGAAGGCCG	0	0	1104	6	6	946	H
SRR1609962	1	14374961	14374977	r	CTATCTATCTATCTATCTAT	TATCTATCTATCTATCTATC	CACTCTCTCTCTCTCTCTCT	TCTCTCTCTCT	TCTCTCTCTCTCTCTCTCTA	0	0	4	4	4	4	H
SRR1609962	1	20012896	20012889	f	GCCAAGGAGAGAGATCTTGC	GGTTCTCTCCCGACTGGGCC	CCCGACTGGTCTGACTCCGA	GACTCCGA	GACTCCGAGTCAAGGAGAGA	0	0	942	4	4	608	H
SRR1609962	1	31615261	31615265	r	TGTGGATATTATGGGTACCC	GCCGAATTCATGTTTCGACA	CAGAATTCTTGTTCACAAAC	CAAAC	CAAACAACCAAATTATAGAA	0	0	272	34	52	444	H
SRR1609962	1	37490094	37490098	r	TGTCGAAACATGAATTCGGC	GGGTACCCATAATCTCCACA	TGTCAGCTTAGCAATCTACA	CTACA	CTACATGCTCGCCCTTCTTC	0	0	4790	26	56	3090	H
SRR1609962	2	230027	230031	r	TGTCGAAACATGAATTCGGC	GGGTACCCATAATCTCCACA	TGTCAGCTTAGCAATCTACA	CTACA	CTACATGCTCGCCCTTCTTC	0	0	4790	26	56	3090	H
SRR1609962	2	18643135	18643119	f	CTATCTATCTATCTATCTAT	TATCTATCTATCTATCTATC	CACTCTCTCTCTCTCTCTCT	TCTCTCTCTCT	TCTCTCTCTCTCTCTCTCTA	0	0	4	4	4	4	H
SRR1609962	2	19521457	19521468	r	GGGGAGGCCGGATGGGCCGC	GGCGGGCCCGCCCGTCCGCG	TCAGCGGCGCGCGCGCGGGG	GCGCGCGCGGGG	GCGCGCGCGGGGGAAGGCCG	0	0	1068	6	6	984	H
SRR1609962	2	19521457	19521468	r	GGGGAGGCCGGATGGGCCGC	GGCGGGCCCGCCCGTCCGCG	TCAGCGGCGCGCGCGCGGGG	GCGCGCGCGGGG	GCGCGCGCGGGGGAAGGCCG	0	0	1104	6	6	946	H
SRR1609962	2	22214950	22214954	r	TGTGGAGATTATGGGTACCC	GCCGAAATCATGTTTCGACA	CTGACTTGAATAATGACTAA	ACTAA	ACTAACGTCTAAAATTTTCT	0	0	78	46	52	62	H
SRR1609962	2	22214954	22214950	f	TGTCGAAACATGATTTCGGC	GGGTACCCATAATCTCCACA	AGAAAATTTTAGACGTTAGT	TTAGT	TTAGTCATTATTCAAGTCAG	0	0	78	52	46	60	H
SRR1609962	2	24520076	24520080	r	TGTAGGAATAAGTCTTGGCT	TAACCATTGAAATTCTAACA	TACCAAAAACCTTGGTTGTC	TTGTC	TTGTCAACTTCACTGGCCTC	0	0	92	94	84	0	M
SRR1609962	2	24520080	24520076	f	TGTTAGAATTTCAATGGTTA	AGCCAAGACTTATTCCTACA	GAGGCCAGTGAAGTTGACAA	GACAA	GACAACCAAGGTTTTTGGTA	0	0	90	84	94	0	M
SRR1609962	3	10731621	10731617	f	TGTCGAAACATGAATTCGGC	GGGTACCCATAATCTCCACA	TGTCAGCTTAGCAATCTACA	CTACA	CTACATGCTCGCCCTTCTTC	0	0	4790	26	56	3090	H
SRR1609962	3	11279367	11279353	f	CTATCTATCTATCTATCTAT	TATCTATCTATCTATCTATC	CACTCTCTCTCTCTCTCTCT	TCTCTCTCTCT	TCTCTCTCTCTCTCTCTCTA	0	0	4	4	4	4	H
SRR1609962	3	12012553	12012549	f	TGTCGAAACATGAATTCGGC	GGGTACCCATAATCTCCACA	GGCAAAGACGGTAAGAGCAG	AGCAG	AGCAGTGTCCGTTATTTTGA	0	0	154	46	48	42	H
SRR1609962	3	15081979	15081986	r	GCCAAGGAGAGAGATCTTGC	GGTTCTCTCCCGACTGGGCC	CCCGACTGGTCTGACTCCGA	GACTCCGA	GACTCCGAGTCAAGGAGAGA	0	0	942	4	4	608	H
SRR1609962	3	16219905	16219909	r	TGTGGATATTATGGGTACCC	GCCGAATTCATGTTTCGACA	CAGAATTCTTGTTCACAAAC	CAAAC	CAAACAACCAAATTATAGAA	0	0	272	34	52	444	H
SRR1609962	3	18848932	18848921	f	GGGGAGGCCGGATGGGCCGC	GGCGGGCCCGCCCGTCCGCG	TCAGCGGCGCGCGCGCGGGG	GCGCGCGCGGGG	GCGCGCGCGGGGGAAGGCCG	0	0	1068	6	6	984	H
SRR1609962	3	18848932	18848921	f	GGGGAGGCCGGATGGGCCGC	GGCGGGCCCGCCCGTCCGCG	TCAGCGGCGCGCGCGCGGGG	GCGCGCGCGGGG	GCGCGCGCGGGGGAAGGCCG	0	0	1104	6	6	946	H
SRR1609962	3	22214016	22214020	r	TGTAGGAATAAGTCTTGGCT	TAACCATTGAAATTCTAACA	GCAGAAGATGGCTCTACCCC	ACCCC	ACCCCAACCTGATGATGATG	0	0	170	44	60	54	H
SRR1609962	3	22214020	22214016	f	TGTTAGAATTTCAATGGTTA	AGCCAAGACTTATTCCTACA	CATCATCATCAGGTTGGGGT	GGGGT	GGGGTAGAGCCATCTTCTGC	0	0	172	60	44	54	H
SRR1609962	3	23088807	23088811	r	TGTTAGAATTTCAATGGTTA	AGCCAAGACTTATTCCTACA	TGTTGAAAGGTGGCTCATAT	CATAT	CATATGAGGGGCAGGCATGA	0	0	104	50	42	46	H
SRR1609962	3	23088811	23088807	f	TGTAGGAATAAGTCTTGGCT	TAACCATTGAAATTCTAACA	TCATGCCTGCCCCTCATATG	ATATG	ATATGAGCCACCTTTCAACA	0	0	110	42	50	46	H
SRR1609962	3	32166615	32166619	r	TCTTAACTAACTTGCAACCT	GCTTGTATATATATTTAACA	TTTTGCTTAACATTTGTCTC	GTCTC	GTCTCATGGTTTGCCTTGTT	0	0	192	4	4	126	H
SRR1609962	4	1458985	1458996	r	GGGGAGGCCGGATGGGCCGC	GGCGGGCCCGCCCGTCCGCG	TCAGCGGCGCGCGCGCGGGG	GCGCGCGCGGGG	GCGCGCGCGGGGGAAGGCCG	0	0	1068	6	6	984	H
SRR1609962	4	1458985	1458996	r	GGGGAGGCCGGATGGGCCGC	GGCGGGCCCGCCCGTCCGCG	TCAGCGGCGCGCGCGCGGGG	GCGCGCGCGGGG	GCGCGCGCGGGGGAAGGCCG	0	0	1104	6	6	946	H
SRR1609962	4	7689296	7689300	r	TGTGGATATTATGGGTACCC	GCCGAATTCATGTTTCGACA	AAGGAGAGGGGAAAGGGGAG	GGGAG	GGGAGAAATGGAATCACCTC	0	0	94	54	58	50	H
SRR1609962	4	14850751	14850761	r	GTAGAGTAAAAGCCTTTTCT	TGCTTTGTTCCTGCTTGTTG	CTGCTGTTATGTGGAGGTTA	TGTGGAGGTTA	TGTGGAGGTTATTAGAGTAA	0	0	20	4	6	6	H
SRR1609962	4	17795655	17795659	r	TGTGGAGATTATGGGTACCC	GCCGAAATCATGTTTCGACA	AGGTTCGCAAGGTCGCCGCC	CCGCC	CCGCCGTCCTTGTCCCGTCC	0	0	298	52	50	146	H
SRR1609962	4	17795659	17795655	f	TGTCGAAACATGATTTCGGC	GGGTACCCATAATCTCCACA	GGACGGGACAAGGACGGCGG	GGCGG	GGCGGCGACCTTGCGAACCT	0	0	294	50	52	146	H
SRR1609962	4	25173759	25173759	r	CTATCTATCTATCTATCTAT	TATCTATCTATCTATCTATC	CACTCTCTCTCTCTCTCTCT	TCTCTCTCTCT	TCTCTCTCTCTCTCTCTCTA	0	0	4	4	4	4	H
SRR1609962	4	27302367	27302363	f	TGTCGAAACATGAATTCGGC	GGGTACCCATAATCTCCACA	TGTCAGCTTAGCAATCTACA	CTACA	CTACATGCTCGCCCTTCTTC	0	0	4790	26	56	3090	H
SRR1609962	4	29688587	29688594	r	GCCAAGGAGAGAGATCTTGC	GGTTCTCTCCCGACTGGGCC	CCCGACTGGTCTGACTCCGA	GACTCCGA	GACTCCGAGTCAAGGAGAGA	0	0	942	4	4	608	H
SRR1609962	4	30594435	30594439	r	TGTCGAAACATGATTTCGGC	GGGTACCCATAATCTCCACA	ACTCACTGGTGCTTTGTCCA	GTCCA	GTCCAGCACCAAAGCTCACT	0	0	340	78	76	136	H
SRR1609962	4	30594439	30594435	f	TGTGGAGATTATGGGTACCC	GCCGAAATCATGTTTCGACA	AGTGAGCTTTGGTGCTGGAC	TGGAC	TGGACAAAGCACCAGTGAGT	0	0	488	76	78	242	H
SRR1609962	4	30880658	30880662	r	TGTCGAAACATGAATTCGGC	GGGTACCCATAATCTCCACA	CGTGAGGTAAAAAAGCCATC	CCATC	CCATCGAAATTTGGAAACCA	0	0	70	86	118	0	M
SRR1609962	5	643369	643363	f	CTATCTATCTATCTATCTAT	TATCTATCTATCTATCTATC	CACTCTCTCTCTCTCTCTCT	TCTCTCTCTCT	TCTCTCTCTCTCTCTCTCTA	0	0	4	4	4	4	H
SRR1609962	5	9032564	9032557	f	GCCAAGGAGAGAGATCTTGC	GGTTCTCTCCCGACTGGGCC	CCCGACTGGTCTGACTCCGA	GACTCCGA	GACTCCGAGTCAAGGAGAGA	0	0	942	4	4	608	H
SRR1609962	5	10480822	10480811	f	GGGGAGGCCGGATGGGCCGC	GGCGGGCCCGCCCGTCCGCG	TCAGCGGCGCGCGCGCGGGG	GCGCGCGCGGGG	GCGCGCGCGGGGGAAGGCCG	0	0	1068	6	6	984	H
SRR1609962	5	10480822	10480811	f	GGGGAGGCCGGATGGGCCGC	GGCGGGCCCGCCCGTCCGCG	TCAGCGGCGCGCGCGCGGGG	GCGCGCGCGGGG	GCGCGCGCGGGGGAAGGCCG	0	0	1104	6	6	946	H
SRR1609962	5	25199124	25199120	f	TGTGGATATTATGGGTACCC	GCCGAATTCATGTTTCGACA	CAGAATTCTTGTTCACAAAC	CAAAC	CAAACAACCAAATTATAGAA	0	0	272	34	52	444	H
SRR1609962	6	2217245	2217241	f	TGTCGAAACATGAATTCGGC	GGGTACCCATAATCTCCACA	TGTCAGCTTAGCAATCTACA	CTACA	CTACATGCTCGCCCTTCTTC	0	0	4790	26	56	3090	H
SRR1609962	6	2350665	2350681	r	CTATCTATCTATCTATCTAT	TATCTATCTATCTATCTATC	CACTCTCTCTCTCTCTCTCT	TCTCTCTCTCT	TCTCTCTCTCTCTCTCTCTA	0	0	4	4	4	4	H
SRR1609962	6	5578465	5578469	r	TGTAGGAATAAGTCTTGGCT	TAACCATTGAAATTCTAACA	GCCATGGAACATCTGGTGCT	GTGCT	GTGCTTTTAGAAAAACAATA	0	0	78	64	56	64	H
SRR1609962	6	5578469	5578465	f	TGTTAGAATTTCAATGGTTA	AGCCAAGACTTATTCCTACA	TATTGTTTTTCTAAAAGCAC	AGCAC	AGCACCAGATGTTCCATGGC	0	0	86	56	64	60	H
SRR1609962	6	12533612	12533616	r	TGTCGAAACATGATTTCGGC	GGGTACCCATAATCTCCACA	GGCCGACCTTAGCGTAGGCC	AGGCC	AGGCCCCTATGTTATGTGGC	0	0	104	30	54	36	H
SRR1609962	6	12533616	12533612	f	TGTGGAGATTATGGGTACCC	GCCGAAATCATGTTTCGACA	GCCACATAACATAGGGGCCT	GGCCT	GGCCTACGCTAAGGTCGGCC	0	0	110	54	30	34	H
SRR1609962	6	18399938	18399949	r	GGGGAGGCCGGATGGGCCGC	GGCGGGCCCGCCCGTCCGCG	TCAGCGGCGCGCGCGCGGGG	GCGCGCGCGGGG	GCGCGCGCGGGGGAAGGCCG	0	0	1068	6	6	984	H
SRR1609962	6	18399938	18399949	r	GGGGAGGCCGGATGGGCCGC	GGCGGGCCCGCCCGTCCGCG	TCAGCGGCGCGCGCGCGGGG	GCGCGCGCGGGG	GCGCGCGCGGGGGAAGGCCG	0	0	1104	6	6	946	H
SRR1609962	6	26212449	26212453	r	TGTGGAGATTATGGGTACCC	GCCGAAATCATGTTTCGACA	AGTGAGCTTTGGTGCTGGAC	TGGAC	TGGACAAAGCACCAGTGAGT	0	0	488	76	78	242	H
SRR1609962	6	26212453	26212449	f	TGTCGAAACATGATTTCGGC	GGGTACCCATAATCTCCACA	ACTCACTGGTGCTTTGTCCA	GTCCA	GTCCAGCACCAAAGCTCACT	0	0	340	78	76	136	H
SRR1609962	6	28594075	28594071	f	TGTCGAAACATGAATTCGGC	GGGTACCCATAATCTCCACA	AATGACAAAACAAGCGGCAG	GGCAG	GGCAGGTCAATCGATCGATC	0	0	70	40	20	36	H
SRR1609962	7	4028173	4028167	f	CTATCTATCTATCTATCTAT	TATCTATCTATCTATCTATC	CACTCTCTCTCTCTCTCTCT	TCTCTCTCTCT	TCTCTCTCTCTCTCTCTCTA	0	0	4	4	4	4	H
SRR1609962	7	9055488	9055492	r	TGTCGAAACATGAATTCGGC	GGGTACCCATAATCTCCACA	TGTCAGCTTAGCAATCTACA	CTACA	CTACATGCTCGCCCTTCTTC	0	0	4790	26	56	3090	H
SRR1609962	7	10774943	10774932	f	GGGGAGGCCGGATGGGCCGC	GGCGGGCCCGCCCGTCCGCG	TCAGCGGCGCGCGCGCGGGG	GCGCGCGCGGGG	GCGCGCGCGGGGGAAGGCCG	0	0	1068	6	6	984	H
SRR1609962	7	10774943	10774932	f	GGGGAGGCCGGATGGGCCGC	GGCGGGCCCGCCCGTCCGCG	TCAGCGGCGCGCGCGCGGGG	GCGCGCGCGGGG	GCGCGCGCGGGGGAAGGCCG	0	0	1104	6	6	946	H
SRR1609962	7	12997457	12997461	r	TGTCGAAACATGATTTCGGC	GGGTACCCATAATCTCCACA	GGACGGGACAAGGACGGCGG	GGCGG	GGCGGCGACCTTGCGAACCT	0	0	294	50	52	146	H
SRR1609962	7	12997461	12997457	f	TGTGGAGATTATGGGTACCC	GCCGAAATCATGTTTCGACA	AGGTTCGCAAGGTCGCCGCC	CCGCC	CCGCCGTCCTTGTCCCGTCC	0	0	298	52	50	146	H
SRR1609962	7	17437690	17437694	r	TGTGGAGATTATGGGTACCC	GCCGAAATCATGTTTCGACA	AGTGAGCTTTGGTGCTGGAC	TGGAC	TGGACAAAGCACCAGTGAGT	0	0	488	76	78	242	H
SRR1609962	7	17437694	17437690	f	TGTCGAAACATGATTTCGGC	GGGTACCCATAATCTCCACA	ACTCACTGGTGCTTTGTCCA	GTCCA	GTCCAGCACCAAAGCTCACT	0	0	340	78	76	136	H
SRR1609962	8	171932	171937	r	GTTAAATATATATACAAGCT	AGGTTGCAAGTTAGTTAAGA	CATTGACCTTTGACATGTCT	ATGTCT	ATGTCTACAAATCAAAAGAT	0	0	96	74	94	0	M
SRR1609962	8	171933	171937	r	TGTTAAATATATATACAAGC	AGGTTGCAAGTTAGTTAAGA	ACATTGACCTTTGACATGTC	ATGTC	ATGTCTACAAATCAAAAGAT	0	0	100	72	94	0	M
SRR1609962	8	171937	171932	f	TCTTAACTAACTTGCAACCT	AGCTTGTATATATATTTAAC	ATCTTTTGATTTGTAGACAT	AGACAT	AGACATGTCAAAGGTCAATG	0	0	102	94	74	0	M
SRR1609962	8	171937	171933	f	TCTTAACTAACTTGCAACCT	GCTTGTATATATATTTAACA	ATCTTTTGATTTGTAGACAT	GACAT	GACATGTCAAAGGTCAATGT	0	0	102	94	72	0	M
SRR1609962	8	2749379	2749383	r	TGTCGAAACATGATTTCGGC	GGGTACCCATAATCTCCACA	GCTTTACCATACTGGGCAAT	GCAAT	GCAATATCTGCGCGTGAAAC	0	0	270	42	52	158	H
SRR1609962	8	2749383	2749379	f	TGTGGAGATTATGGGTACCC	GCCGAAATCATGTTTCGACA	GTTTCACGCGCAGATATTGC	ATTGC	ATTGCCCAGTATGGTAAAGC	0	0	284	52	42	166	H
SRR1609962	8	7307737	7307744	r	GCCAAGGAGAGAGATCTTGC	GGTTCTCTCCCGACTGGGCC	CCCGACTGGTCTGACTCCGA	GACTCCGA	GACTCCGAGTCAAGGAGAGA	0	0	942	4	4	608	H
SRR1609962	8	14813278	14813267	f	GGGGAGGCCGGATGGGCCGC	GGCGGGCCCGCCCGTCCGCG	TCAGCGGCGCGCGCGCGGGG	GCGCGCGCGGGG	GCGCGCGCGGGGGAAGGCCG	0	0	1068	6	6	984	H
SRR1609962	8	14813278	14813267	f	GGGGAGGCCGGATGGGCCGC	GGCGGGCCCGCCCGTCCGCG	TCAGCGGCGCGCGCGCGGGG	GCGCGCGCGGGG	GCGCGCGCGGGGGAAGGCCG	0	0	1104	6	6	946	H
SRR1609962	8	19390650	19390654	r	TGTCGAAACATGAATTCGGC	GGGTACCCATAATCTCCACA	CTTTCAAGGATGGACCTAAT	CTAAT	CTAATGCAAACTTCGCCTTC	0	0	262	48	38	146	H
SRR1609962	8	24796351	24796367	r	CTATCTATCTATCTATCTAT	TATCTATCTATCTATCTATC	CACTCTCTCTCTCTCTCTCT	TCTCTCTCTCT	TCTCTCTCTCTCTCTCTCTA	0	0	4	4	4	4	H
SRR1609962	9	4949331	4949338	r	GCCAAGGAGAGAGATCTTGC	GGTTCTCTCCCGACTGGGCC	CCCGACTGGTCTGACTCCGA	GACTCCGA	GACTCCGAGTCAAGGAGAGA	0	0	942	4	4	608	H
SRR1609962	9	5029406	5029392	r	CTATCTATCTATCTATCTAT	TATCTATCTATCTATCTATC	CACTCTCTCTCTCTCTCTCT	TCTCTCTCTCT	TCTCTCTCTCTCTCTCTCTA	0	0	4	4	4	4	H
SRR1609962	9	6357100	6357104	r	TGTGGATATTATGGGTACCC	GCCGAATTCATGTTTCGACA	ACCTGCCCCGTTGAGGCGCA	GCGCA	GCGCAGTTGCTACGGTTTCC	0	0	156	98	54	74	H
SRR1609962	9	10641188	10641177	f	GGGGAGGCCGGATGGGCCGC	GGCGGGCCCGCCCGTCCGCG	TCAGCGGCGCGCGCGCGGGG	GCGCGCGCGGGG	GCGCGCGCGGGGGAAGGCCG	0	0	1068	6	6	984	H
SRR1609962	9	10641188	10641177	f	GGGGAGGCCGGATGGGCCGC	GGCGGGCCCGCCCGTCCGCG	TCAGCGGCGCGCGCGCGGGG	GCGCGCGCGGGG	GCGCGCGCGGGGGAAGGCCG	0	0	1104	6	6	946	H
SRR1609962	9	17348219	17348223	r	TGTGGAGATTATGGGTACCC	GCCGAAATCATGTTTCGACA	ATGTAGGCAACCAAACATGC	CATGC	CATGCCTCATACTGATCTTG	0	0	116	46	38	46	H
SRR1609962	9	17348223	17348219	f	TGTCGAAACATGATTTCGGC	GGGTACCCATAATCTCCACA	CAAGATCAGTATGAGGCATG	GCATG	GCATGTTTGGTTGCCTACAT	0	0	108	38	46	46	H
SRR1609962	9	20298360	20298364	r	TGTGGATATTATGGGTACCC	GCCGAATTCATGTTTCGACA	CAGAATTCTTGTTCACAAAC	CAAAC	CAAACAACCAAATTATAGAA	0	0	272	34	52	444	H
SRR1609962	9	22867024	22867020	f	TGTCGAAACATGAATTCGGC	GGGTACCCATAATCTCCACA	TGTCAGCTTAGCAATCTACA	CTACA	CTACATGCTCGCCCTTCTTC	0	0	4790	26	56	3090	H
SRR1609962	10	382197	382201	r	TGTTAAATATATATACAAGC	AGGTTGCAAGTTAGTTAAGA	TTGAGCCGTCTGGTGGCTAT	GCTAT	GCTATGAAGTACCAAGCACG	0	0	178	90	86	0	M
SRR1609962	10	382201	382197	f	TCTTAACTAACTTGCAACCT	GCTTGTATATATATTTAACA	CGTGCTTGGTACTTCATAGC	ATAGC	ATAGCCACCAGACGGCTCAA	0	0	180	86	90	0	M
SRR1609962	10	6938086	6938082	f	TGTCGAAACATGAATTCGGC	GGGTACCCATAATCTCCACA	CTTTCAAGGATGGACCTAAT	CTAAT	CTAATGCAAACTTCGCCTTC	0	0	262	48	38	146	H
SRR1609962	10	7239145	7239138	f	GCCAAGGAGAGAGATCTTGC	GGTTCTCTCCCGACTGGGCC	CCCGACTGGTCTGACTCCGA	GACTCCGA	GACTCCGAGTCAAGGAGAGA	0	0	942	4	4	608	H
SRR1609962	10	7837505	7837509	r	TGTCGAAACATGATTTCGGC	GGGTACCCATAATCTCCACA	CCATTGCTCACATCATGGAT	TGGAT	TGGATGAACAAGAAGATACC	0	0	148	60	44	42	H
SRR1609962	10	7837509	7837505	f	TGTGGAGATTATGGGTACCC	GCCGAAATCATGTTTCGACA	GGTATCTTCTTGTTCATCCA	ATCCA	ATCCATGATGTGAGCAATGG	0	0	148	44	60	40	H
SRR1609962	10	20522282	20522293	r	GGGGAGGCCGGATGGGCCGC	GGCGGGCCCGCCCGTCCGCG	TCAGCGGCGCGCGCGCGGGG	GCGCGCGCGGGG	GCGCGCGCGGGGGAAGGCCG	0	0	1068	6	6	984	H
SRR1609962	10	20522282	20522293	r	GGGGAGGCCGGATGGGCCGC	GGCGGGCCCGCCCGTCCGCG	TCAGCGGCGCGCGCGCGGGG	GCGCGCGCGGGG	GCGCGCGCGGGGGAAGGCCG	0	0	1104	6	6	946	H
SRR1609962	11	3869513	3869517	r	TGTCGAAACATGAATTCGGC	GGGTACCCATAATCTCCACA	TATCTTACTAATAAGAAATC	AAATC	AAATCAATACTATGTATTTC	0	0	24	46	48	26	H
SRR1609962	11	3897709	3897713	r	TGTGGATATTATGGGTACCC	GCCGAATTCATGTTTCGACA	CAGAATTCTTGTTCACAAAC	CAAAC	CAAACAACCAAATTATAGAA	0	0	272	34	52	444	H
SRR1609962	11	9227373	9227385	r	CTATCTATCTATCTATCTAT	TATCTATCTATCTATCTATC	CACTCTCTCTCTCTCTCTCT	TCTCTCTCTCT	TCTCTCTCTCTCTCTCTCTA	0	0	4	4	4	4	H
SRR1609962	11	10394005	10394009	r	TGTGGAGATTATGGGTACCC	GCCGAAATCATGTTTCGACA	GTCTTCCGGAAAAGAAGTTG	AGTTG	AGTTGCAACTTGTTGATATG	0	0	108	42	28	44	H
SRR1609962	11	10394009	10394005	f	TGTCGAAACATGATTTCGGC	GGGTACCCATAATCTCCACA	CATATCAACAAGTTGCAACT	CAACT	CAACTTCTTTTCCGGAAGAC	0	0	114	28	42	38	H
SRR1609962	11	11722233	11722237	r	TGTCGAAACATGAATTCGGC	GGGTACCCATAATCTCCACA	TGTCAGCTTAGCAATCTACA	CTACA	CTACATGCTCGCCCTTCTTC	0	0	4790	26	56	3090	H
SRR1609962	11	14351675	14351679	r	TGTCGAAACATGATTTCGGC	GGGTACCCATAATCTCCACA	GGACGGGACAAGGACGGCGG	GGCGG	GGCGGCGACCTTGCGAACCT	0	0	294	50	52	146	H
SRR1609962	11	14351679	14351675	f	TGTGGAGATTATGGGTACCC	GCCGAAATCATGTTTCGACA	AGGTTCGCAAGGTCGCCGCC	CCGCC	CCGCCGTCCTTGTCCCGTCC	0	0	298	52	50	146	H
SRR1609962	11	16567220	16567224	r	TGTGGAGATTATGGGTACCC	GCCGAAATCATGTTTCGACA	TGTGCAACCAGCATGAGAAT	AGAAT	AGAATGAGCTGGCAACCAAT	0	0	106	66	64	54	H
SRR1609962	11	16567224	16567220	f	TGTCGAAACATGATTTCGGC	GGGTACCCATAATCTCCACA	ATTGGTTGCCAGCTCATTCT	ATTCT	ATTCTCATGCTGGTTGCACA	0	0	90	64	66	62	H
SRR1609962	11	26632456	26632449	f	GCCAAGGAGAGAGATCTTGC	GGTTCTCTCCCGACTGGGCC	CCCGACTGGTCTGACTCCGA	GACTCCGA	GACTCCGAGTCAAGGAGAGA	0	0	942	4	4	608	H
SRR1609962	11	27966398	27966409	r	GGGGAGGCCGGATGGGCCGC	GGCGGGCCCGCCCGTCCGCG	TCAGCGGCGCGCGCGCGGGG	GCGCGCGCGGGG	GCGCGCGCGGGGGAAGGCCG	0	0	1068	6	6	984	H
SRR1609962	11	27966398	27966409	r	GGGGAGGCCGGATGGGCCGC	GGCGGGCCCGCCCGTCCGCG	TCAGCGGCGCGCGCGCGGGG	GCGCGCGCGGGG	GCGCGCGCGGGGGAAGGCCG	0	0	1104	6	6	946	H
SRR1609962	12	10095770	10095759	f	GGGGAGGCCGGATGGGCCGC	GGCGGGCCCGCCCGTCCGCG	TCAGCGGCGCGCGCGCGGGG	GCGCGCGCGGGG	GCGCGCGCGGGGGAAGGCCG	0	0	1068	6	6	984	H
SRR1609962	12	10095770	10095759	f	GGGGAGGCCGGATGGGCCGC	GGCGGGCCCGCCCGTCCGCG	TCAGCGGCGCGCGCGCGGGG	GCGCGCGCGGGG	GCGCGCGCGGGGGAAGGCCG	0	0	1104	6	6	946	H
SRR1609962	12	15291634	15291638	r	TGTCGAAACATGAATTCGGC	GGGTACCCATAATCTCCACA	TGTCAGCTTAGCAATCTACA	CTACA	CTACATGCTCGCCCTTCTTC	0	0	4790	26	56	3090	H
SRR1610772	1	2587538	2587542	r	TGTTAAATATATATACAAGC	AGGTTGCAAGTTAGTTAAGA	AAAGTATATCACTATAAGCC	AAGCC	AAGCCATCATATCACTTGAA	94	138	2	0	0	110	M
SRR1610772	1	2587542	2587538	f	TCTTAACTAACTTGCAACCT	GCTTGTATATATATTTAACA	TTCAAGTGATATGATGGCTT	GGCTT	GGCTTATAGTGATATACTTT	138	94	2	0	0	110	M
SRR1610772	1	2756315	2756330	r	AAAGATTCGTCTCGCGATTT	TAGCACTTATGGCTAATCAT	TTATGGATTAATTAGGCTCA	GGATTAATTAGGCTCA	GGATTAATTAGGCTCAATAG	6	4	988	0	0	1086	H
SRR1610772	1	9619774	9619787	r	TATGTACTCGGCCTCGCAGC	GCTGCGAGGCCGAGTACATA	TACATGGCGGCCTCCGCCGC	GCGGCCTCCGCCGC	GCGGCCTCCGCCGCTTCGAC	8	4	1354	0	0	786	H
SRR1610772	1	9619787	9619774	f	TATGTACTCGGCCTCGCAGC	GCTGCGAGGCCGAGTACATA	GTCGAAGCGGCGGAGGCCGC	GCGGCGGAGGCCGC	GCGGCGGAGGCCGCCATGTA	4	8	1492	0	0	894	H
SRR1610772	1	30736386	30736398	r	GCGCCCTGATCAAGCGACCT	CCGGTTCGGTTACGCGGAGC	GCGGAGTGGGGATTGTGCGG	GGGGATTGTGCGG	GGGGATTGTGCGGGCACCCT	4	4	104	0	0	54	H
SRR1610772	1	32520460	32520456	f	TGTCGAAACATGAATTCGGC	GGGTACCCATAATCTCCACA	CTTGTGAAAAGTATAGATCT	GATCT	GATCTCTTTCTCATTTGTTA	56	52	432	0	0	932	H
SRR1610772	2	10205209	10205213	r	TGTGGAGATTATGGGTACCC	GCCGAAATCATGTTTCGACA	GTGCGGCTCGACACGCTCCC	CTCCC	CTCCCCTACGGCCACGCCAA	66	72	52	0	0	54	H
SRR1610772	2	10205213	10205209	f	TGTCGAAACATGATTTCGGC	GGGTACCCATAATCTCCACA	TTGGCGTGGCCGTAGGGGAG	GGGAG	GGGAGCGTGTCGAGCCGCAC	72	66	54	0	0	58	H
SRR1610772	2	20504003	20504014	r	GGGGAGGCCGGATGGGCCGC	GGCGGGCCCGCCCGTCCGCG	CGTCAGCGGCGCGCGCACGG	GCGCGCGCACGG	GCGCGCGCACGGGGAGAGGC	4	4	114	0	0	110	H
SRR1610772	2	20504003	20504014	r	GGGGAGGCCGGATGGGCCGC	GGCGGGCCCGCCCGTCCGCG	CGTCAGCGGCGCGCGCACGG	GCGCGCGCACGG	GCGCGCGCACGGGGAGAGGC	4	4	68	0	0	48	H
SRR1610772	2	26252489	26252504	r	AAAGATTCGTCTCGCGATTT	TAGCACTTATGGCTAATCAT	TTATGGATTAATTAGGCTCA	GGATTAATTAGGCTCA	GGATTAATTAGGCTCAATAG	6	4	988	0	0	1086	H
SRR1610772	3	91935	91939	r	TGTTAGAATTTCAATGGTTA	AGCCAAGACTTATTCCTACA	AATCTTGAAGCCCTTGCAGC	GCAGC	GCAGCCATCAATACAACATC	64	104	60	0	0	142	H
SRR1610772	3	91939	91935	f	TGTAGGAATAAGTCTTGGCT	TAACCATTGAAATTCTAACA	GATGTTGTATTGATGGCTGC	GCTGC	GCTGCAAGGGCTTCAAGATT	104	64	66	0	0	142	H
SRR1610772	3	364901	364905	r	TCTTAACTAACTTGCAACCT	GCTTGTATATATATTTAACA	TATTTCTCAGAACATAGAGG	AGAGG	AGAGGAATGCGACACAAGGA	10	84	56	0	0	126	H
SRR1610772	3	364905	364901	f	TGTTAAATATATATACAAGC	AGGTTGCAAGTTAGTTAAGA	TCCTTGTGTCGCATTCCTCT	CCTCT	CCTCTATGTTCTGAGAAATA	84	10	48	0	0	122	H
SRR1610772	3	3333215	3333219	r	TGTGGAGATTATGGGTACCC	GCCGAAATCATGTTTCGACA	CAGTTATTACCACTACTTTC	CTTTC	CTTTCTTCGTACTAAAAATA	70	64	68	0	0	96	H
SRR1610772	3	3333219	3333215	f	TGTCGAAACATGATTTCGGC	GGGTACCCATAATCTCCACA	TATTTTTAGTACGAAGAAAG	GAAAG	GAAAGTAGTGGTAATAACTG	64	70	62	0	0	96	H
SRR1610772	3	10979932	10979928	f	TGTGGATATTATGGGTACCC	GCCGAATTCATGTTTCGACA	AATTAGTAATACTACCTATT	CTATT	CTATTAAATATTGCTAATAG	80	138	2	0	0	96	M
SRR1610772	3	13851804	13851817	r	TATGTACTCGGCCTCGCAGC	GCTGCGAGGCCGAGTACATA	GTCGAAGCGGCGGAGGCCGC	GCGGCGGAGGCCGC	GCGGCGGAGGCCGCCATGTA	4	8	1492	0	0	894	H
SRR1610772	3	13851817	13851804	f	TATGTACTCGGCCTCGCAGC	GCTGCGAGGCCGAGTACATA	TACATGGCGGCCTCCGCCGC	GCGGCCTCCGCCGC	GCGGCCTCCGCCGCTTCGAC	8	4	1354	0	0	786	H
SRR1610772	3	19481730	19481726	f	TGTCGAAACATGAATTCGGC	GGGTACCCATAATCTCCACA	CTTGTGAAAAGTATAGATCT	GATCT	GATCTCTTTCTCATTTGTTA	56	52	432	0	0	932	H
SRR1610772	3	24338727	24338742	r	AAAGATTCGTCTCGCGATTT	TAGCACTTATGGCTAATCAT	TTATGGATTAATTAGGCTCA	GGATTAATTAGGCTCA	GGATTAATTAGGCTCAATAG	6	4	988	0	0	1086	H
SRR1610772	4	11035222	11035237	r	AAAGATTCGTCTCGCGATTT	TAGCACTTATGGCTAATCAT	TTATGGATTAATTAGGCTCA	GGATTAATTAGGCTCA	GGATTAATTAGGCTCAATAG	6	4	988	0	0	1086	H
SRR1610772	4	11806653	11806666	r	TATGTACTCGGCCTCGCAGC	GCTGCGAGGCCGAGTACATA	TACATGGCGGCCTCCGCCGC	GCGGCCTCCGCCGC	GCGGCCTCCGCCGCTTCGAC	8	4	1354	0	0	786	H
SRR1610772	4	11806666	11806653	f	TATGTACTCGGCCTCGCAGC	GCTGCGAGGCCGAGTACATA	GTCGAAGCGGCGGAGGCCGC	GCGGCGGAGGCCGC	GCGGCGGAGGCCGCCATGTA	4	8	1492	0	0	894	H
SRR1610772	4	26273934	26273938	r	TGTCGAAACATGAATTCGGC	GGGTACCCATAATCTCCACA	CTTGTGAAAAGTATAGATCT	GATCT	GATCTCTTTCTCATTTGTTA	56	52	432	0	0	932	H
SRR1610772	5	8857944	8857940	f	TGTCGAAACATGAATTCGGC	GGGTACCCATAATCTCCACA	CTTGTGAAAAGTATAGATCT	GATCT	GATCTCTTTCTCATTTGTTA	56	52	432	0	0	932	H
SRR1610772	5	15454797	15454786	f	GGGGAGGCCGGATGGGCCGC	GGCGGGCCCGCCCGTCCGCG	CGTCAGCGGCGCGCGCACGG	GCGCGCGCACGG	GCGCGCGCACGGGGAGAGGC	4	4	114	0	0	110	H
SRR1610772	5	15454797	15454786	f	GGGGAGGCCGGATGGGCCGC	GGCGGGCCCGCCCGTCCGCG	CGTCAGCGGCGCGCGCACGG	GCGCGCGCACGG	GCGCGCGCACGGGGAGAGGC	4	4	68	0	0	48	H
SRR1610772	5	20410849	20410834	f	AAAGATTCGTCTCGCGATTT	TAGCACTTATGGCTAATCAT	TTATGGATTAATTAGGCTCA	GGATTAATTAGGCTCA	GGATTAATTAGGCTCAATAG	6	4	988	0	0	1086	H
SRR1610772	5	25920044	25920048	r	TGTTAGAATTTCAATGGTTA	AGCCAAGACTTATTCCTACA	TGTTCTCCCAATAGTAATAC	AATAC	AATACAAGTTATCATCAATA	94	108	82	0	0	250	H
SRR1610772	5	25920048	25920044	f	TGTAGGAATAAGTCTTGGCT	TAACCATTGAAATTCTAACA	TATTGATGATAACTTGTATT	GTATT	GTATTACTATTGGGAGAACA	108	94	0	0	0	154	M
SRR1610772	6	10645838	10645853	r	AAAGATTCGTCTCGCGATTT	TAGCACTTATGGCTAATCAT	TTATGGATTAATTAGGCTCA	GGATTAATTAGGCTCA	GGATTAATTAGGCTCAATAG	6	4	988	0	0	1086	H
SRR1610772	6	13707781	13707794	r	TATGTACTCGGCCTCGCAGC	GCTGCGAGGCCGAGTACATA	TACATGGCGGCCTCCGCCGC	GCGGCCTCCGCCGC	GCGGCCTCCGCCGCTTCGAC	8	4	1354	0	0	786	H
SRR1610772	6	13707794	13707781	f	TATGTACTCGGCCTCGCAGC	GCTGCGAGGCCGAGTACATA	GTCGAAGCGGCGGAGGCCGC	GCGGCGGAGGCCGC	GCGGCGGAGGCCGCCATGTA	4	8	1492	0	0	894	H
SRR1610772	7	1117770	1117774	r	TCTTAACTAACTTGCAACCT	GCTTGTATATATATTTAACA	GTAGAGCTAAGTATACTATA	CTATA	CTATACACTTCATTAGTGCG	84	122	0	0	0	88	M
SRR1610772	7	1117770	1117775	r	TCTTAACTAACTTGCAACCT	AGCTTGTATATATATTTAAC	GTAGAGCTAAGTATACTATA	ACTATA	ACTATACACTTCATTAGTGC	84	124	0	0	0	88	M
SRR1610772	7	1117774	1117770	f	TGTTAAATATATATACAAGC	AGGTTGCAAGTTAGTTAAGA	CGCACTAATGAAGTGTATAG	TATAG	TATAGTATACTTAGCTCTAC	122	84	0	0	0	80	M
SRR1610772	7	1117775	1117770	f	GTTAAATATATATACAAGCT	AGGTTGCAAGTTAGTTAAGA	GCACTAATGAAGTGTATAGT	TATAGT	TATAGTATACTTAGCTCTAC	124	84	0	0	0	82	M
SRR1610772	7	17306159	17306172	r	TATGTACTCGGCCTCGCAGC	GCTGCGAGGCCGAGTACATA	GTCGAAGCGGCGGAGGCCGC	GCGGCGGAGGCCGC	GCGGCGGAGGCCGCCATGTA	4	8	1492	0	0	894	H
SRR1610772	7	17306172	17306159	f	TATGTACTCGGCCTCGCAGC	GCTGCGAGGCCGAGTACATA	TACATGGCGGCCTCCGCCGC	GCGGCCTCCGCCGC	GCGGCCTCCGCCGCTTCGAC	8	4	1354	0	0	786	H
SRR1610772	7	18479806	18479810	r	TCTTAACTAACTTGCAACCT	GCTTGTATATATATTTAACA	GCAGAAAACAGGATCCACAT	CACAT	CACATAACCTTTACTTCCGA	114	108	0	0	0	126	M
SRR1610772	7	18479810	18479806	f	TGTTAAATATATATACAAGC	AGGTTGCAAGTTAGTTAAGA	TCGGAAGTAAAGGTTATGTG	ATGTG	ATGTGGATCCTGTTTTCTGC	108	114	0	0	0	132	M
SRR1610772	7	25629908	25629923	r	AAAGATTCGTCTCGCGATTT	TAGCACTTATGGCTAATCAT	TTATGGATTAATTAGGCTCA	GGATTAATTAGGCTCA	GGATTAATTAGGCTCAATAG	6	4	988	0	0	1086	H
SRR1610772	7	29379561	29379565	r	TCTTAACTAACTTGCAACCT	GCTTGTATATATATTTAACA	GCTGGCCGGGGGCTCTGCAC	TGCAC	TGCACTTCATGTCAGAGAAC	128	158	2	0	0	106	M
SRR1610772	7	29379565	29379561	f	TGTTAAATATATATACAAGC	AGGTTGCAAGTTAGTTAAGA	GTTCTCTGACATGAAGTGCA	GTGCA	GTGCAGAGCCCCCGGCCAGC	158	128	2	0	0	112	M
SRR1610772	8	6468710	6468721	r	GGGGAGGCCGGATGGGCCGC	GGCGGGCCCGCCCGTCCGCG	CGTCAGCGGCGCGCGCACGG	GCGCGCGCACGG	GCGCGCGCACGGGGAGAGGC	4	4	114	0	0	110	H
SRR1610772	8	6468710	6468721	r	GGGGAGGCCGGATGGGCCGC	GGCGGGCCCGCCCGTCCGCG	CGTCAGCGGCGCGCGCACGG	GCGCGCGCACGG	GCGCGCGCACGGGGAGAGGC	4	4	68	0	0	48	H
SRR1610772	8	7540705	7540709	r	TGTAGGAATAAGTCTTGGCT	TAACCATTGAAATTCTAACA	CCTGGCCAGTGCCCATCATA	TCATA	TCATATGCCTGTATGGCTGA	88	54	90	0	0	128	H
SRR1610772	8	7540709	7540705	f	TGTTAGAATTTCAATGGTTA	AGCCAAGACTTATTCCTACA	TCAGCCATACAGGCATATGA	TATGA	TATGATGGGCACTGGCCAGG	54	88	84	0	0	136	H
SRR1610772	8	14746497	14746510	r	TATGTACTCGGCCTCGCAGC	GCTGCGAGGCCGAGTACATA	TACATGGCGGCCTCCGCCGC	GCGGCCTCCGCCGC	GCGGCCTCCGCCGCTTCGAC	8	4	1354	0	0	786	H
SRR1610772	8	14746510	14746497	f	TATGTACTCGGCCTCGCAGC	GCTGCGAGGCCGAGTACATA	GTCGAAGCGGCGGAGGCCGC	GCGGCGGAGGCCGC	GCGGCGGAGGCCGCCATGTA	4	8	1492	0	0	894	H
SRR1610772	8	15013230	15013245	r	AAAGATTCGTCTCGCGATTT	TAGCACTTATGGCTAATCAT	TTATGGATTAATTAGGCTCA	GGATTAATTAGGCTCA	GGATTAATTAGGCTCAATAG	6	4	988	0	0	1086	H
SRR1610772	8	19944299	19944303	r	TGTCGAAACATGAATTCGGC	GGGTACCCATAATCTCCACA	CTTGTGAAAAGTATAGATCT	GATCT	GATCTCTTTCTCATTTGTTA	56	52	432	0	0	932	H
SRR1610772	8	22147953	22147957	r	TGTCGAAACATGATTTCGGC	GGGTACCCATAATCTCCACA	CCGCCCATCGCCAGCGCCAT	GCCAT	GCCATCCTTCCCGTGCCCAG	94	128	0	0	0	56	M
SRR1610772	8	22147957	22147953	f	TGTGGAGATTATGGGTACCC	GCCGAAATCATGTTTCGACA	CTGGGCACGGGAAGGATGGC	ATGGC	ATGGCGCTGGCGATGGGCGG	128	94	0	0	0	60	M
SRR1610772	9	7564594	7564583	f	GGGGAGGCCGGATGGGCCGC	GGCGGGCCCGCCCGTCCGCG	CGTCAGCGGCGCGCGCACGG	GCGCGCGCACGG	GCGCGCGCACGGGGAGAGGC	4	4	114	0	0	110	H
SRR1610772	9	7564594	7564583	f	GGGGAGGCCGGATGGGCCGC	GGCGGGCCCGCCCGTCCGCG	CGTCAGCGGCGCGCGCACGG	GCGCGCGCACGG	GCGCGCGCACGGGGAGAGGC	4	4	68	0	0	48	H
SRR1610772	9	9685988	9685992	r	TGTAGGAATAAGTCTTGGCT	TAACCATTGAAATTCTAACA	CTTGTAGGAACTTAATTTTA	TTTTA	TTTTAGACTTCTGTTTCATC	92	66	28	0	0	146	H
SRR1610772	9	9685992	9685988	f	TGTTAGAATTTCAATGGTTA	AGCCAAGACTTATTCCTACA	GATGAAACAGAAGTCTAAAA	TAAAA	TAAAATTAAGTTCCTACAAG	66	92	32	0	0	148	H
SRR1610772	9	21598154	21598139	f	AAAGATTCGTCTCGCGATTT	TAGCACTTATGGCTAATCAT	TTATGGATTAATTAGGCTCA	GGATTAATTAGGCTCA	GGATTAATTAGGCTCAATAG	6	4	988	0	0	1086	H
SRR1610772	9	21904495	21904499	r	TGTTAAATATATATACAAGC	AGGTTGCAAGTTAGTTAAGA	TAACACACTAGTGTCATAAT	ATAAT	ATAATGGTGTTCTATTAGTT	88	76	0	0	0	86	M
SRR1610772	9	21904499	21904495	f	TCTTAACTAACTTGCAACCT	GCTTGTATATATATTTAACA	AACTAATAGAACACCATTAT	ATTAT	ATTATGACACTAGTGTGTTA	76	88	0	0	0	92	M
SRR1610772	10	384163	384167	r	TGTTAAATATATATACAAGC	AGGTTGCAAGTTAGTTAAGA	AGGAAGATAAGGCCGACTAC	ACTAC	ACTACATCGGTAGAATTACT	124	88	0	0	0	136	M
SRR1610772	10	384167	384163	f	TCTTAACTAACTTGCAACCT	GCTTGTATATATATTTAACA	AGTAATTCTACCGATGTAGT	GTAGT	GTAGTCGGCCTTATCTTCCT	88	124	0	0	0	152	M
SRR1610772	10	11218909	11218924	r	AAAGATTCGTCTCGCGATTT	TAGCACTTATGGCTAATCAT	TTATGGATTAATTAGGCTCA	GGATTAATTAGGCTCA	GGATTAATTAGGCTCAATAG	6	4	988	0	0	1086	H
SRR1610772	10	13179147	13179160	r	TATGTACTCGGCCTCGCAGC	GCTGCGAGGCCGAGTACATA	GTCGAAGCGGCGGAGGCCGC	GCGGCGGAGGCCGC	GCGGCGGAGGCCGCCATGTA	4	8	1492	0	0	894	H
SRR1610772	10	13179160	13179147	f	TATGTACTCGGCCTCGCAGC	GCTGCGAGGCCGAGTACATA	TACATGGCGGCCTCCGCCGC	GCGGCCTCCGCCGC	GCGGCCTCCGCCGCTTCGAC	8	4	1354	0	0	786	H
SRR1610772	11	14474365	14474361	f	TGTCGAAACATGAATTCGGC	GGGTACCCATAATCTCCACA	CTTGTGAAAAGTATAGATCT	GATCT	GATCTCTTTCTCATTTGTTA	56	52	432	0	0	932	H
SRR1610772	11	20223423	20223412	f	GGGGAGGCCGGATGGGCCGC	GGCGGGCCCGCCCGTCCGCG	CGTCAGCGGCGCGCGCACGG	GCGCGCGCACGG	GCGCGCGCACGGGGAGAGGC	4	4	114	0	0	110	H
SRR1610772	11	20223423	20223412	f	GGGGAGGCCGGATGGGCCGC	GGCGGGCCCGCCCGTCCGCG	CGTCAGCGGCGCGCGCACGG	GCGCGCGCACGG	GCGCGCGCACGGGGAGAGGC	4	4	68	0	0	48	H
SRR1610772	11	21923976	21923961	f	AAAGATTCGTCTCGCGATTT	TAGCACTTATGGCTAATCAT	TTATGGATTAATTAGGCTCA	GGATTAATTAGGCTCA	GGATTAATTAGGCTCAATAG	6	4	988	0	0	1086	H
SRR1610772	12	16619259	16619252	f	GGCCCAGTCGGGAGAGAACC	GCAAGATCTCTCTCCTTGGC	TCTCTCCTTGACTCGGGGTC	TCGGGGTC	TCGGGGTCAAACCAGTCGGG	4	4	506	0	0	362	H
SRR1610772	12	17051949	17051936	f	ACGGGAAACCCTGGGAGACT	GCTAGTCGCACCCATGGCAA	TGGCAATTAAGAACCGGTTC	TTAAGAACCGGTTC	TTAAGAACCGGTTCACGGGA	6	4	94	0	0	76	H
SRR1610772	12	22170403	22170418	r	AAAGATTCGTCTCGCGATTT	TAGCACTTATGGCTAATCAT	TTATGGATTAATTAGGCTCA	GGATTAATTAGGCTCA	GGATTAATTAGGCTCAATAG	6	4	988	0	0	1086	H
SRR1610772	12	23150077	23150090	r	TATGTACTCGGCCTCGCAGC	GCTGCGAGGCCGAGTACATA	TACATGGCGGCCTCCGCCGC	GCGGCCTCCGCCGC	GCGGCCTCCGCCGCTTCGAC	8	4	1354	0	0	786	H
SRR1610772	12	23150090	23150077	f	TATGTACTCGGCCTCGCAGC	GCTGCGAGGCCGAGTACATA	GTCGAAGCGGCGGAGGCCGC	GCGGCGGAGGCCGC	GCGGCGGAGGCCGCCATGTA	4	8	1492	0	0	894	H
a 'f' is forward. 'r' is reverse.
Numbers of Head Junction, Tail junction, and Non-insertion for each line are read counts containing their junction sequences.
Genotypes: M is homozygous. H is heterozygous.
