# Supplementary material for: Transposable element finder (TEF): finding active transposable elements from next generation sequencing data
Source: BMC Bioinformatics. 2022 Nov 22;23:500. doi: 10.1186/s12859-022-05011-3 (PMC9682801; doi:10.1186/s12859-022-05011-3)
Supplement: Supplementary file 8 — Additional file 8. Table S6. Detected head and tail sequence of TE and kinds of TSD in OsCmt3a-1 (SRR1610772) and OsCmt3a-2 (SRR1609962) by Junction method. [file 12859_2022_5011_MOESM8_ESM.xlsx]

## Sheet: Sheet1
Table S6 Detected head and tail sequence of TE and kinds of TSD in OsCmt3a-1 (SRR1610772) and OsCmt3a-2 (SRR1609962) by Junction method
Head	Tail	OsCmt3a-1	OsCmt3a-2	TE family
AAAGATTCGTCTCGCGATTT	TAGCACTTATGGCTAATCAT	1	0	Ty3/gypsy
ACGGGAAACCCTGGGAGACT	GCTAGTCGCACCCATGGCAA	1	1	Unclssified
CTATCTATCTATCTATCTAT	TATCTATCTATCTATCTATC	0	1	Unclssified
GCCAAGGAGAGAGATCTTGC	GGTTCTCTCCCGACTGGGCC	0	1	Unclssified
GCGCCCTGATCAAGCGACCT	CCGGTTCGGTTACGCGGAGC	1	0	Unclssified
GGCCCAGTCGGGAGAGAACC	GCAAGATCTCTCTCCTTGGC	1	0	Unclssified
GGGGAGGCCGGATGGGCCGC	GGCGGGCCCGCCCGTCCGCG	3	2	Unclssified
GTAGAGTAAAAGCCTTTTCT	TGCTTTGTTCCTGCTTGTTG	1	1	Ty3/gypsy
GTTAAATATATATACAAGCT	AGGTTGCAAGTTAGTTAAGA	1	1	Tos17
TATGTACTCGGCCTCGCAGC	GCTGCGAGGCCGAGTACATA	2	0	Unclssified
TCTTAACTAACTTGCAACCT	AGCTTGTATATATATTTAAC	1	1	Tos17
TCTTAACTAACTTGCAACCT	GCTTGTATATATATTTAACA	7	3	Tos17
TGTAGGAATAAGTCTTGGCT	TAACCATTGAAATTCTAACA	4	5	Osr4.3
TGTCGAAACATGAATTCGGC	GGGTACCCATAATCTCCACA	1	6	Ty3/gypsy
TGTCGAAACATGATTTCGGC	GGGTACCCATAATCTCCACA	3	10	Dasheng
TGTGGAGATTATGGGTACCC	GCCGAAATCATGTTTCGACA	3	10	Osr25.4
TGTGGATATTATGGGTACCC	GCCGAATTCATGTTTCGACA	1	3	Unclssified
TGTTAAATATATATACAAGC	AGGTTGCAAGTTAGTTAAGA	7	2	Tos17
TGTTAGAATTTCAATGGTTA	AGCCAAGACTTATTCCTACA	4	5	Osr4.3
