# Supplementary material for: Transposable element finder (TEF): finding active transposable elements from next generation sequencing data
Source: BMC Bioinformatics. 2022 Nov 22;23:500. doi: 10.1186/s12859-022-05011-3 (PMC9682801; doi:10.1186/s12859-022-05011-3)
Supplement: Supplementary file 9 — Additional file 9. Table S7. Detected head and tail sequence of TE and their inserted positions on the reference sequence for DRR001193 and DRR0011934 by Junction method. [file 12859_2022_5011_MOESM9_ESM.xlsx]

## Sheet: tsd_method.result.ttm2.ttm5 (2)
Table S1 Detected head and tail seqeunce of TE and their inserted positions on the reference seqeunce by TSD method
Line	Chromosome	Junction position to TE		Directiona	Head sequence of TE	Tail seqeunce of TE	Head flanking sequence	TSD	Tail flanking sequence	ttm2			ttm5			Genotype
										Head Junction	Tail Junction	Wildtype	Head Junction	Tail Junction	Wildtype
ttm2	4	30259052	30259056	r	TCTTAACTAACTTGCAACCT	GCTTGTATATATATTTAACA	TGACCAAACATGATGGAAAC	GAAAC	GAAACGAGTATTAGACAAAA	33	22	28	0	0	51	H
ttm2	4	30259056	30259052	f	TGTTAAATATATATACAAGC	AGGTTGCAAGTTAGTTAAGA	TTTTGTCTAATACTCGTTTC	GTTTC	GTTTCCATCATGTTTGGTCA	22	33	27	0	0	53	H
ttm2	5	1925905	1925909	r	TCTTAACTAACTTGCAACCT	GCTTGTATATATATTTAACA	TGTATCCAAGAAGTTGATAG	GATAG	GATAGCACAGGCAGACTGCA	64	42	68	0	0	35	H
ttm2	5	1925909	1925905	f	TGTTAAATATATATACAAGC	AGGTTGCAAGTTAGTTAAGA	TGCAGTCTGCCTGTGCTATC	CTATC	CTATCAACTTCTTGGATACA	42	64	66	0	0	33	H
ttm2	10	22134714	22134718	r	TGTTAAATATATATACAAGC	AGGTTGCAAGTTAGTTAAGA	GATATATGCTAGTATCTTGC	CTTGC	CTTGCAAGGGATATTTTGTC	46	60	0	0	0	49	M
ttm2	10	22134718	22134714	f	TCTTAACTAACTTGCAACCT	GCTTGTATATATATTTAACA	GACAAAATATCCCTTGCAAG	GCAAG	GCAAGATACTAGCATATATC	60	46	0	0	0	50	M
ttm2	10	22531003	22531007	r	TCTTAACTAACTTGCAACCT	GCTTGTATATATATTTAACA	TTCAGCTCACCAGTAAAAGT	AAAGT	AAAGTATGATACTAAGCAGC	60	53	0	0	0	49	M
ttm2	10	22531007	22531003	f	TGTTAAATATATATACAAGC	AGGTTGCAAGTTAGTTAAGA	GCTGCTTAGTATCATACTTT	ACTTT	ACTTTTACTGGTGAGCTGAA	53	60	0	0	0	46	M
ttm5	1	34453641	34453645	r	TGTTAAATATATATACAAGC	AGGTTGCAAGTTAGTTAAGA	CGTCAGAGAAGGGTTCTTTG	CTTTG	CTTTGTTTATCTTTGGACTC	0	0	51	41	53	0	M
ttm5	1	34453645	34453641	f	TCTTAACTAACTTGCAACCT	GCTTGTATATATATTTAACA	GAGTCCAAAGATAAACAAAG	CAAAG	CAAAGAACCCTTCTCTGACG	0	0	49	53	41	0	M
ttm5	2	1004765	1004769	r	TGTTAAATATATATACAAGC	AGGTTGCAAGTTAGTTAAGA	CTACATGTCATTGATATACC	ATACC	ATACCAATGGCATATCTCAA	0	0	54	15	28	37	H
ttm5	2	1004769	1004765	f	TCTTAACTAACTTGCAACCT	GCTTGTATATATATTTAACA	TTGAGATATGCCATTGGTAT	GGTAT	GGTATATCAATGACATGTAG	0	0	54	28	15	32	H
ttm5	2	31596628	31596632	r	TCTTAACTAACTTGCAACCT	GCTTGTATATATATTTAACA	GATACTCTCACAGGTATTAG	ATTAG	ATTAGAACTTATACCTCGTA	0	0	54	39	22	8	H
ttm5	2	31596632	31596628	f	TGTTAAATATATATACAAGC	AGGTTGCAAGTTAGTTAAGA	TACGAGGTATAAGTTCTAAT	CTAAT	CTAATACCTGTGAGAGTATC	0	0	53	22	39	9	H
ttm5	3	741222	741226	r	TGTTAAATATATATACAAGC	AGGTTGCAAGTTAGTTAAGA	TCAACGTTGGTGGTGGCAGC	GCAGC	GCAGCCAGGGTTCCATCCCT	0	0	35	27	32	0	M
ttm5	3	741226	741222	f	TCTTAACTAACTTGCAACCT	GCTTGTATATATATTTAACA	AGGGATGGAACCCTGGCTGC	GCTGC	GCTGCCACCACCAACGTTGA	0	0	37	32	27	0	M
ttm5	3	8304674	8304678	r	TGTTAAATATATATACAAGC	AGGTTGCAAGTTAGTTAAGA	GGTAATCAAAGTTATGAATA	GAATA	GAATATACCATTGCTCTATA	0	0	69	43	59	0	M
ttm5	3	8304678	8304674	f	TCTTAACTAACTTGCAACCT	GCTTGTATATATATTTAACA	TATAGAGCAATGGTATATTC	TATTC	TATTCATAACTTTGATTACC	0	0	73	59	43	0	M
ttm5	6	24967877	24967881	r	TGTTAAATATATATACAAGC	AGGTTGCAAGTTAGTTAAGA	GCTCTTCTTGAGGTGTGCAT	TGCAT	TGCATCAGAGGATGCCCCAA	0	0	47	37	54	0	M
ttm5	6	24967881	24967877	f	TCTTAACTAACTTGCAACCT	GCTTGTATATATATTTAACA	TTGGGGCATCCTCTGATGCA	ATGCA	ATGCACACCTCAAGAAGAGC	0	0	44	54	37	0	M
ttm5	7	20064391	20064395	r	TCTTAACTAACTTGCAACCT	GCTTGTATATATATTTAACA	CGGAGCAAGAAGGTGATAAG	ATAAG	ATAAGAACAGCCGAATTCCC	0	0	77	69	23	26	H
ttm5	7	20064395	20064391	f	TGTTAAATATATATACAAGC	AGGTTGCAAGTTAGTTAAGA	GGGAATTCGGCTGTTCTTAT	CTTAT	CTTATCACCTTCTTGCTCCG	0	0	78	23	69	26	H
ttm5	9	12970614	12970618	r	TGTTAAATATATATACAAGC	AGGTTGCAAGTTAGTTAAGA	TTCTCAGTGACTGTGCATGC	CATGC	CATGCATGGTGGGGTGTAGT	0	0	36	44	61	0	M
ttm5	9	12970618	12970614	f	TCTTAACTAACTTGCAACCT	GCTTGTATATATATTTAACA	ACTACACCCCACCATGCATG	GCATG	GCATGCACAGTCACTGAGAA	0	0	38	61	44	0	M
ttm5	10	19069885	19069889	r	TCTTAACTAACTTGCAACCT	GCTTGTATATATATTTAACA	TATTTTCACAGAGTACAAGT	CAAGT	CAAGTGTGCTGATGATATAT	0	0	46	22	34	21	H
ttm5	10	19069889	19069885	f	TGTTAAATATATATACAAGC	AGGTTGCAAGTTAGTTAAGA	ATATATCATCAGCACACTTG	ACTTG	ACTTGTACTCTGTGAAAATA	0	0	45	34	22	32	H
ttm5	10	21583054	21583058	r	TCTTAACTAACTTGCAACCT	GCTTGTATATATATTTAACA	TAATTTGAGGATATGATAAG	ATAAG	ATAAGTACCTCGAGCTCGGA	0	0	42	21	27	13	H
ttm5	10	21583058	21583054	f	TGTTAAATATATATACAAGC	AGGTTGCAAGTTAGTTAAGA	TCCGAGCTCGAGGTACTTAT	CTTAT	CTTATCATATCCTCAAATTA	0	0	40	27	21	11	H
ttm5	12	2155895	2155899	r	TGTTAAATATATATACAAGC	AGGTTGCAAGTTAGTTAAGA	CTTGAATTGCAGCTTGGAAC	GGAAC	GGAACAATTTGGCTTTGTGT	0	0	50	29	34	41	H
ttm5	12	2155899	2155895	f	TCTTAACTAACTTGCAACCT	GCTTGTATATATATTTAACA	ACACAAAGCCAAATTGTTCC	GTTCC	GTTCCAAGCTGCAATTCAAG	0	0	52	34	29	46	H
a 'f' is forward. 'r' is reverse.
Numbers of Head Junction, Tail junction, and wildtype for each line are read counts containing their junction sequences.
Genotypes: M is homozygous. H is hetelozygous.

## Sheet: junction_method
Table S7 Detected head and tail sequence of TE and their inserted positions on the reference sequence for DRR001193 and DRR0011934 by junction method
Accession	Chromosome	Junction position to TE		Directiona	Head sequence of TE	Tail sequence of TE	Head flanking sequence	TSD	Tail flanking sequence	DRR001193			DRR001194			Genotype
										Head Junction	Tail Junction	Non-insertion	Head Junction	Tail Junction	Non-insertion
DRR001193	1	978298	978300	r	CACTACAAAAAAAGTCCTCA	TGTTGATATTTGTTGTAGTG	TCGTCATGACGTAATAGAGA	AGA	AGATGATCTAAAATCTAATG	25	21	0	0	0	64	M
DRR001193	1	978298	978301	r	CACTACAAAAAAAGTCCTCA	ATGTTGATATTTGTTGTAGT	TCGTCATGACGTAATAGAGA	GAGA	GAGATGATCTAAAATCTAAT	25	22	0	0	0	64	M
DRR001193	1	978300	978298	f	CACTACAACAAATATCAACA	TGAGGACTTTTTTTGTAGTG	CATTAGATTTTAGATCATCT	TCT	TCTCTATTACGTCATGACGA	21	25	0	0	0	61	M
DRR001193	1	978301	978298	f	ACTACAACAAATATCAACAT	TGAGGACTTTTTTTGTAGTG	ATTAGATTTTAGATCATCTC	TCTC	TCTCTATTACGTCATGACGA	22	25	0	0	0	57	M
DRR001193	1	2253369	2253371	r	CACTACAACAAATATCAACA	TGAGGACTTTTTTTGTAGTG	TTGAAACTTCAGGTTCCACA	ACA	ACAAGTTCTTGCAACTCTTG	14	7	70	0	0	71	H
DRR001193	1	2253371	2253369	f	CACTACAAAAAAAGTCCTCA	TGTTGATATTTGTTGTAGTG	CAAGAGTTGCAAGAACTTGT	TGT	TGTGGAACCTGAAGTTTCAA	7	14	73	0	0	69	H
DRR001193	1	4429279	4429281	r	CACTACAACAAATATCAACA	TGAGGACTTTTTTTGTAGTG	CCAACAGTCATTTCACACAT	CAT	CATGCTAAACATATTTACAT	11	28	61	0	0	51	H
DRR001193	1	4429281	4429279	f	CACTACAAAAAAAGTCCTCA	TGTTGATATTTGTTGTAGTG	ATGTAAATATGTTTAGCATG	ATG	ATGTGTGAAATGACTGTTGG	28	11	56	0	0	46	H
DRR001193	1	5343415	5343417	r	CACTACAAAAAAAGTCCTCA	TGTTGATATTTGTTGTAGTG	ACATGATTTGACATTATATG	ATG	ATGAAACTTGAACCGTTTGA	5	19	72	0	0	55	H
DRR001193	1	5343417	5343415	f	CACTACAACAAATATCAACA	TGAGGACTTTTTTTGTAGTG	TCAAACGGTTCAAGTTTCAT	CAT	CATATAATGTCAAATCATGT	19	5	70	0	0	54	H
DRR001193	1	7333365	7333369	r	CTACAACAAATATCAACATT	TGAGGACTTTTTTTGTAGTG	GAATTGAACAAAGTTAAACA	AAACA	AAACAATTGGCTAGATCAAG	42	22	55	0	0	47	H
DRR001193	1	7333366	7333369	r	ACTACAACAAATATCAACAT	TGAGGACTTTTTTTGTAGTG	GGAATTGAACAAAGTTAAAC	AAAC	AAACAATTGGCTAGATCAAG	45	22	58	0	0	47	H
DRR001193	1	7333367	7333369	r	CACTACAACAAATATCAACA	TGAGGACTTTTTTTGTAGTG	TGGAATTGAACAAAGTTAAA	AAA	AAACAATTGGCTAGATCAAG	45	22	58	0	0	47	H
DRR001193	1	7333369	7333365	f	CACTACAAAAAAAGTCCTCA	AATGTTGATATTTGTTGTAG	CTTGATCTAGCCAATTGTTT	TGTTT	TGTTTAACTTTGTTCAATTC	22	42	59	0	0	54	H
DRR001193	1	7333369	7333366	f	CACTACAAAAAAAGTCCTCA	ATGTTGATATTTGTTGTAGT	CTTGATCTAGCCAATTGTTT	GTTT	GTTTAACTTTGTTCAATTCC	22	45	59	0	0	54	H
DRR001193	1	7333369	7333367	f	CACTACAAAAAAAGTCCTCA	TGTTGATATTTGTTGTAGTG	CTTGATCTAGCCAATTGTTT	TTT	TTTAACTTTGTTCAATTCCA	22	45	59	0	0	54	H
DRR001193	1	8113187	8113189	r	CACTACAACAAATATCAACA	TGAGGACTTTTTTTGTAGTG	CCTTCCCCATGATCTCAAAA	AAA	AAATGTATCCTCTCCTCTAA	30	10	51	0	0	55	H
DRR001193	1	8113189	8113187	f	CACTACAAAAAAAGTCCTCA	TGTTGATATTTGTTGTAGTG	TTAGAGGAGAGGATACATTT	TTT	TTTTGAGATCATGGGGAAGG	10	30	49	0	0	53	H
DRR001193	1	8465612	8465616	r	TGTAGAATTAGATATCGAAC	TCCATACATATGGCCCAATA	TATGGAAACATAAGCGTATC	GTATC	GTATCCATAATCAGCCACCA	28	32	30	0	0	62	H
DRR001193	1	8465616	8465612	f	TATTGGGCCATATGTATGGA	GTTCGATATCTAATTCTACA	TGGTGGCTGATTATGGATAC	GATAC	GATACGCTTATGTTTCCATA	32	28	30	0	0	67	H
DRR001193	1	9183467	9183469	r	CACTACAAAAAAAGTCCTCA	TGTTGATATTTGTTGTAGTG	GATGATATCCTCTGAGCTAA	TAA	TAAGAATGCATTTGCTGCAA	77	82	0	0	0	78	M
DRR001193	1	9183469	9183467	f	CACTACAACAAATATCAACA	TGAGGACTTTTTTTGTAGTG	TTGCAGCAAATGCATTCTTA	TTA	TTAGCTCAGAGGATATCATC	82	77	0	0	0	75	M
DRR001193	1	10468136	10468156	r	CACTACAACAAATATCAACA	TGAGGACTTTTTTTGTAGTG	CTTCTTCTTCTTCTTCTTCT	TCT	TCTTCTTCTTCTTCTTCTTC	32	58	63255	0	0	50257	H
DRR001193	1	10468156	10468136	f	CACTACAAAAAAAGTCCTCA	TGTTGATATTTGTTGTAGTG	GAAGAAGAAGAAGAAGAAGA	AGA	AGAAGAAGAAGAAGAAGAAG	58	32	63255	0	0	50257	H
DRR001193	1	10850914	10850916	r	CACTACAAAAAAAGTCCTCA	TGTTGATATTTGTTGTAGTG	AAAGAAAGTAATAGGTTTAT	TAT	TATGTGTGTTTGACTTCACT	69	93	0	0	0	28	M
DRR001193	1	10850916	10850914	f	CACTACAACAAATATCAACA	TGAGGACTTTTTTTGTAGTG	AGTGAAGTCAAACACACATA	ATA	ATAAACCTATTACTTTCTTT	93	69	0	0	0	27	M
DRR001193	1	11793402	11793406	r	TGTGATAAGAGAGTGAATTG	AATATATACAACTCCTTATA	CACAATTGGTTGCTTCTTAG	CTTAG	CTTAGATGCCCAAGCTATAG	22	16	116	0	0	161	H
DRR001193	1	11793406	11793402	f	TATAAGGAGTTGTATATATT	CAATTCACTCTCTTATCACA	CTATAGCTTGGGCATCTAAG	CTAAG	CTAAGAAGCAACCAATTGTG	16	22	113	0	0	163	H
DRR001193	1	13773638	13773642	r	TGTGATAAGAGAGTGAATTG	AATATATACAACTCCTTATA	CCGAGTTTAGCGGTAGATTG	GATTG	GATTGTTCCCTATAGTGGCC	70	58	149	0	0	166	H
DRR001193	1	13773642	13773638	f	TATAAGGAGTTGTATATATT	CAATTCACTCTCTTATCACA	GGCCACTATAGGGAACAATC	CAATC	CAATCTACCGCTAAACTCGG	58	70	565	0	0	508	H
DRR001193	1	14100041	14100045	r	TGTGATAAGAGAGTGAATTG	AATATATACAACTCCTTATA	GAAGAGGCATCAGTTTACTC	TACTC	TACTCGACCTCTCTACTCGA	25	39	48	0	0	59	H
DRR001193	1	14100045	14100041	f	TATAAGGAGTTGTATATATT	CAATTCACTCTCTTATCACA	TCGAGTAGAGAGGTCGAGTA	GAGTA	GAGTAAACTGATGCCTCTTC	39	25	48	0	0	53	H
DRR001193	1	16893924	16893929	r	GTAGAATTAGATATCGAACT	TCCATACATATGGCCCAATA	ATCTAACACATAATCACAAT	CACAAT	CACAATCTGGGTATGTCGAA	21	14	65	0	0	63	H
DRR001193	1	16893925	16893929	r	TGTAGAATTAGATATCGAAC	TCCATACATATGGCCCAATA	AATCTAACACATAATCACAA	CACAA	CACAATCTGGGTATGTCGAA	21	14	65	0	0	64	H
DRR001193	1	16893929	16893924	f	TATTGGGCCATATGTATGGA	AGTTCGATATCTAATTCTAC	TTCGACATACCCAGATTGTG	ATTGTG	ATTGTGATTATGTGTTAGAT	14	21	59	0	0	64	H
DRR001193	1	16893929	16893925	f	TATTGGGCCATATGTATGGA	GTTCGATATCTAATTCTACA	TTCGACATACCCAGATTGTG	TTGTG	TTGTGATTATGTGTTAGATT	14	21	59	0	0	64	H
DRR001193	1	17765422	17765424	r	CACTACAACAAATATCAACA	TGAGGACTTTTTTTGTAGTG	TAGAACACGAAATATAATGT	TGT	TGTTGAAAGATTGATTTGAA	20	15	49	0	0	49	H
DRR001193	1	17765424	17765422	f	CACTACAAAAAAAGTCCTCA	TGTTGATATTTGTTGTAGTG	TTCAAATCAATCTTTCAACA	ACA	ACATTATATTTCGTGTTCTA	15	20	50	0	0	51	H
DRR001193	1	19198504	19198508	r	TGTGATAAGAGAGTGAATTG	AATATATACAACTCCTTATA	GTTCGAGATCAAGATAAATG	AAATG	AAATGAACCCTTATTTAGGA	43	65	16	0	0	53	H
DRR001193	1	19198508	19198504	f	TATAAGGAGTTGTATATATT	CAATTCACTCTCTTATCACA	TCCTAAATAAGGGTTCATTT	CATTT	CATTTATCTTGATCTCGAAC	65	43	16	0	0	54	H
DRR001193	1	19423229	19423234	r	ATTGATCAAGACTCAAATAA	CAATTCCGCATATTCTTTCA	GCGATCTCTCAGTTGTATAT	GTATAT	GTATATGTATGTGAATTACC	23	19	46	0	0	68	H
DRR001193	1	19423230	19423234	r	TATTGATCAAGACTCAAATA	CAATTCCGCATATTCTTTCA	GGCGATCTCTCAGTTGTATA	GTATA	GTATATGTATGTGAATTACC	23	19	46	0	0	68	H
DRR001193	1	19423234	19423229	f	TGAAAGAATATGCGGAATTG	TTATTTGAGTCTTGATCAAT	GGTAATTCACATACATATAC	ATATAC	ATATACAACTGAGAGATCGC	19	23	48	0	0	76	H
DRR001193	1	19423234	19423230	f	TGAAAGAATATGCGGAATTG	TATTTGAGTCTTGATCAATA	GGTAATTCACATACATATAC	TATAC	TATACAACTGAGAGATCGCC	19	23	48	0	0	76	H
DRR001193	1	20411734	20411737	r	ACTACAACAAATATCAACAT	TGAGGACTTTTTTTGTAGTG	ATGGCCAATGTGTTCATATC	TATC	TATCTATCGTGTCGGCTAAG	11	17	28	0	0	48	H
DRR001193	1	20411735	20411737	r	CACTACAACAAATATCAACA	TGAGGACTTTTTTTGTAGTG	AATGGCCAATGTGTTCATAT	TAT	TATCTATCGTGTCGGCTAAG	9	17	28	0	0	50	H
DRR001193	1	20411737	20411734	f	CACTACAAAAAAAGTCCTCA	ATGTTGATATTTGTTGTAGT	CTTAGCCGACACGATAGATA	GATA	GATATGAACACATTGGCCAT	17	11	26	0	0	54	H
DRR001193	1	20411737	20411735	f	CACTACAAAAAAAGTCCTCA	TGTTGATATTTGTTGTAGTG	CTTAGCCGACACGATAGATA	ATA	ATATGAACACATTGGCCATT	17	9	26	0	0	54	H
DRR001193	1	21440457	21440459	r	CACTACAAAAAAAGTCCTCA	TGTTGATATTTGTTGTAGTG	AGTCCTGCTTGGAGATTCTC	CTC	CTCTTGTCATACTTCTCTTG	25	20	73	0	0	44	H
DRR001193	1	21440459	21440457	f	CACTACAACAAATATCAACA	TGAGGACTTTTTTTGTAGTG	CAAGAGAAGTATGACAAGAG	GAG	GAGAATCTCCAAGCAGGACT	20	25	75	0	0	47	H
DRR001193	1	21971625	21971627	r	CACTACAAAAAAAGTCCTCA	TGTTGATATTTGTTGTAGTG	ACGTTTGGAGCTGTGCCAAG	AAG	AAGATGGTGTTGAAGACTAT	29	19	0	0	0	86	M
DRR001193	1	21971627	21971625	f	CACTACAACAAATATCAACA	TGAGGACTTTTTTTGTAGTG	ATAGTCTTCAACACCATCTT	CTT	CTTGGCACAGCTCCAAACGT	19	29	0	0	0	92	M
DRR001193	1	25318753	25318755	r	CACTACAACAAATATCAACA	TGAGGACTTTTTTTGTAGTG	ATTATAAAAAAATGGTATCA	TCA	TCAGTAGATATATACTTCGA	37	23	50	0	0	72	H
DRR001193	1	25318755	25318753	f	CACTACAAAAAAAGTCCTCA	TGTTGATATTTGTTGTAGTG	TCGAAGTATATATCTACTGA	TGA	TGATACCATTTTTTTATAAT	23	37	43	0	0	78	H
DRR001193	1	27762563	27762565	r	CACTACAACAAATATCAACA	TGAGGACTTTTTTTGTAGTG	TTAATATTATTGATGATGAA	GAA	GAAACAGAAACACTAATAGT	25	28	67	0	0	69	H
DRR001193	1	27762565	27762563	f	CACTACAAAAAAAGTCCTCA	TGTTGATATTTGTTGTAGTG	ACTATTAGTGTTTCTGTTTC	TTC	TTCATCATCAATAATATTAA	28	25	61	0	0	67	H
DRR001193	1	27906392	27906397	r	ATTGGGCCATATGTATGGAC	GTTCGATATCTAATTCTACA	CAGTCAAAATAAACGAATGT	GAATGT	GAATGTGATCACTTGAATCT	21	33	78	0	0	79	H
DRR001193	1	27906393	27906397	r	TATTGGGCCATATGTATGGA	GTTCGATATCTAATTCTACA	CCAGTCAAAATAAACGAATG	GAATG	GAATGTGATCACTTGAATCT	20	33	76	0	0	80	H
DRR001193	1	27906397	27906392	f	TGTAGAATTAGATATCGAAC	GTCCATACATATGGCCCAAT	AGATTCAAGTGATCACATTC	ACATTC	ACATTCGTTTATTTTGACTG	33	21	76	0	0	81	H
DRR001193	1	27906397	27906393	f	TGTAGAATTAGATATCGAAC	TCCATACATATGGCCCAATA	AGATTCAAGTGATCACATTC	CATTC	CATTCGTTTATTTTGACTGG	33	20	76	0	0	81	H
DRR001193	1	28442431	28442434	r	ACTACAACAAATATCAACAT	TGAGGACTTTTTTTGTAGTG	ATAAAAAGAATAGTCTAGAC	AGAC	AGACCGAAAATGGGGTCGGT	7	8	59	0	0	43	H
DRR001193	1	28442432	28442434	r	CACTACAACAAATATCAACA	TGAGGACTTTTTTTGTAGTG	AATAAAAAGAATAGTCTAGA	AGA	AGACCGAAAATGGGGTCGGT	7	8	57	0	0	44	H
DRR001193	1	28442434	28442431	f	CACTACAAAAAAAGTCCTCA	ATGTTGATATTTGTTGTAGT	ACCGACCCCATTTTCGGTCT	GTCT	GTCTAGACTATTCTTTTTAT	8	7	54	0	0	48	H
DRR001193	1	28442434	28442432	f	CACTACAAAAAAAGTCCTCA	TGTTGATATTTGTTGTAGTG	ACCGACCCCATTTTCGGTCT	TCT	TCTAGACTATTCTTTTTATT	8	7	54	0	0	48	H
DRR001193	1	28695063	28695065	r	CACTACAAAAAAAGTCCTCA	TGTTGATATTTGTTGTAGTG	ATTTTCAAATAGCATAGTTA	TTA	TTATAGTATGGATATTTCTG	60	69	0	0	0	60	M
DRR001193	1	28695063	28695066	r	CACTACAAAAAAAGTCCTCA	ATGTTGATATTTGTTGTAGT	ATTTTCAAATAGCATAGTTA	GTTA	GTTATAGTATGGATATTTCT	60	68	0	0	0	60	M
DRR001193	1	28695065	28695063	f	CACTACAACAAATATCAACA	TGAGGACTTTTTTTGTAGTG	CAGAAATATCCATACTATAA	TAA	TAACTATGCTATTTGAAAAT	69	60	0	0	0	57	M
DRR001193	1	28695066	28695063	f	ACTACAACAAATATCAACAT	TGAGGACTTTTTTTGTAGTG	AGAAATATCCATACTATAAC	TAAC	TAACTATGCTATTTGAAAAT	68	60	0	0	0	58	M
DRR001193	1	29235372	29235374	r	CACTACAACAAATATCAACA	TGAGGACTTTTTTTGTAGTG	GGTTCATACGCATTTTACAA	CAA	CAAGTAATAATATTATGGAG	25	29	33	0	0	66	H
DRR001193	1	29235374	29235372	f	CACTACAAAAAAAGTCCTCA	TGTTGATATTTGTTGTAGTG	CTCCATAATATTATTACTTG	TTG	TTGTAAAATGCGTATGAACC	29	25	36	0	0	67	H
DRR001193	2	1446598	1446600	r	CACTACAACAAATATCAACA	TGAGGACTTTTTTTGTAGTG	GCGGAGTGCATCCAAACTTG	TTG	TTGGTTTGCGACAAGGCAAT	17	12	46	0	0	65	H
DRR001193	2	1446600	1446598	f	CACTACAAAAAAAGTCCTCA	TGTTGATATTTGTTGTAGTG	ATTGCCTTGTCGCAAACCAA	CAA	CAAGTTTGGATGCACTCCGC	12	17	42	0	0	70	H
DRR001193	2	2956186	2956188	r	CACTACAACAAATATCAACA	TGAGGACTTTTTTTGTAGTG	GGATCCACTTGGTTTCACCA	CCA	CCAGTTAACGGGTTCCAAAC	33	39	138	0	0	108	H
DRR001193	2	2956188	2956186	f	CACTACAAAAAAAGTCCTCA	TGTTGATATTTGTTGTAGTG	GTTTGGAACCCGTTAACTGG	TGG	TGGTGAAACCAAGTGGATCC	39	33	136	0	0	109	H
DRR001193	2	4132337	4132341	r	TGAAAGAATATGCGGAATTG	TATTTGAGTCTTGATCAATA	ACTGTTTCATACCATTTCGC	TTCGC	TTCGCATCATTTGTCATCAC	62	80	13	0	0	111	H
DRR001193	2	4132341	4132337	f	TATTGATCAAGACTCAAATA	CAATTCCGCATATTCTTTCA	GTGATGACAAATGATGCGAA	GCGAA	GCGAAATGGTATGAAACAGT	80	62	21	0	0	107	H
DRR001193	2	4590687	4590689	r	CACTACAAAAAAAGTCCTCA	TGTTGATATTTGTTGTAGTG	AAGGAGCAGGTCGGCAATAA	TAA	TAAATGTTGCACGTTTACAT	12	19	50	0	0	61	H
DRR001193	2	4590689	4590687	f	CACTACAACAAATATCAACA	TGAGGACTTTTTTTGTAGTG	ATGTAAACGTGCAACATTTA	TTA	TTATTGCCGACCTGCTCCTT	19	12	57	0	0	62	H
DRR001193	2	4683711	4683713	r	CACTACAAAAAAAGTCCTCA	TGTTGATATTTGTTGTAGTG	ACACCAATACCTGACGGCAA	CAA	CAATTTGAAGGCGCAATTTA	46	46	20	0	0	69	H
DRR001193	2	4683711	4683714	r	CACTACAAAAAAAGTCCTCA	ATGTTGATATTTGTTGTAGT	ACACCAATACCTGACGGCAA	GCAA	GCAATTTGAAGGCGCAATTT	46	45	20	0	0	69	H
DRR001193	2	4683713	4683711	f	CACTACAACAAATATCAACA	TGAGGACTTTTTTTGTAGTG	TAAATTGCGCCTTCAAATTG	TTG	TTGCCGTCAGGTATTGGTGT	46	46	19	0	0	65	H
DRR001193	2	4683714	4683711	f	ACTACAACAAATATCAACAT	TGAGGACTTTTTTTGTAGTG	AAATTGCGCCTTCAAATTGC	TTGC	TTGCCGTCAGGTATTGGTGT	45	46	19	0	0	65	H
DRR001193	2	5511573	5511581	r	GAATAATCGTCTGGCCAGTC	GACACAAGAGATGATCCCTC	GATCTTTATCGAAAGAAAAC	AAAGAAAAC	AAAGAAAACAAAAGTTAAAA	13	13	35	0	0	46	H
DRR001193	2	5511581	5511573	f	GAGGGATCATCTCTTGTGTC	GACTGGCCAGACGATTATTC	TTTTAACTTTTGTTTTCTTT	GTTTTCTTT	GTTTTCTTTCGATAAAGATC	13	13	48	0	0	43	H
DRR001193	2	5662952	5662955	r	ACTACAAAAAAAGTCCTCAT	TGTTGATATTTGTTGTAGTG	GTTAAAAGCATCATGATTAC	TTAC	TTACTGTACATGAAGACACC	31	53	14	0	0	58	H
DRR001193	2	5662953	5662955	r	CACTACAAAAAAAGTCCTCA	TGTTGATATTTGTTGTAGTG	TGTTAAAAGCATCATGATTA	TTA	TTACTGTACATGAAGACACC	31	53	14	0	0	59	H
DRR001193	2	5662955	5662952	f	CACTACAACAAATATCAACA	ATGAGGACTTTTTTTGTAGT	GGTGTCTTCATGTACAGTAA	GTAA	GTAATCATGATGCTTTTAAC	53	31	12	0	0	58	H
DRR001193	2	5662955	5662953	f	CACTACAACAAATATCAACA	TGAGGACTTTTTTTGTAGTG	GGTGTCTTCATGTACAGTAA	TAA	TAATCATGATGCTTTTAACA	53	31	12	0	0	58	H
DRR001193	2	5713234	5713236	r	CACTACAACAAATATCAACA	TGAGGACTTTTTTTGTAGTG	AATATTTAGTAGTTATCTAA	TAA	TAATGTTATTAGGAGTTATC	35	19	151	0	0	152	H
DRR001193	2	5713236	5713234	f	CACTACAAAAAAAGTCCTCA	TGTTGATATTTGTTGTAGTG	GATAACTCCTAATAACATTA	TTA	TTAGATAACTACTAAATATT	19	35	156	0	0	150	H
DRR001193	2	6132238	6132240	r	CACTACAAAAAAAGTCCTCA	TGTTGATATTTGTTGTAGTG	GGTACGACAATGCATTAATC	ATC	ATCTCACCATTACTGGGAGG	17	32	38	0	0	68	H
DRR001193	2	6132240	6132238	f	CACTACAACAAATATCAACA	TGAGGACTTTTTTTGTAGTG	CCTCCCAGTAATGGTGAGAT	GAT	GATTAATGCATTGTCGTACC	32	17	40	0	0	68	H
DRR001193	2	7394068	7394071	r	ACTACAAAAAAAGTCCTCAT	TGTTGATATTTGTTGTAGTG	ATGACTAAAGGTACATTTAC	TTAC	TTACCTAGAGGATTTGATGA	16	11	31	0	0	41	H
DRR001193	2	7394069	7394071	r	CACTACAAAAAAAGTCCTCA	TGTTGATATTTGTTGTAGTG	AATGACTAAAGGTACATTTA	TTA	TTACCTAGAGGATTTGATGA	16	11	30	0	0	39	H
DRR001193	2	7394071	7394068	f	CACTACAACAAATATCAACA	ATGAGGACTTTTTTTGTAGT	TCATCAAATCCTCTAGGTAA	GTAA	GTAAATGTACCTTTAGTCAT	11	16	29	0	0	37	H
DRR001193	2	7394071	7394069	f	CACTACAACAAATATCAACA	TGAGGACTTTTTTTGTAGTG	TCATCAAATCCTCTAGGTAA	TAA	TAAATGTACCTTTAGTCATT	11	16	29	0	0	37	H
DRR001193	2	9231147	9231149	r	CACTACAACAAATATCAACA	TGAGGACTTTTTTTGTAGTG	CAAGCTCTGTTACCAACTAG	TAG	TAGTCATCACGGTAGAGAGC	84	50	8	0	0	74	H
DRR001193	2	9231149	9231147	f	CACTACAAAAAAAGTCCTCA	TGTTGATATTTGTTGTAGTG	GCTCTCTACCGTGATGACTA	CTA	CTAGTTGGTAACAGAGCTTG	50	84	8	0	0	72	H
DRR001193	2	10143388	10143396	r	GAATAATCGTCTGGCCAGTC	GACACAAGAGATGATCCCTC	ATTTCCCTTCTCCTTCCGAG	CCTTCCGAG	CCTTCCGAGTCCACTAAGTA	24	60	10	0	0	50	H
DRR001193	2	10143396	10143388	f	GAGGGATCATCTCTTGTGTC	GACTGGCCAGACGATTATTC	TACTTAGTGGACTCGGAAGG	CTCGGAAGG	CTCGGAAGGAGAAGGGAAAT	60	24	9	0	0	48	H
DRR001193	2	10254348	10254365	r	CACTACAACAAATATCAACA	TGAGGACTTTTTTTGTAGTG	CTTCTTCTTCTTCTTCTTCT	TCT	TCTTCTTCTTCTTCTTCTTC	32	58	63255	0	0	50257	H
DRR001193	2	10254365	10254348	f	CACTACAAAAAAAGTCCTCA	TGTTGATATTTGTTGTAGTG	GAAGAAGAAGAAGAAGAAGA	AGA	AGAAGAAGAAGAAGAAGAAG	58	32	63255	0	0	50257	H
DRR001193	2	10704181	10704183	r	CACTACAAAAAAAGTCCTCA	TGTTGATATTTGTTGTAGTG	CCCTCAAAACACACTCATTG	TTG	TTGTGAAACTCTTTCCCTCT	19	7	36	0	0	40	H
DRR001193	2	10704183	10704181	f	CACTACAACAAATATCAACA	TGAGGACTTTTTTTGTAGTG	AGAGGGAAAGAGTTTCACAA	CAA	CAATGAGTGTGTTTTGAGGG	7	19	33	0	0	40	H
DRR001193	2	10730188	10730190	r	CACTACAAAAAAAGTCCTCA	TGTTGATATTTGTTGTAGTG	CTTGCACTTGCACATGTGGA	GGA	GGAGTTTTCTTAACTTTGAT	19	10	45	0	0	39	H
DRR001193	2	10730190	10730188	f	CACTACAACAAATATCAACA	TGAGGACTTTTTTTGTAGTG	ATCAAAGTTAAGAAAACTCC	TCC	TCCACATGTGCAAGTGCAAG	10	19	49	0	0	38	H
DRR001193	2	11765926	11765928	r	CACTACAACAAATATCAACA	TGAGGACTTTTTTTGTAGTG	GAATCAAGATGAGGTACTTG	TTG	TTGAAAAATTCTTCCTTTAC	50	30	14	0	0	41	H
DRR001193	2	11765928	11765926	f	CACTACAAAAAAAGTCCTCA	TGTTGATATTTGTTGTAGTG	GTAAAGGAAGAATTTTTCAA	CAA	CAAGTACCTCATCTTGATTC	30	50	14	0	0	42	H
DRR001193	2	14192375	14192377	r	CACTACAAAAAAAGTCCTCA	TGTTGATATTTGTTGTAGTG	TCAAAAATAAAAACTACAAA	AAA	AAAAGTCAAGACCATGATCA	5	17	49	0	0	49	H
DRR001193	2	14192377	14192375	f	CACTACAACAAATATCAACA	TGAGGACTTTTTTTGTAGTG	TGATCATGGTCTTGACTTTT	TTT	TTTGTAGTTTTTATTTTTGA	17	5	54	0	0	46	H
DRR001193	2	14275341	14275343	r	CACTACAACAAATATCAACA	TGAGGACTTTTTTTGTAGTG	TCTTTACATTTAAACGTGAA	GAA	GAATAAGTATCCTATACTAC	37	48	23	0	0	57	H
DRR001193	2	14275343	14275341	f	CACTACAAAAAAAGTCCTCA	TGTTGATATTTGTTGTAGTG	GTAGTATAGGATACTTATTC	TTC	TTCACGTTTAAATGTAAAGA	48	37	22	0	0	58	H
DRR001193	2	14683807	14683809	r	CACTACAACAAATATCAACA	TGAGGACTTTTTTTGTAGTG	CTCAGTATTTAGTATTATCT	TCT	TCTAAACGTAATTAGTTTTA	33	30	48	0	0	95	H
DRR001193	2	14683809	14683807	f	CACTACAAAAAAAGTCCTCA	TGTTGATATTTGTTGTAGTG	TAAAACTAATTACGTTTAGA	AGA	AGATAATACTAAATACTGAG	30	33	48	0	0	91	H
DRR001193	2	15008673	15008675	r	CACTACAAAAAAAGTCCTCA	TGTTGATATTTGTTGTAGTG	TAGGATTCTCCAGCTTGTAG	TAG	TAGACGTCATCGTTGGATAT	33	51	25	0	0	64	H
DRR001193	2	15008673	15008676	r	CACTACAAAAAAAGTCCTCA	ATGTTGATATTTGTTGTAGT	TAGGATTCTCCAGCTTGTAG	GTAG	GTAGACGTCATCGTTGGATA	33	46	25	0	0	64	H
DRR001193	2	15008673	15008677	r	CACTACAAAAAAAGTCCTCA	AATGTTGATATTTGTTGTAG	TAGGATTCTCCAGCTTGTAG	TGTAG	TGTAGACGTCATCGTTGGAT	33	45	25	0	0	64	H
DRR001193	2	15008675	15008673	f	CACTACAACAAATATCAACA	TGAGGACTTTTTTTGTAGTG	ATATCCAACGATGACGTCTA	CTA	CTACAAGCTGGAGAATCCTA	51	33	23	0	0	60	H
DRR001193	2	15008676	15008673	f	ACTACAACAAATATCAACAT	TGAGGACTTTTTTTGTAGTG	TATCCAACGATGACGTCTAC	CTAC	CTACAAGCTGGAGAATCCTA	46	33	23	0	0	59	H
DRR001193	2	15008677	15008673	f	CTACAACAAATATCAACATT	TGAGGACTTTTTTTGTAGTG	ATCCAACGATGACGTCTACA	CTACA	CTACAAGCTGGAGAATCCTA	45	33	24	0	0	59	H
DRR001193	2	15843178	15843182	r	TATTGGGCCATATGTATGGA	GTTCGATATCTAATTCTACA	GATTCATCTACCTCGGTAGC	GTAGC	GTAGCAGAAACGGGAATTCA	62	40	29	0	0	51	H
DRR001193	2	15843182	15843178	f	TGTAGAATTAGATATCGAAC	TCCATACATATGGCCCAATA	TGAATTCCCGTTTCTGCTAC	GCTAC	GCTACCGAGGTAGATGAATC	40	62	25	0	0	50	H
DRR001193	2	15882698	15882700	r	CACTACAACAAATATCAACA	TGAGGACTTTTTTTGTAGTG	CAACGATGGAAGAGAGGGAG	GAG	GAGTTGAGAAACGGTGAGGA	48	30	9	0	0	37	H
DRR001193	2	15882698	15882701	r	CACTACAACAAATATCAACA	ATGAGGACTTTTTTTGTAGT	CAACGATGGAAGAGAGGGAG	GGAG	GGAGTTGAGAAACGGTGAGG	48	30	9	0	0	37	H
DRR001193	2	15882700	15882698	f	CACTACAAAAAAAGTCCTCA	TGTTGATATTTGTTGTAGTG	TCCTCACCGTTTCTCAACTC	CTC	CTCCCTCTCTTCCATCGTTG	30	48	9	0	0	33	H
DRR001193	2	15882701	15882698	f	ACTACAAAAAAAGTCCTCAT	TGTTGATATTTGTTGTAGTG	CCTCACCGTTTCTCAACTCC	CTCC	CTCCCTCTCTTCCATCGTTG	30	48	9	0	0	34	H
DRR001193	2	15990617	15990621	r	TGAAAGAATATGCGGAATTG	TATTTGAGTCTTGATCAATA	ACAATGCAAGAACTTATATC	ATATC	ATATCAATCCAAATAATTTC	21	31	55	0	0	51	H
DRR001193	2	15990621	15990617	f	TATTGATCAAGACTCAAATA	CAATTCCGCATATTCTTTCA	GAAATTATTTGGATTGATAT	GATAT	GATATAAGTTCTTGCATTGT	31	21	49	0	0	55	H
DRR001193	2	17506525	17506528	r	ACTACAACAAATATCAACAT	TGAGGACTTTTTTTGTAGTG	AGGACCATACTTTTAGTCTC	TCTC	TCTCTTGGATGTTTTGTCTC	29	21	44	0	0	87	H
DRR001193	2	17506526	17506528	r	CACTACAACAAATATCAACA	TGAGGACTTTTTTTGTAGTG	AAGGACCATACTTTTAGTCT	TCT	TCTCTTGGATGTTTTGTCTC	29	21	44	0	0	84	H
DRR001193	2	17506526	17506529	r	CACTACAACAAATATCAACA	ATGAGGACTTTTTTTGTAGT	AAGGACCATACTTTTAGTCT	GTCT	GTCTCTTGGATGTTTTGTCT	29	20	44	0	0	84	H
DRR001193	2	17506528	17506525	f	CACTACAAAAAAAGTCCTCA	ATGTTGATATTTGTTGTAGT	GAGACAAAACATCCAAGAGA	GAGA	GAGACTAAAAGTATGGTCCT	21	29	44	0	0	86	H
DRR001193	2	17506528	17506526	f	CACTACAAAAAAAGTCCTCA	TGTTGATATTTGTTGTAGTG	GAGACAAAACATCCAAGAGA	AGA	AGACTAAAAGTATGGTCCTT	21	29	44	0	0	86	H
DRR001193	2	17506529	17506526	f	ACTACAAAAAAAGTCCTCAT	TGTTGATATTTGTTGTAGTG	AGACAAAACATCCAAGAGAC	AGAC	AGACTAAAAGTATGGTCCTT	20	29	44	0	0	84	H
DRR001193	2	17800486	17800494	r	GAATAATCGTCTGGCCAGTC	GACACAAGAGATGATCCCTC	TGGGTTTCTTTAATCGTATG	AATCGTATG	AATCGTATGTATACTCACCC	15	13	39	0	0	51	H
DRR001193	2	17800494	17800486	f	GAGGGATCATCTCTTGTGTC	GACTGGCCAGACGATTATTC	GGGTGAGTATACATACGATT	CATACGATT	CATACGATTAAAGAAACCCA	13	15	37	0	0	55	H
DRR001193	2	18726829	18726831	r	CACTACAAAAAAAGTCCTCA	TGTTGATATTTGTTGTAGTG	ATTAATTTTGCGTTTACGTA	GTA	GTATCATAAACTTCGATTTG	20	12	24	0	0	58	H
DRR001193	2	18726831	18726829	f	CACTACAACAAATATCAACA	TGAGGACTTTTTTTGTAGTG	CAAATCGAAGTTTATGATAC	TAC	TACGTAAACGCAAAATTAAT	12	20	20	0	0	58	H
DRR001193	3	969339	969341	r	CACTACAAAAAAAGTCCTCA	TGTTGATATTTGTTGTAGTG	ATGTGTGAAGAAAAAGATAA	TAA	TAAGACAAACCTTTAAGAGG	24	17	49	0	0	56	H
DRR001193	3	969341	969339	f	CACTACAACAAATATCAACA	TGAGGACTTTTTTTGTAGTG	CCTCTTAAAGGTTTGTCTTA	TTA	TTATCTTTTTCTTCACACAT	17	24	45	0	0	59	H
DRR001193	3	1485624	1485626	r	CACTACAACAAATATCAACA	TGAGGACTTTTTTTGTAGTG	GTCCCTGAAATTTGTGCTTA	TTA	TTATATACTTTAGTCGCCCA	51	20	39	0	0	51	H
DRR001193	3	1485626	1485624	f	CACTACAAAAAAAGTCCTCA	TGTTGATATTTGTTGTAGTG	TGGGCGACTAAAGTATATAA	TAA	TAAGCACAAATTTCAGGGAC	20	51	36	0	0	50	H
DRR001193	3	1783917	1783919	r	CACTACAACAAATATCAACA	TGAGGACTTTTTTTGTAGTG	TGGGATTTGCATGGTCATGG	TGG	TGGGGACCTTTGGGATGGCT	19	15	36	0	0	57	H
DRR001193	3	1783919	1783917	f	CACTACAAAAAAAGTCCTCA	TGTTGATATTTGTTGTAGTG	AGCCATCCCAAAGGTCCCCA	CCA	CCATGACCATGCAAATCCCA	15	19	34	0	0	63	H
DRR001193	3	1960428	1960424	f	TGTTACAGGGAAACCTGCGA	CACACGTTAATCCTGTATCA	CGTAAACGTTGTTGCTTTTG	TTTTG	TTTTGTTGTATCGGGGCACA	15	31	302	0	0	267	H
DRR001193	3	1960429	1960424	f	GTTACAGGGAAACCTGCGAT	CACACGTTAATCCTGTATCA	GTAAACGTTGTTGCTTTTGT	TTTTGT	TTTTGTTGTATCGGGGCACA	15	31	301	0	0	268	H
DRR001193	3	3202838	3202841	r	ACTACAAAAAAAGTCCTCAT	TGTTGATATTTGTTGTAGTG	TTCACCAACCAAAGTCATAC	ATAC	ATACCTCTCACCAATCTTAT	14	23	88	0	0	47	H
DRR001193	3	3202839	3202841	r	CACTACAAAAAAAGTCCTCA	TGTTGATATTTGTTGTAGTG	CTTCACCAACCAAAGTCATA	ATA	ATACCTCTCACCAATCTTAT	14	23	86	0	0	46	H
DRR001193	3	3202841	3202838	f	CACTACAACAAATATCAACA	ATGAGGACTTTTTTTGTAGT	ATAAGATTGGTGAGAGGTAT	GTAT	GTATGACTTTGGTTGGTGAA	23	14	87	0	0	46	H
DRR001193	3	3202841	3202839	f	CACTACAACAAATATCAACA	TGAGGACTTTTTTTGTAGTG	ATAAGATTGGTGAGAGGTAT	TAT	TATGACTTTGGTTGGTGAAG	23	14	87	0	0	46	H
DRR001193	3	5259255	5259259	r	TGTAGAATTAGATATCGAAC	TCCATACATATGGCCCAATA	TGAAAAAACTTAAGATGATA	TGATA	TGATACAATCTCTTATTCAA	13	35	46	0	0	53	H
DRR001193	3	5259255	5259260	r	TGTAGAATTAGATATCGAAC	GTCCATACATATGGCCCAAT	TGAAAAAACTTAAGATGATA	ATGATA	ATGATACAATCTCTTATTCA	13	35	46	0	0	53	H
DRR001193	3	5259259	5259255	f	TATTGGGCCATATGTATGGA	GTTCGATATCTAATTCTACA	TTGAATAAGAGATTGTATCA	TATCA	TATCATCTTAAGTTTTTTCA	35	13	49	0	0	55	H
DRR001193	3	5259260	5259255	f	ATTGGGCCATATGTATGGAC	GTTCGATATCTAATTCTACA	TGAATAAGAGATTGTATCAT	TATCAT	TATCATCTTAAGTTTTTTCA	35	13	49	0	0	54	H
DRR001193	3	5302447	5302449	r	CACTACAAAAAAAGTCCTCA	TGTTGATATTTGTTGTAGTG	TATATTTACCAAATAAAAAT	AAT	AATGTTTGAAAACGAGAGGA	40	41	46	0	0	71	H
DRR001193	3	5302449	5302447	f	CACTACAACAAATATCAACA	TGAGGACTTTTTTTGTAGTG	TCCTCTCGTTTTCAAACATT	ATT	ATTTTTATTTGGTAAATATA	41	40	45	0	0	74	H
DRR001193	3	6291869	6291871	r	CACTACAAAAAAAGTCCTCA	TGTTGATATTTGTTGTAGTG	GTTTGGAACCCGTTAACTGG	TGG	TGGTGAAACCAAGTGGATCC	39	33	136	0	0	109	H
DRR001193	3	6291871	6291869	f	CACTACAACAAATATCAACA	TGAGGACTTTTTTTGTAGTG	GGATCCACTTGGTTTCACCA	CCA	CCAGTTAACGGGTTCCAAAC	33	39	138	0	0	108	H
DRR001193	3	6514839	6514841	r	CACTACAACAAATATCAACA	TGAGGACTTTTTTTGTAGTG	TTGTACAAATAAGCTCACTG	CTG	CTGATTCATACCTGCAAAAC	28	13	63	0	0	87	H
DRR001193	3	6514841	6514839	f	CACTACAAAAAAAGTCCTCA	TGTTGATATTTGTTGTAGTG	GTTTTGCAGGTATGAATCAG	CAG	CAGTGAGCTTATTTGTACAA	13	28	62	0	0	85	H
DRR001193	3	9466973	9466975	r	CACTACAACAAATATCAACA	TGAGGACTTTTTTTGTAGTG	ATGATCTAGTAATGTCGGAA	GAA	GAATCACGTGACGTGTACGG	98	53	0	0	0	83	M
DRR001193	3	9466973	9466976	r	CACTACAACAAATATCAACA	ATGAGGACTTTTTTTGTAGT	ATGATCTAGTAATGTCGGAA	GGAA	GGAATCACGTGACGTGTACG	98	54	0	0	0	83	M
DRR001193	3	9466975	9466973	f	CACTACAAAAAAAGTCCTCA	TGTTGATATTTGTTGTAGTG	CCGTACACGTCACGTGATTC	TTC	TTCCGACATTACTAGATCAT	53	98	0	0	0	84	M
DRR001193	3	9466976	9466973	f	ACTACAAAAAAAGTCCTCAT	TGTTGATATTTGTTGTAGTG	CGTACACGTCACGTGATTCC	TTCC	TTCCGACATTACTAGATCAT	54	98	0	0	0	85	M
DRR001193	3	10128069	10128089	r	CACTACAAAAAAAGTCCTCA	TGTTGATATTTGTTGTAGTG	GAAGAAGAAGAAGAAGAAGA	AGA	AGAAGAAGAAGAAGAAGAAG	58	32	63255	0	0	50257	H
DRR001193	3	10128089	10128069	f	CACTACAACAAATATCAACA	TGAGGACTTTTTTTGTAGTG	CTTCTTCTTCTTCTTCTTCT	TCT	TCTTCTTCTTCTTCTTCTTC	32	58	63255	0	0	50257	H
DRR001193	3	11683385	11683387	r	CACTACAAAAAAAGTCCTCA	TGTTGATATTTGTTGTAGTG	GATAACTCCTAATAACATTA	TTA	TTAGATAACTACTAAATATT	19	35	156	0	0	150	H
DRR001193	3	11683387	11683385	f	CACTACAACAAATATCAACA	TGAGGACTTTTTTTGTAGTG	AATATTTAGTAGTTATCTAA	TAA	TAATGTTATTAGGAGTTATC	35	19	151	0	0	152	H
DRR001193	3	12248511	12248515	r	TATAAGGAGTTGTATATATT	CAATTCACTCTCTTATCACA	GGCCACTATAGGGAACAATC	CAATC	CAATCTACCGCTAAACTCGG	58	70	565	0	0	508	H
DRR001193	3	12248515	12248511	f	TGTGATAAGAGAGTGAATTG	AATATATACAACTCCTTATA	CCGAGTTTAGCGGTAGATTG	GATTG	GATTGTTCCCTATAGTGGCC	70	58	149	0	0	166	H
DRR001193	3	16675756	16675752	f	TGTTACAGGGAAACCTGCGA	CACACGTTAATCCTGTATCA	TCTCTCTTTGTCTATTTGTA	TTGTA	TTGTATCTTTGTCTCTCTCT	19	6	76	0	0	104	H
DRR001193	3	16675757	16675752	f	GTTACAGGGAAACCTGCGAT	CACACGTTAATCCTGTATCA	CTCTCTTTGTCTATTTGTAT	TTGTAT	TTGTATCTTTGTCTCTCTCT	19	6	79	0	0	103	H
DRR001193	3	17924051	17924056	r	ATTGGGCCATATGTATGGAC	GTTCGATATCTAATTCTACA	CAAAAGAACAAGTGAATGGT	AATGGT	AATGGTTATGACATTTGGGA	23	16	36	0	0	51	H
DRR001193	3	17924052	17924056	r	TATTGGGCCATATGTATGGA	GTTCGATATCTAATTCTACA	CCAAAAGAACAAGTGAATGG	AATGG	AATGGTTATGACATTTGGGA	19	16	37	0	0	51	H
DRR001193	3	17924056	17924051	f	TGTAGAATTAGATATCGAAC	GTCCATACATATGGCCCAAT	TCCCAAATGTCATAACCATT	ACCATT	ACCATTCACTTGTTCTTTTG	16	23	34	0	0	49	H
DRR001193	3	17924056	17924052	f	TGTAGAATTAGATATCGAAC	TCCATACATATGGCCCAATA	TCCCAAATGTCATAACCATT	CCATT	CCATTCACTTGTTCTTTTGG	16	19	34	0	0	49	H
DRR001193	3	19079763	19079765	r	CACTACAACAAATATCAACA	TGAGGACTTTTTTTGTAGTG	TCTTCTTGTAGACCAATTAA	TAA	TAAGTTACATATCTAAGGAA	14	19	31	0	0	43	H
DRR001193	3	19079765	19079763	f	CACTACAAAAAAAGTCCTCA	TGTTGATATTTGTTGTAGTG	TTCCTTAGATATGTAACTTA	TTA	TTAATTGGTCTACAAGAAGA	19	14	32	0	0	45	H
DRR001193	3	20677915	20677917	r	CACTACAACAAATATCAACA	TGAGGACTTTTTTTGTAGTG	TACTACCATTACCATGATAG	TAG	TAGTATATAAGCACAGTGAC	22	17	47	0	0	46	H
DRR001193	3	20677917	20677915	f	CACTACAAAAAAAGTCCTCA	TGTTGATATTTGTTGTAGTG	GTCACTGTGCTTATATACTA	CTA	CTATCATGGTAATGGTAGTA	17	22	51	0	0	47	H
DRR001193	3	22465155	22465157	r	CACTACAAAAAAAGTCCTCA	TGTTGATATTTGTTGTAGTG	TATATCTTTCACCAAACGTT	GTT	GTTGTGTAGAACATTTCTTC	37	38	0	0	0	47	M
DRR001193	3	22465157	22465155	f	CACTACAACAAATATCAACA	TGAGGACTTTTTTTGTAGTG	GAAGAAATGTTCTACACAAC	AAC	AACGTTTGGTGAAAGATATA	38	37	0	0	0	45	M
DRR001193	3	23184642	23184646	r	TGTAGAATTAGATATCGAAC	TCCATACATATGGCCCAATA	TATGTAAAGATTAGATTCTG	TTCTG	TTCTGATAAAATCTGATTTA	34	20	49	0	0	70	H
DRR001193	3	23184642	23184647	r	TGTAGAATTAGATATCGAAC	GTCCATACATATGGCCCAAT	TATGTAAAGATTAGATTCTG	ATTCTG	ATTCTGATAAAATCTGATTT	34	20	49	0	0	70	H
DRR001193	3	23184646	23184642	f	TATTGGGCCATATGTATGGA	GTTCGATATCTAATTCTACA	TAAATCAGATTTTATCAGAA	CAGAA	CAGAATCTAATCTTTACATA	20	34	51	0	0	74	H
DRR001193	3	23184647	23184642	f	ATTGGGCCATATGTATGGAC	GTTCGATATCTAATTCTACA	AAATCAGATTTTATCAGAAT	CAGAAT	CAGAATCTAATCTTTACATA	20	34	51	0	0	74	H
DRR001193	4	741668	741671	r	ACTACAACAAATATCAACAT	TGAGGACTTTTTTTGTAGTG	ACACGTTTCTACTCGTCGAC	CGAC	CGACCAGTCTCTTGTGATTT	20	7	41	0	0	53	H
DRR001193	4	741669	741671	r	CACTACAACAAATATCAACA	TGAGGACTTTTTTTGTAGTG	TACACGTTTCTACTCGTCGA	CGA	CGACCAGTCTCTTGTGATTT	20	7	43	0	0	52	H
DRR001193	4	741671	741668	f	CACTACAAAAAAAGTCCTCA	ATGTTGATATTTGTTGTAGT	AAATCACAAGAGACTGGTCG	GTCG	GTCGACGAGTAGAAACGTGT	7	20	42	0	0	56	H
DRR001193	4	741671	741669	f	CACTACAAAAAAAGTCCTCA	TGTTGATATTTGTTGTAGTG	AAATCACAAGAGACTGGTCG	TCG	TCGACGAGTAGAAACGTGTA	7	20	42	0	0	56	H
DRR001193	4	3540702	3540706	r	TATAAGGAGTTGTATATATT	CAATTCACTCTCTTATCACA	GGCCACTATAGGGAACAATC	CAATC	CAATCTACCGCTAAACTCGG	58	70	565	0	0	508	H
DRR001193	4	3540706	3540702	f	TGTGATAAGAGAGTGAATTG	AATATATACAACTCCTTATA	CCGAGTTTAGCGGTAGATTG	GATTG	GATTGTTCCCTATAGTGGCC	70	58	149	0	0	166	H
DRR001193	4	5061664	5061667	r	ACTACAAAAAAAGTCCTCAT	TGTTGATATTTGTTGTAGTG	AAGCTCCTCCAGCTACTACC	TACC	TACCTTCGTTGCAAAACCGA	17	6	47	0	0	48	H
DRR001193	4	5061665	5061667	r	CACTACAAAAAAAGTCCTCA	TGTTGATATTTGTTGTAGTG	CAAGCTCCTCCAGCTACTAC	TAC	TACCTTCGTTGCAAAACCGA	17	6	44	0	0	48	H
DRR001193	4	5061667	5061664	f	CACTACAACAAATATCAACA	ATGAGGACTTTTTTTGTAGT	TCGGTTTTGCAACGAAGGTA	GGTA	GGTAGTAGCTGGAGGAGCTT	6	17	44	0	0	45	H
DRR001193	4	5061667	5061665	f	CACTACAACAAATATCAACA	TGAGGACTTTTTTTGTAGTG	TCGGTTTTGCAACGAAGGTA	GTA	GTAGTAGCTGGAGGAGCTTG	6	17	44	0	0	45	H
DRR001193	4	8094927	8094930	r	ACTACAAAAAAAGTCCTCAT	TGTTGATATTTGTTGTAGTG	TTGAGGGTAACAACTACGTC	CGTC	CGTCATCAATAGAAATCTAC	22	23	17	0	0	37	H
DRR001193	4	8094928	8094930	r	CACTACAAAAAAAGTCCTCA	TGTTGATATTTGTTGTAGTG	TTTGAGGGTAACAACTACGT	CGT	CGTCATCAATAGAAATCTAC	24	23	17	0	0	39	H
DRR001193	4	8094930	8094927	f	CACTACAACAAATATCAACA	ATGAGGACTTTTTTTGTAGT	GTAGATTTCTATTGATGACG	GACG	GACGTAGTTGTTACCCTCAA	23	22	17	0	0	41	H
DRR001193	4	8094930	8094928	f	CACTACAACAAATATCAACA	TGAGGACTTTTTTTGTAGTG	GTAGATTTCTATTGATGACG	ACG	ACGTAGTTGTTACCCTCAAA	23	24	17	0	0	41	H
DRR001193	4	8110323	8110325	r	CACTACAACAAATATCAACA	TGAGGACTTTTTTTGTAGTG	CTCGAGTTTGGAGAAGCTCG	TCG	TCGAGAGATACTCCAAACTC	28	23	37	0	0	54	H
DRR001193	4	8110325	8110323	f	CACTACAAAAAAAGTCCTCA	TGTTGATATTTGTTGTAGTG	GAGTTTGGAGTATCTCTCGA	CGA	CGAGCTTCTCCAAACTCGAG	23	28	35	0	0	52	H
DRR001193	4	8131818	8131821	r	ACTACAACAAATATCAACAT	TGAGGACTTTTTTTGTAGTG	CTAAAAAGAAAGCCATAAAC	AAAC	AAACTAAAAGTCTAGGGTTT	17	18	15	0	0	40	H
DRR001193	4	8131819	8131821	r	CACTACAACAAATATCAACA	TGAGGACTTTTTTTGTAGTG	GCTAAAAAGAAAGCCATAAA	AAA	AAACTAAAAGTCTAGGGTTT	17	18	17	0	0	40	H
DRR001193	4	8131821	8131818	f	CACTACAAAAAAAGTCCTCA	ATGTTGATATTTGTTGTAGT	AAACCCTAGACTTTTAGTTT	GTTT	GTTTATGGCTTTCTTTTTAG	18	17	21	0	0	36	H
DRR001193	4	8131821	8131819	f	CACTACAAAAAAAGTCCTCA	TGTTGATATTTGTTGTAGTG	AAACCCTAGACTTTTAGTTT	TTT	TTTATGGCTTTCTTTTTAGC	18	17	21	0	0	36	H
DRR001193	4	10609387	10609404	r	CACTACAAAAAAAGTCCTCA	TGTTGATATTTGTTGTAGTG	GAAGAAGAAGAAGAAGAAGA	AGA	AGAAGAAGAAGAAGAAGAAG	58	32	63255	0	0	50257	H
DRR001193	4	10609404	10609387	f	CACTACAACAAATATCAACA	TGAGGACTTTTTTTGTAGTG	CTTCTTCTTCTTCTTCTTCT	TCT	TCTTCTTCTTCTTCTTCTTC	32	58	63255	0	0	50257	H
DRR001193	4	11366052	11366054	r	CACTACAACAAATATCAACA	TGAGGACTTTTTTTGTAGTG	TTGGGATATCCACAAGGTAC	TAC	TACTAAAGGGTACAAGGTGT	45	58	0	0	0	65	M
DRR001193	4	11366052	11366055	r	CACTACAACAAATATCAACA	ATGAGGACTTTTTTTGTAGT	TTGGGATATCCACAAGGTAC	GTAC	GTACTAAAGGGTACAAGGTG	45	58	0	0	0	65	M
DRR001193	4	11366054	11366052	f	CACTACAAAAAAAGTCCTCA	TGTTGATATTTGTTGTAGTG	ACACCTTGTACCCTTTAGTA	GTA	GTACCTTGTGGATATCCCAA	58	45	0	0	0	65	M
DRR001193	4	11366055	11366052	f	ACTACAAAAAAAGTCCTCAT	TGTTGATATTTGTTGTAGTG	CACCTTGTACCCTTTAGTAC	GTAC	GTACCTTGTGGATATCCCAA	58	45	0	0	0	65	M
DRR001193	4	11829352	11829354	r	CACTACAACAAATATCAACA	TGAGGACTTTTTTTGTAGTG	GATAATTATGCGAAGAATGT	TGT	TGTGCATATATGGCAGTTAC	35	11	58	0	0	56	H
DRR001193	4	11829354	11829352	f	CACTACAAAAAAAGTCCTCA	TGTTGATATTTGTTGTAGTG	GTAACTGCCATATATGCACA	ACA	ACATTCTTCGCATAATTATC	11	35	55	0	0	57	H
DRR001193	4	12505554	12505557	r	ACTACAACAAATATCAACAT	TGAGGACTTTTTTTGTAGTG	CAATAGTATCCTTAAAAATC	AATC	AATCCAAGTTAACAAAAAAA	15	15	63	0	0	41	H
DRR001193	4	12505555	12505557	r	CACTACAACAAATATCAACA	TGAGGACTTTTTTTGTAGTG	CCAATAGTATCCTTAAAAAT	AAT	AATCCAAGTTAACAAAAAAA	15	15	54	0	0	42	H
DRR001193	4	12505557	12505554	f	CACTACAAAAAAAGTCCTCA	ATGTTGATATTTGTTGTAGT	TTTTTTTGTTAACTTGGATT	GATT	GATTTTTAAGGATACTATTG	15	15	53	0	0	40	H
DRR001193	4	12505557	12505555	f	CACTACAAAAAAAGTCCTCA	TGTTGATATTTGTTGTAGTG	TTTTTTTGTTAACTTGGATT	ATT	ATTTTTAAGGATACTATTGG	15	15	53	0	0	40	H
DRR001193	4	12675107	12675109	r	CACTACAAAAAAAGTCCTCA	TGTTGATATTTGTTGTAGTG	TCTGATTTTGCACTCGCTTT	TTT	TTTTTTTCCTCCCATAAACA	13	12	61	0	0	53	H
DRR001193	4	12675109	12675107	f	CACTACAACAAATATCAACA	TGAGGACTTTTTTTGTAGTG	TGTTTATGGGAGGAAAAAAA	AAA	AAAGCGAGTGCAAAATCAGA	12	13	53	0	0	48	H
DRR001193	4	14455747	14455749	r	CACTACAAAAAAAGTCCTCA	TGTTGATATTTGTTGTAGTG	GGTTTTGCAGACGAGGGAGA	AGA	AGAGTGAACGGTAAGACGAT	16	15	18	0	0	37	H
DRR001193	4	14455747	14455750	r	CACTACAAAAAAAGTCCTCA	ATGTTGATATTTGTTGTAGT	GGTTTTGCAGACGAGGGAGA	GAGA	GAGAGTGAACGGTAAGACGA	16	15	18	0	0	37	H
DRR001193	4	14455749	14455747	f	CACTACAACAAATATCAACA	TGAGGACTTTTTTTGTAGTG	ATCGTCTTACCGTTCACTCT	TCT	TCTCCCTCGTCTGCAAAACC	15	16	18	0	0	41	H
DRR001193	4	14455750	14455747	f	ACTACAACAAATATCAACAT	TGAGGACTTTTTTTGTAGTG	TCGTCTTACCGTTCACTCTC	TCTC	TCTCCCTCGTCTGCAAAACC	15	16	17	0	0	40	H
DRR001193	4	15830692	15830694	r	CACTACAAAAAAAGTCCTCA	TGTTGATATTTGTTGTAGTG	CTAACATAAGATTACATTAA	TAA	TAATCCAGCTATAATCAAAA	7	34	43	0	0	76	H
DRR001193	4	15830694	15830692	f	CACTACAACAAATATCAACA	TGAGGACTTTTTTTGTAGTG	TTTTGATTATAGCTGGATTA	TTA	TTAATGTAATCTTATGTTAG	34	7	44	0	0	77	H
DRR001193	4	15846411	15846419	r	GGGCTACCTATTGGAGGCCC	GGGGCTCCTATAGGCAGCCC	GAAAATGAACGTTTATTTGC	TTTATTTGC	TTTATTTGCTTGAAGACATA	48	28	0	0	0	34	M
DRR001193	4	15846419	15846411	f	GGGCTGCCTATAGGAGCCCC	GGGCCTCCAATAGGTAGCCC	TATGTCTTCAAGCAAATAAA	GCAAATAAA	GCAAATAAACGTTCATTTTC	28	48	0	0	0	33	M
DRR001193	4	17578584	17578586	r	CACTACAACAAATATCAACA	TGAGGACTTTTTTTGTAGTG	TTTACTAGAACTCTTTCTTG	TTG	TTGTTTTACTATAATTCATC	34	33	25	0	0	55	H
DRR001193	4	17578586	17578584	f	CACTACAAAAAAAGTCCTCA	TGTTGATATTTGTTGTAGTG	GATGAATTATAGTAAAACAA	CAA	CAAGAAAGAGTTCTAGTAAA	33	34	26	0	0	53	H
DRR001193	4	17806242	17806246	r	TATTGGGCCATATGTATGGA	GTTCGATATCTAATTCTACA	GAAGATAACGACCGGAGCAG	AGCAG	AGCAGCAAAGAGAGGTAGCG	15	21	24	0	0	35	H
DRR001193	4	17806246	17806242	f	TGTAGAATTAGATATCGAAC	TCCATACATATGGCCCAATA	CGCTACCTCTCTTTGCTGCT	CTGCT	CTGCTCCGGTCGTTATCTTC	21	15	23	0	0	37	H
DRR001193	5	3812533	3812535	r	CACTACAACAAATATCAACA	TGAGGACTTTTTTTGTAGTG	AAAGTTATGCATCGTACACA	ACA	ACAACATGGTCCATGATTCG	17	6	53	0	0	55	H
DRR001193	5	3812535	3812533	f	CACTACAAAAAAAGTCCTCA	TGTTGATATTTGTTGTAGTG	CGAATCATGGACCATGTTGT	TGT	TGTGTACGATGCATAACTTT	6	17	54	0	0	57	H
DRR001193	5	4914302	4914304	r	CACTACAAAAAAAGTCCTCA	TGTTGATATTTGTTGTAGTG	CCACTAACGTGTGATAATAT	TAT	TATTGCTACATAAAACAGTT	40	72	33	0	0	84	H
DRR001193	5	4914304	4914302	f	CACTACAACAAATATCAACA	TGAGGACTTTTTTTGTAGTG	AACTGTTTTATGTAGCAATA	ATA	ATATTATCACACGTTAGTGG	72	40	32	0	0	83	H
DRR001193	5	6486729	6486732	r	ACTACAACAAATATCAACAT	TGAGGACTTTTTTTGTAGTG	TTTGCAATTTTTCTTGTAAC	TAAC	TAACTTGTATCTAACTAATA	25	18	51	0	0	50	H
DRR001193	5	6486730	6486732	r	CACTACAACAAATATCAACA	TGAGGACTTTTTTTGTAGTG	TTTTGCAATTTTTCTTGTAA	TAA	TAACTTGTATCTAACTAATA	24	18	53	0	0	50	H
DRR001193	5	6486730	6486733	r	CACTACAACAAATATCAACA	ATGAGGACTTTTTTTGTAGT	TTTTGCAATTTTTCTTGTAA	GTAA	GTAACTTGTATCTAACTAAT	24	15	53	0	0	50	H
DRR001193	5	6486732	6486729	f	CACTACAAAAAAAGTCCTCA	ATGTTGATATTTGTTGTAGT	TATTAGTTAGATACAAGTTA	GTTA	GTTACAAGAAAAATTGCAAA	18	25	53	0	0	44	H
DRR001193	5	6486732	6486730	f	CACTACAAAAAAAGTCCTCA	TGTTGATATTTGTTGTAGTG	TATTAGTTAGATACAAGTTA	TTA	TTACAAGAAAAATTGCAAAA	18	24	53	0	0	44	H
DRR001193	5	6486733	6486730	f	ACTACAAAAAAAGTCCTCAT	TGTTGATATTTGTTGTAGTG	ATTAGTTAGATACAAGTTAC	TTAC	TTACAAGAAAAATTGCAAAA	15	24	53	0	0	44	H
DRR001193	5	10320184	10320201	r	CACTACAAAAAAAGTCCTCA	TGTTGATATTTGTTGTAGTG	GAAGAAGAAGAAGAAGAAGA	AGA	AGAAGAAGAAGAAGAAGAAG	58	32	63255	0	0	50257	H
DRR001193	5	10320201	10320184	f	CACTACAACAAATATCAACA	TGAGGACTTTTTTTGTAGTG	CTTCTTCTTCTTCTTCTTCT	TCT	TCTTCTTCTTCTTCTTCTTC	32	58	63255	0	0	50257	H
DRR001193	5	10676479	10676481	r	CACTACAACAAATATCAACA	TGAGGACTTTTTTTGTAGTG	ATCACAGTTACTATTTTGGT	GGT	GGTATTCTCTATAACTCTCA	42	47	49	0	0	49	H
DRR001193	5	10676481	10676479	f	CACTACAAAAAAAGTCCTCA	TGTTGATATTTGTTGTAGTG	TGAGAGTTATAGAGAATACC	ACC	ACCAAAATAGTAACTGTGAT	47	42	50	0	0	53	H
DRR001193	5	12133181	12133185	r	TATAAGGAGTTGTATATATT	CAATTCACTCTCTTATCACA	GGCCACTATAGGGAACAATC	CAATC	CAATCTACCGCTAAACTCGG	58	70	565	0	0	508	H
DRR001193	5	12133185	12133181	f	TGTGATAAGAGAGTGAATTG	AATATATACAACTCCTTATA	CCGAGTTTAGCGGTAGATTG	GATTG	GATTGTTCCCTATAGTGGCC	70	58	149	0	0	166	H
DRR001193	5	13551080	13551082	r	CACTACAACAAATATCAACA	TGAGGACTTTTTTTGTAGTG	AAAGATGACTTTTCACGTAA	TAA	TAATGATAGTACCAGTTTTC	31	21	33	0	0	56	H
DRR001193	5	13551080	13551083	r	CACTACAACAAATATCAACA	ATGAGGACTTTTTTTGTAGT	AAAGATGACTTTTCACGTAA	GTAA	GTAATGATAGTACCAGTTTT	31	21	33	0	0	56	H
DRR001193	5	13551082	13551080	f	CACTACAAAAAAAGTCCTCA	TGTTGATATTTGTTGTAGTG	GAAAACTGGTACTATCATTA	TTA	TTACGTGAAAAGTCATCTTT	21	31	30	0	0	55	H
DRR001193	5	13551083	13551080	f	ACTACAAAAAAAGTCCTCAT	TGTTGATATTTGTTGTAGTG	AAAACTGGTACTATCATTAC	TTAC	TTACGTGAAAAGTCATCTTT	21	31	27	0	0	57	H
DRR001193	5	18491279	18491283	r	TATAAGGAGTTGTATATATT	CAATTCACTCTCTTATCACA	CTATAGCTTGGGCATCTAAG	CTAAG	CTAAGAAGCAACCAATTGTG	16	22	113	0	0	163	H
DRR001193	5	18491283	18491279	f	TGTGATAAGAGAGTGAATTG	AATATATACAACTCCTTATA	CACAATTGGTTGCTTCTTAG	CTTAG	CTTAGATGCCCAAGCTATAG	22	16	116	0	0	161	H
DRR001193	5	21407357	21407359	r	CACTACAACAAATATCAACA	TGAGGACTTTTTTTGTAGTG	TAAACGACAACATGGGATGG	TGG	TGGATTCTTTGCCAATTCCT	54	20	48	0	0	42	H
DRR001193	5	21407359	21407357	f	CACTACAAAAAAAGTCCTCA	TGTTGATATTTGTTGTAGTG	AGGAATTGGCAAAGAATCCA	CCA	CCATCCCATGTTGTCGTTTA	20	54	47	0	0	42	H
DRR001193	5	21410481	21410483	r	CACTACAACAAATATCAACA	TGAGGACTTTTTTTGTAGTG	ACTAGAAAACAGATTTACGA	CGA	CGATAATGTTCTTATACCTT	17	25	47	0	0	32	H
DRR001193	5	21410483	21410481	f	CACTACAAAAAAAGTCCTCA	TGTTGATATTTGTTGTAGTG	AAGGTATAAGAACATTATCG	TCG	TCGTAAATCTGTTTTCTAGT	25	17	47	0	0	33	H
DRR001193	5	22459351	22459356	r	ATTGGGCCATATGTATGGAC	GTTCGATATCTAATTCTACA	TTCGATTCTTGCTTCCTAGT	CCTAGT	CCTAGTTTTCTGGAAGAAAG	99	57	13	0	0	57	H
DRR001193	5	22459352	22459356	r	TATTGGGCCATATGTATGGA	GTTCGATATCTAATTCTACA	GTTCGATTCTTGCTTCCTAG	CCTAG	CCTAGTTTTCTGGAAGAAAG	98	57	13	0	0	57	H
DRR001193	5	22459356	22459351	f	TGTAGAATTAGATATCGAAC	GTCCATACATATGGCCCAAT	CTTTCTTCCAGAAAACTAGG	ACTAGG	ACTAGGAAGCAAGAATCGAA	57	99	16	0	0	61	H
DRR001193	5	22459356	22459352	f	TGTAGAATTAGATATCGAAC	TCCATACATATGGCCCAATA	CTTTCTTCCAGAAAACTAGG	CTAGG	CTAGGAAGCAAGAATCGAAC	57	98	16	0	0	61	H
DRR001193	5	25361775	25361783	r	GGGCTGCCTATAGGAGCCCC	GGGCCTCCAATAGGTAGCCC	AGAAGAAATCAATTTGCGTT	ATTTGCGTT	ATTTGCGTTTTATCTTTTTT	20	17	17	0	0	43	H
DRR001193	5	25361783	25361775	f	GGGCTACCTATTGGAGGCCC	GGGGCTCCTATAGGCAGCCC	AAAAAAGATAAAACGCAAAT	AACGCAAAT	AACGCAAATTGATTTCTTCT	17	20	16	0	0	46	H
DRR001193	5	26139244	26139247	r	ACTACAAAAAAAGTCCTCAT	TGTTGATATTTGTTGTAGTG	CAGACTCCAACGTATGGTAC	GTAC	GTACGAACATTTCTCATTAC	11	32	37	0	0	67	H
DRR001193	5	26139245	26139247	r	CACTACAAAAAAAGTCCTCA	TGTTGATATTTGTTGTAGTG	TCAGACTCCAACGTATGGTA	GTA	GTACGAACATTTCTCATTAC	12	32	37	0	0	67	H
DRR001193	5	26139245	26139248	r	CACTACAAAAAAAGTCCTCA	ATGTTGATATTTGTTGTAGT	TCAGACTCCAACGTATGGTA	GGTA	GGTACGAACATTTCTCATTA	12	34	37	0	0	67	H
DRR001193	5	26139245	26139249	r	CACTACAAAAAAAGTCCTCA	AATGTTGATATTTGTTGTAG	TCAGACTCCAACGTATGGTA	TGGTA	TGGTACGAACATTTCTCATT	12	36	37	0	0	67	H
DRR001193	5	26139247	26139244	f	CACTACAACAAATATCAACA	ATGAGGACTTTTTTTGTAGT	GTAATGAGAAATGTTCGTAC	GTAC	GTACCATACGTTGGAGTCTG	32	11	38	0	0	68	H
DRR001193	5	26139247	26139245	f	CACTACAACAAATATCAACA	TGAGGACTTTTTTTGTAGTG	GTAATGAGAAATGTTCGTAC	TAC	TACCATACGTTGGAGTCTGA	32	12	38	0	0	68	H
DRR001193	5	26139248	26139245	f	ACTACAACAAATATCAACAT	TGAGGACTTTTTTTGTAGTG	TAATGAGAAATGTTCGTACC	TACC	TACCATACGTTGGAGTCTGA	34	12	38	0	0	71	H
DRR001193	5	26139249	26139245	f	CTACAACAAATATCAACATT	TGAGGACTTTTTTTGTAGTG	AATGAGAAATGTTCGTACCA	TACCA	TACCATACGTTGGAGTCTGA	36	12	38	0	0	70	H
DRR001194	1	1491490	1491494	r	TGAAAGAATATGCGGAATTG	TATTTGAGTCTTGATCAATA	ATAGACGTTGCGGTGAAGGT	AAGGT	AAGGTGAAAAGGCTCTTTGG	0	0	46	54	50	7	H
DRR001194	1	1491494	1491490	f	TATTGATCAAGACTCAAATA	CAATTCCGCATATTCTTTCA	CCAAAGAGCCTTTTCACCTT	ACCTT	ACCTTCACCGCAACGTCTAT	0	0	51	50	54	7	H
DRR001194	1	3991550	3991554	r	TGAAAGAATATGCGGAATTG	TATTTGAGTCTTGATCAATA	ATATTTATCAAGATCATATA	ATATA	ATATACTTGTTGTGTAAATG	0	0	63	7	8	56	H
DRR001194	1	3991554	3991550	f	TATTGATCAAGACTCAAATA	CAATTCCGCATATTCTTTCA	CATTTACACAACAAGTATAT	TATAT	TATATGATCTTGATAAATAT	0	0	55	8	7	52	H
DRR001194	1	7170019	7170023	r	TATTGGGCCATATGTATGGA	GTTCGATATCTAATTCTACA	AAGAAGAAAGTGTATGCACA	GCACA	GCACACCAAACGGAACAGTC	0	0	95	12	16	56	H
DRR001194	1	7170023	7170019	f	TGTAGAATTAGATATCGAAC	TCCATACATATGGCCCAATA	GACTGTTCCGTTTGGTGTGC	TGTGC	TGTGCATACACTTTCTTCTT	0	0	94	16	12	54	H
DRR001194	1	7906374	7906380	r	TTGATCAAGACTCAAATAAG	CAATTCCGCATATTCTTTCA	AGTCCATTGCTGACGGTCTA	CGGTCTA	CGGTCTACCAGAGACAGACA	0	0	52	25	30	42	H
DRR001194	1	7906374	7906381	r	TTGATCAAGACTCAAATAAG	ACAATTCCGCATATTCTTTC	AGTCCATTGCTGACGGTCTA	ACGGTCTA	ACGGTCTACCAGAGACAGAC	0	0	52	25	26	42	H
DRR001194	1	7906375	7906380	r	ATTGATCAAGACTCAAATAA	CAATTCCGCATATTCTTTCA	GAGTCCATTGCTGACGGTCT	CGGTCT	CGGTCTACCAGAGACAGACA	0	0	55	26	30	41	H
DRR001194	1	7906376	7906380	r	TATTGATCAAGACTCAAATA	CAATTCCGCATATTCTTTCA	TGAGTCCATTGCTGACGGTC	CGGTC	CGGTCTACCAGAGACAGACA	0	0	54	24	30	41	H
DRR001194	1	7906376	7906381	r	TATTGATCAAGACTCAAATA	ACAATTCCGCATATTCTTTC	TGAGTCCATTGCTGACGGTC	ACGGTC	ACGGTCTACCAGAGACAGAC	0	0	54	24	26	41	H
DRR001194	1	7906380	7906374	f	TGAAAGAATATGCGGAATTG	CTTATTTGAGTCTTGATCAA	TGTCTGTCTCTGGTAGACCG	TAGACCG	TAGACCGTCAGCAATGGACT	0	0	53	30	25	45	H
DRR001194	1	7906380	7906375	f	TGAAAGAATATGCGGAATTG	TTATTTGAGTCTTGATCAAT	TGTCTGTCTCTGGTAGACCG	AGACCG	AGACCGTCAGCAATGGACTC	0	0	53	30	26	45	H
DRR001194	1	7906380	7906376	f	TGAAAGAATATGCGGAATTG	TATTTGAGTCTTGATCAATA	TGTCTGTCTCTGGTAGACCG	GACCG	GACCGTCAGCAATGGACTCA	0	0	53	30	24	45	H
DRR001194	1	7906381	7906374	f	GAAAGAATATGCGGAATTGT	CTTATTTGAGTCTTGATCAA	GTCTGTCTCTGGTAGACCGT	TAGACCGT	TAGACCGTCAGCAATGGACT	0	0	56	26	25	45	H
DRR001194	1	7906381	7906376	f	GAAAGAATATGCGGAATTGT	TATTTGAGTCTTGATCAATA	GTCTGTCTCTGGTAGACCGT	GACCGT	GACCGTCAGCAATGGACTCA	0	0	56	26	24	45	H
DRR001194	1	8462423	8462427	r	TGAAAGAATATGCGGAATTG	TATTTGAGTCTTGATCAATA	TGATGCTCACCCTTTCATAC	CATAC	CATACAATTCAGACAATGAA	0	0	60	53	84	0	M
DRR001194	1	8462427	8462423	f	TATTGATCAAGACTCAAATA	CAATTCCGCATATTCTTTCA	TTCATTGTCTGAATTGTATG	GTATG	GTATGAAAGGGTGAGCATCA	0	0	63	84	53	0	M
DRR001194	1	9588677	9588679	r	CACTACAAAAAAAGTCCTCA	TGTTGATATTTGTTGTAGTG	GTACCATGAAGGTAAAGATT	ATT	ATTGTTTTCTCTTACCTATC	0	0	97	61	76	0	M
DRR001194	1	9588677	9588680	r	CACTACAAAAAAAGTCCTCA	ATGTTGATATTTGTTGTAGT	GTACCATGAAGGTAAAGATT	GATT	GATTGTTTTCTCTTACCTAT	0	0	97	61	74	0	M
DRR001194	1	9588679	9588677	f	CACTACAACAAATATCAACA	TGAGGACTTTTTTTGTAGTG	GATAGGTAAGAGAAAACAAT	AAT	AATCTTTACCTTCATGGTAC	0	0	91	76	61	0	M
DRR001194	1	9588680	9588677	f	ACTACAACAAATATCAACAT	TGAGGACTTTTTTTGTAGTG	ATAGGTAAGAGAAAACAATC	AATC	AATCTTTACCTTCATGGTAC	0	0	91	74	61	0	M
DRR001194	1	12674725	12674729	r	TGTTACAGGGAAACCTGCGA	CACACGTTAATCCTGTATCA	GATTGCACACGCAGTCTGCT	CTGCT	CTGCTCTTCGAAACTTTCCC	0	0	85	40	40	54	H
DRR001194	1	12757127	12757131	r	TATTGATCAAGACTCAAATA	CAATTCCGCATATTCTTTCA	ACATTTCTCATAGATAGTAA	AGTAA	AGTAAGAGATTTAGGAAAAA	0	0	240	8	15	3059	H
DRR001194	1	12757131	12757127	f	TGAAAGAATATGCGGAATTG	TATTTGAGTCTTGATCAATA	TTTTTCCTAAATCTCTTACT	TTACT	TTACTATCTATGAGAAATGT	0	0	243	15	8	2979	H
DRR001194	1	12758184	12758189	r	GAAAGAATATGCGGAATTGT	TATTTGAGTCTTGATCAATA	CCGCATTAGAGTTGAAGAAT	AAGAAT	AAGAATTCCTTCTTGCGTCG	0	0	209	28	22	2807	H
DRR001194	1	12758185	12758189	r	TGAAAGAATATGCGGAATTG	TATTTGAGTCTTGATCAATA	ACCGCATTAGAGTTGAAGAA	AAGAA	AAGAATTCCTTCTTGCGTCG	0	0	208	28	22	2826	H
DRR001194	1	12758189	12758184	f	TATTGATCAAGACTCAAATA	ACAATTCCGCATATTCTTTC	CGACGCAAGAAGGAATTCTT	ATTCTT	ATTCTTCAACTCTAATGCGG	0	0	202	22	28	2766	H
DRR001194	1	12758189	12758185	f	TATTGATCAAGACTCAAATA	CAATTCCGCATATTCTTTCA	CGACGCAAGAAGGAATTCTT	TTCTT	TTCTTCAACTCTAATGCGGT	0	0	202	22	28	2766	H
DRR001194	1	12828307	12828311	r	TATTGATCAAGACTCAAATA	CAATTCCGCATATTCTTTCA	GTTTAATATAACCGCAGAAA	AGAAA	AGAAAAACTTAAACTACTCT	0	0	200	67	39	89	H
DRR001194	1	12828311	12828307	f	TGAAAGAATATGCGGAATTG	TATTTGAGTCTTGATCAATA	AGAGTAGTTTAAGTTTTTCT	TTTCT	TTTCTGCGGTTATATTAAAC	0	0	152	39	67	45	H
DRR001194	1	12948227	12948231	r	TGAAAGAATATGCGGAATTG	TATTTGAGTCTTGATCAATA	GGTATCAACTGTGATGAAGT	GAAGT	GAAGTGTCCCGTTCTGGTGA	0	0	109	62	51	0	M
DRR001194	1	12948231	12948227	f	TATTGATCAAGACTCAAATA	CAATTCCGCATATTCTTTCA	TCACCAGAACGGGACACTTC	ACTTC	ACTTCATCACAGTTGATACC	0	0	111	51	62	0	M
DRR001194	1	13375007	13375011	r	TATTGATCAAGACTCAAATA	CAATTCCGCATATTCTTTCA	TACAGAAGCCATGTTCCTAG	CCTAG	CCTAGCCATCTCTTTCTTGA	0	0	76	13	14	71	H
DRR001194	1	13375011	13375007	f	TGAAAGAATATGCGGAATTG	TATTTGAGTCTTGATCAATA	TCAAGAAAGAGATGGCTAGG	CTAGG	CTAGGAACATGGCTTCTGTA	0	0	85	14	13	61	H
DRR001194	1	14240589	14240593	r	TGAAAGAATATGCGGAATTG	TATTTGAGTCTTGATCAATA	GCAAAGCTAGACACTGACCT	GACCT	GACCTAAATCCCTTTAGCGA	0	0	2777	9	14	2446	H
DRR001194	1	14240593	14240589	f	TATTGATCAAGACTCAAATA	CAATTCCGCATATTCTTTCA	TCGCTAAAGGGATTTAGGTC	AGGTC	AGGTCAGTGTCTAGCTTTGC	0	0	2949	14	9	2545	H
DRR001194	1	14249096	14249100	r	TGAAAGAATATGCGGAATTG	TATTTGAGTCTTGATCAATA	AAGCCTATCGAATTCATCAA	ATCAA	ATCAAGGTGGTCGAGTGGAT	0	0	94	10	17	38	H
DRR001194	1	14249100	14249096	f	TATTGATCAAGACTCAAATA	CAATTCCGCATATTCTTTCA	ATCCACTCGACCACCTTGAT	TTGAT	TTGATGAATTCGATAGGCTT	0	0	254	17	10	179	H
DRR001194	1	14345355	14345359	r	TGAAAGAATATGCGGAATTG	TATTTGAGTCTTGATCAATA	CTCCCAACAGGGGTTGGTGT	GGTGT	GGTGTATCATCCTCGATGAT	0	0	141	26	16	93	H
DRR001194	1	14345359	14345355	f	TATTGATCAAGACTCAAATA	CAATTCCGCATATTCTTTCA	ATCATCGAGGATGATACACC	ACACC	ACACCAACCCCTGTTGGGAG	0	0	149	16	26	97	H
DRR001194	1	15580095	15580099	r	TGAAAGAATATGCGGAATTG	TATTTGAGTCTTGATCAATA	AAAGGCGATACTACCGGATC	GGATC	GGATCCTCCTGGTTCATCTT	0	0	54	20	15	27	H
DRR001194	1	15580099	15580095	f	TATTGATCAAGACTCAAATA	CAATTCCGCATATTCTTTCA	AAGATGAACCAGGAGGATCC	GATCC	GATCCGGTAGTATCGCCTTT	0	0	49	15	20	24	H
DRR001194	1	15725183	15725187	r	TATTGATCAAGACTCAAATA	CAATTCCGCATATTCTTTCA	CTGTATTTTCATGAGATAGC	ATAGC	ATAGCAATACACGATATTTG	0	0	63	65	56	0	M
DRR001194	1	15725187	15725183	f	TGAAAGAATATGCGGAATTG	TATTTGAGTCTTGATCAATA	CAAATATCGTGTATTGCTAT	GCTAT	GCTATCTCATGAAAATACAG	0	0	63	56	65	0	M
DRR001194	1	16508676	16508681	r	ATTGATCAAGACTCAAATAA	CAATTCCGCATATTCTTTCA	AGGTTTCCTTCCTTGGTTGT	GGTTGT	GGTTGTTTCTTGGGCCGTTC	0	0	100	5	14	53	H
DRR001194	1	16508677	16508681	r	TATTGATCAAGACTCAAATA	CAATTCCGCATATTCTTTCA	TAGGTTTCCTTCCTTGGTTG	GGTTG	GGTTGTTTCTTGGGCCGTTC	0	0	100	5	14	53	H
DRR001194	1	16508681	16508676	f	TGAAAGAATATGCGGAATTG	TTATTTGAGTCTTGATCAAT	GAACGGCCCAAGAAACAACC	ACAACC	ACAACCAAGGAAGGAAACCT	0	0	100	14	5	47	H
DRR001194	1	16508681	16508677	f	TGAAAGAATATGCGGAATTG	TATTTGAGTCTTGATCAATA	GAACGGCCCAAGAAACAACC	CAACC	CAACCAAGGAAGGAAACCTA	0	0	100	14	5	47	H
DRR001194	1	16633162	16633167	r	GAAAGAATATGCGGAATTGT	TATTTGAGTCTTGATCAATA	GAATTCCTCGAATACCTAGT	CCTAGT	CCTAGTAACTGAAAGAGGCA	0	0	49	22	22	26	H
DRR001194	1	16633162	16633169	r	GAAAGAATATGCGGAATTGT	CTTATTTGAGTCTTGATCAA	GAATTCCTCGAATACCTAGT	TACCTAGT	TACCTAGTAACTGAAAGAGG	0	0	49	22	23	26	H
DRR001194	1	16633163	16633167	r	TGAAAGAATATGCGGAATTG	TATTTGAGTCTTGATCAATA	AGAATTCCTCGAATACCTAG	CCTAG	CCTAGTAACTGAAAGAGGCA	0	0	49	22	22	31	H
DRR001194	1	16633163	16633168	r	TGAAAGAATATGCGGAATTG	TTATTTGAGTCTTGATCAAT	AGAATTCCTCGAATACCTAG	ACCTAG	ACCTAGTAACTGAAAGAGGC	0	0	49	22	22	31	H
DRR001194	1	16633163	16633169	r	TGAAAGAATATGCGGAATTG	CTTATTTGAGTCTTGATCAA	AGAATTCCTCGAATACCTAG	TACCTAG	TACCTAGTAACTGAAAGAGG	0	0	49	22	23	31	H
DRR001194	1	16633167	16633162	f	TATTGATCAAGACTCAAATA	ACAATTCCGCATATTCTTTC	TGCCTCTTTCAGTTACTAGG	ACTAGG	ACTAGGTATTCGAGGAATTC	0	0	49	22	22	30	H
DRR001194	1	16633167	16633163	f	TATTGATCAAGACTCAAATA	CAATTCCGCATATTCTTTCA	TGCCTCTTTCAGTTACTAGG	CTAGG	CTAGGTATTCGAGGAATTCT	0	0	49	22	22	30	H
DRR001194	1	16633168	16633163	f	ATTGATCAAGACTCAAATAA	CAATTCCGCATATTCTTTCA	GCCTCTTTCAGTTACTAGGT	CTAGGT	CTAGGTATTCGAGGAATTCT	0	0	55	22	22	30	H
DRR001194	1	16633169	16633162	f	TTGATCAAGACTCAAATAAG	ACAATTCCGCATATTCTTTC	CCTCTTTCAGTTACTAGGTA	ACTAGGTA	ACTAGGTATTCGAGGAATTC	0	0	55	23	22	29	H
DRR001194	1	16633169	16633163	f	TTGATCAAGACTCAAATAAG	CAATTCCGCATATTCTTTCA	CCTCTTTCAGTTACTAGGTA	CTAGGTA	CTAGGTATTCGAGGAATTCT	0	0	55	23	22	29	H
DRR001194	1	17311023	17311027	r	TATTGGGCCATATGTATGGA	GTTCGATATCTAATTCTACA	AGGAGATCTACAAGCTGGTG	TGGTG	TGGTGCAATCGCTGGCTATT	0	0	60	7	10	56	H
DRR001194	1	17311027	17311023	f	TGTAGAATTAGATATCGAAC	TCCATACATATGGCCCAATA	AATAGCCAGCGATTGCACCA	CACCA	CACCAGCTTGTAGATCTCCT	0	0	58	10	7	53	H
DRR001194	1	19631830	19631834	r	TGAAAGAATATGCGGAATTG	TATTTGAGTCTTGATCAATA	TATGCTCTTGGACGTTATGG	TATGG	TATGGAACTGGCCATGCGTA	0	0	80	18	22	79	H
DRR001194	1	19631834	19631830	f	TATTGATCAAGACTCAAATA	CAATTCCGCATATTCTTTCA	TACGCATGGCCAGTTCCATA	CCATA	CCATAACGTCCAAGAGCATA	0	0	85	22	18	78	H
DRR001194	1	20138693	20138697	r	TGAAAGAATATGCGGAATTG	TATTTGAGTCTTGATCAATA	TATTAGGAATTGGTTACCAC	ACCAC	ACCACGTTGAACAACATAGA	0	0	75	61	60	11	H
DRR001194	1	20138697	20138693	f	TATTGATCAAGACTCAAATA	CAATTCCGCATATTCTTTCA	TCTATGTTGTTCAACGTGGT	GTGGT	GTGGTAACCAATTCCTAATA	0	0	85	60	61	11	H
DRR001194	1	20983326	20983330	r	TATTGATCAAGACTCAAATA	CAATTCCGCATATTCTTTCA	TCAACAACATCGATGCTTAC	CTTAC	CTTACCATGCATCCCCCATA	0	0	82	24	20	45	H
DRR001194	1	20983330	20983326	f	TGAAAGAATATGCGGAATTG	TATTTGAGTCTTGATCAATA	TATGGGGGATGCATGGTAAG	GTAAG	GTAAGCATCGATGTTGTTGA	0	0	81	20	24	45	H
DRR001194	1	21397001	21397006	r	GAAAGAATATGCGGAATTGT	TATTTGAGTCTTGATCAATA	TCAATAGGGTACTCCAATGT	CAATGT	CAATGTGCAGCCTGGCTTGT	0	0	66	22	27	44	H
DRR001194	1	21397002	21397006	r	TGAAAGAATATGCGGAATTG	TATTTGAGTCTTGATCAATA	ATCAATAGGGTACTCCAATG	CAATG	CAATGTGCAGCCTGGCTTGT	0	0	70	24	27	45	H
DRR001194	1	21397006	21397000	f	TATTGATCAAGACTCAAATA	TACAATTCCGCATATTCTTT	ACAAGCCAGGCTGCACATTG	CACATTG	CACATTGGAGTACCCTATTG	0	0	78	27	22	47	H
DRR001194	1	21397006	21397001	f	TATTGATCAAGACTCAAATA	ACAATTCCGCATATTCTTTC	ACAAGCCAGGCTGCACATTG	ACATTG	ACATTGGAGTACCCTATTGA	0	0	78	27	22	47	H
DRR001194	1	21397006	21397002	f	TATTGATCAAGACTCAAATA	CAATTCCGCATATTCTTTCA	ACAAGCCAGGCTGCACATTG	CATTG	CATTGGAGTACCCTATTGAT	0	0	78	27	24	47	H
DRR001194	1	22623208	22623212	r	TGTGATAAGAGAGTGAATTG	AATATATACAACTCCTTATA	GGTCGATCTCTGGTCCTTGG	CTTGG	CTTGGTGCTGAATAAAAACG	0	0	49	8	15	48	H
DRR001194	1	22623212	22623208	f	TATAAGGAGTTGTATATATT	CAATTCACTCTCTTATCACA	CGTTTTTATTCAGCACCAAG	CCAAG	CCAAGGACCAGAGATCGACC	0	0	39	15	8	51	H
DRR001194	1	23575529	23575533	r	TGAAAGAATATGCGGAATTG	TATTTGAGTCTTGATCAATA	GCAGAAAGTGTGCATGTGTT	GTGTT	GTGTTGAGGTTGGGACATGG	0	0	66	7	9	64	H
DRR001194	1	23575533	23575529	f	TATTGATCAAGACTCAAATA	CAATTCCGCATATTCTTTCA	CCATGTCCCAACCTCAACAC	AACAC	AACACATGCACACTTTCTGC	0	0	63	9	7	73	H
DRR001194	1	25244725	25244729	r	TGAAAGAATATGCGGAATTG	TATTTGAGTCTTGATCAATA	TGGGCTGATGGTGAGGTTGA	GTTGA	GTTGAGAGGTTTTGAGAATT	0	0	103	8	7	57	H
DRR001194	1	25244729	25244725	f	TATTGATCAAGACTCAAATA	CAATTCCGCATATTCTTTCA	AATTCTCAAAACCTCTCAAC	TCAAC	TCAACCTCACCATCAGCCCA	0	0	112	7	8	61	H
DRR001194	1	30315301	30315305	r	TATTGATCAAGACTCAAATA	CAATTCCGCATATTCTTTCA	CATAAACAGGAGGTCTCCAA	TCCAA	TCCAACGCTTGGAAGCACAC	0	0	62	24	17	36	H
DRR001194	1	30315305	30315301	f	TGAAAGAATATGCGGAATTG	TATTTGAGTCTTGATCAATA	GTGTGCTTCCAAGCGTTGGA	TTGGA	TTGGAGACCTCCTGTTTATG	0	0	59	17	24	36	H
DRR001194	2	2306832	2306836	r	TGAAAGAATATGCGGAATTG	TATTTGAGTCTTGATCAATA	AAGTCTTGAACTCCAATGAG	ATGAG	ATGAGATCTCTCATATCCTT	0	0	84	20	20	29	H
DRR001194	2	2306832	2306837	r	TGAAAGAATATGCGGAATTG	TTATTTGAGTCTTGATCAAT	AAGTCTTGAACTCCAATGAG	AATGAG	AATGAGATCTCTCATATCCT	0	0	84	20	18	29	H
DRR001194	2	2306836	2306832	f	TATTGATCAAGACTCAAATA	CAATTCCGCATATTCTTTCA	AAGGATATGAGAGATCTCAT	CTCAT	CTCATTGGAGTTCAAGACTT	0	0	92	20	20	32	H
DRR001194	2	2306837	2306832	f	ATTGATCAAGACTCAAATAA	CAATTCCGCATATTCTTTCA	AGGATATGAGAGATCTCATT	CTCATT	CTCATTGGAGTTCAAGACTT	0	0	92	18	20	31	H
DRR001194	2	2707741	2707745	r	TATTGATCAAGACTCAAATA	CAATTCCGCATATTCTTTCA	TCGCTAAAGGGATTTAGGTC	AGGTC	AGGTCAGTGTCTAGCTTTGC	0	0	2949	14	9	2545	H
DRR001194	2	2707745	2707741	f	TGAAAGAATATGCGGAATTG	TATTTGAGTCTTGATCAATA	GCAAAGCTAGACACTGACCT	GACCT	GACCTAAATCCCTTTAGCGA	0	0	2777	9	14	2446	H
DRR001194	2	3065260	3065264	r	TATTGATCAAGACTCAAATA	CAATTCCGCATATTCTTTCA	GACGTGGTCATCTATACATC	ACATC	ACATCGACGTCAGCAAAGAA	0	0	142	18	10	136	H
DRR001194	2	3065264	3065260	f	TGAAAGAATATGCGGAATTG	TATTTGAGTCTTGATCAATA	TTCTTTGCTGACGTCGATGT	GATGT	GATGTATAGATGACCACGTC	0	0	209	10	18	213	H
DRR001194	2	3615263	3615267	r	TATTGATCAAGACTCAAATA	CAATTCCGCATATTCTTTCA	GTTGCGGTTTAAGTTGTTAT	GTTAT	GTTATACTCAATCATACACA	0	0	549697	14	31	454641	H
DRR001194	2	3615267	3615263	f	TGAAAGAATATGCGGAATTG	TATTTGAGTCTTGATCAATA	TGTGTATGATTGAGTATAAC	ATAAC	ATAACAACTTAAACCGCAAC	0	0	404218	31	14	333300	H
DRR001194	2	3892848	3892852	r	TGAAAGAATATGCGGAATTG	TATTTGAGTCTTGATCAATA	ATAGGATGGCGCCAGCCGAG	CCGAG	CCGAGCTTGCAGAACTTAAG	0	0	72	43	50	0	M
DRR001194	2	3892852	3892848	f	TATTGATCAAGACTCAAATA	CAATTCCGCATATTCTTTCA	CTTAAGTTCTGCAAGCTCGG	CTCGG	CTCGGCTGGCGCCATCCTAT	0	0	105	50	43	37	H
DRR001194	2	6817394	6817398	r	TGAAAGAATATGCGGAATTG	TATTTGAGTCTTGATCAATA	TGGAGTTTTGTATTACTTAG	CTTAG	CTTAGGTAGCACGTCGGATT	0	0	93	15	22	66	H
DRR001194	2	6817394	6817399	r	TGAAAGAATATGCGGAATTG	TTATTTGAGTCTTGATCAAT	TGGAGTTTTGTATTACTTAG	ACTTAG	ACTTAGGTAGCACGTCGGAT	0	0	93	15	22	66	H
DRR001194	2	6817394	6817400	r	TGAAAGAATATGCGGAATTG	CTTATTTGAGTCTTGATCAA	TGGAGTTTTGTATTACTTAG	TACTTAG	TACTTAGGTAGCACGTCGGA	0	0	93	15	22	66	H
DRR001194	2	6817398	6817394	f	TATTGATCAAGACTCAAATA	CAATTCCGCATATTCTTTCA	AATCCGACGTGCTACCTAAG	CTAAG	CTAAGTAATACAAAACTCCA	0	0	99	22	15	64	H
DRR001194	2	6817399	6817394	f	ATTGATCAAGACTCAAATAA	CAATTCCGCATATTCTTTCA	ATCCGACGTGCTACCTAAGT	CTAAGT	CTAAGTAATACAAAACTCCA	0	0	100	22	15	68	H
DRR001194	2	6817400	6817394	f	TTGATCAAGACTCAAATAAG	CAATTCCGCATATTCTTTCA	TCCGACGTGCTACCTAAGTA	CTAAGTA	CTAAGTAATACAAAACTCCA	0	0	103	22	15	67	H
DRR001194	2	7588125	7588129	r	TGAAAGAATATGCGGAATTG	TATTTGAGTCTTGATCAATA	TATTGCATTAATGGAATAAT	ATAAT	ATAATGGGAAAAGAAAGTAA	0	0	69	11	9	50	H
DRR001194	2	7588125	7588130	r	TGAAAGAATATGCGGAATTG	TTATTTGAGTCTTGATCAAT	TATTGCATTAATGGAATAAT	AATAAT	AATAATGGGAAAAGAAAGTA	0	0	69	11	10	50	H
DRR001194	2	7588129	7588125	f	TATTGATCAAGACTCAAATA	CAATTCCGCATATTCTTTCA	TTACTTTCTTTTCCCATTAT	ATTAT	ATTATTCCATTAATGCAATA	0	0	60	9	11	56	H
DRR001194	2	7588130	7588125	f	ATTGATCAAGACTCAAATAA	CAATTCCGCATATTCTTTCA	TACTTTCTTTTCCCATTATT	ATTATT	ATTATTCCATTAATGCAATA	0	0	58	10	11	55	H
DRR001194	2	9538357	9538361	r	TATTGATCAAGACTCAAATA	CAATTCCGCATATTCTTTCA	TGGATCCTCTGCTTTCTATT	CTATT	CTATTACTGTTTTATTTTAA	0	0	69	26	35	42	H
DRR001194	2	9538361	9538357	f	TGAAAGAATATGCGGAATTG	TATTTGAGTCTTGATCAATA	TTAAAATAAAACAGTAATAG	AATAG	AATAGAAAGCAGAGGATCCA	0	0	70	35	26	42	H
DRR001194	2	12375051	12375054	r	ACTACAACAAATATCAACAT	TGAGGACTTTTTTTGTAGTG	GAATTACTAACGTAATTAAC	TAAC	TAACTGAAGTATGAGCAAGA	0	0	58	64	58	0	M
DRR001194	2	12375052	12375054	r	CACTACAACAAATATCAACA	TGAGGACTTTTTTTGTAGTG	CGAATTACTAACGTAATTAA	TAA	TAACTGAAGTATGAGCAAGA	0	0	57	63	58	0	M
DRR001194	2	12375054	12375051	f	CACTACAAAAAAAGTCCTCA	ATGTTGATATTTGTTGTAGT	TCTTGCTCATACTTCAGTTA	GTTA	GTTAATTACGTTAGTAATTC	0	0	56	58	64	0	M
DRR001194	2	12375054	12375052	f	CACTACAAAAAAAGTCCTCA	TGTTGATATTTGTTGTAGTG	TCTTGCTCATACTTCAGTTA	TTA	TTAATTACGTTAGTAATTCG	0	0	56	58	63	0	M
DRR001194	2	12526448	12526452	r	TGAAAGAATATGCGGAATTG	TATTTGAGTCTTGATCAATA	AGTTTTTGTAACACACAATG	CAATG	CAATGCACATATTTTTTAGA	0	0	54	10	10	43	H
DRR001194	2	12526448	12526453	r	TGAAAGAATATGCGGAATTG	TTATTTGAGTCTTGATCAAT	AGTTTTTGTAACACACAATG	ACAATG	ACAATGCACATATTTTTTAG	0	0	54	10	10	43	H
DRR001194	2	12526452	12526448	f	TATTGATCAAGACTCAAATA	CAATTCCGCATATTCTTTCA	TCTAAAAAATATGTGCATTG	CATTG	CATTGTGTGTTACAAAAACT	0	0	51	10	10	41	H
DRR001194	2	12526453	12526448	f	ATTGATCAAGACTCAAATAA	CAATTCCGCATATTCTTTCA	CTAAAAAATATGTGCATTGT	CATTGT	CATTGTGTGTTACAAAAACT	0	0	53	10	10	43	H
DRR001194	2	15656597	15656601	r	TATTGATCAAGACTCAAATA	CAATTCCGCATATTCTTTCA	TACCTGAAATCTCTAAAAAC	AAAAC	AAAACGAAGCAAAGGTTTAC	0	0	46	10	10	40	H
DRR001194	2	15656597	15656602	r	TATTGATCAAGACTCAAATA	ACAATTCCGCATATTCTTTC	TACCTGAAATCTCTAAAAAC	AAAAAC	AAAAACGAAGCAAAGGTTTA	0	0	46	10	9	40	H
DRR001194	2	15656601	15656597	f	TGAAAGAATATGCGGAATTG	TATTTGAGTCTTGATCAATA	GTAAACCTTTGCTTCGTTTT	GTTTT	GTTTTTAGAGATTTCAGGTA	0	0	45	10	10	39	H
DRR001194	2	15656602	15656597	f	GAAAGAATATGCGGAATTGT	TATTTGAGTCTTGATCAATA	TAAACCTTTGCTTCGTTTTT	GTTTTT	GTTTTTAGAGATTTCAGGTA	0	0	46	9	10	40	H
DRR001194	2	19202578	19202584	r	TTGATCAAGACTCAAATAAG	CAATTCCGCATATTCTTTCA	ATTGTATGGTGTGAGAGTTA	AGAGTTA	AGAGTTAGTGTCAAGAATCT	0	0	58	46	31	36	H
DRR001194	2	19202579	19202584	r	ATTGATCAAGACTCAAATAA	CAATTCCGCATATTCTTTCA	GATTGTATGGTGTGAGAGTT	AGAGTT	AGAGTTAGTGTCAAGAATCT	0	0	59	46	31	36	H
DRR001194	2	19202580	19202584	r	TATTGATCAAGACTCAAATA	CAATTCCGCATATTCTTTCA	AGATTGTATGGTGTGAGAGT	AGAGT	AGAGTTAGTGTCAAGAATCT	0	0	57	44	31	38	H
DRR001194	2	19202584	19202578	f	TGAAAGAATATGCGGAATTG	CTTATTTGAGTCTTGATCAA	AGATTCTTGACACTAACTCT	TAACTCT	TAACTCTCACACCATACAAT	0	0	65	31	46	46	H
DRR001194	2	19202584	19202579	f	TGAAAGAATATGCGGAATTG	TTATTTGAGTCTTGATCAAT	AGATTCTTGACACTAACTCT	AACTCT	AACTCTCACACCATACAATC	0	0	65	31	46	46	H
DRR001194	2	19202584	19202580	f	TGAAAGAATATGCGGAATTG	TATTTGAGTCTTGATCAATA	AGATTCTTGACACTAACTCT	ACTCT	ACTCTCACACCATACAATCT	0	0	65	31	44	46	H
DRR001194	2	19504065	19504070	r	ATTGATCAAGACTCAAATAA	CAATTCCGCATATTCTTTCA	GGAAGAGAAGAGACATAATT	ATAATT	ATAATTGGGTGCACGTTTAA	0	0	65	38	22	44	H
DRR001194	2	19504066	19504070	r	TATTGATCAAGACTCAAATA	CAATTCCGCATATTCTTTCA	CGGAAGAGAAGAGACATAAT	ATAAT	ATAATTGGGTGCACGTTTAA	0	0	64	38	22	42	H
DRR001194	2	19504070	19504065	f	TGAAAGAATATGCGGAATTG	TTATTTGAGTCTTGATCAAT	TTAAACGTGCACCCAATTAT	AATTAT	AATTATGTCTCTTCTCTTCC	0	0	67	22	38	35	H
DRR001194	2	19504070	19504066	f	TGAAAGAATATGCGGAATTG	TATTTGAGTCTTGATCAATA	TTAAACGTGCACCCAATTAT	ATTAT	ATTATGTCTCTTCTCTTCCG	0	0	67	22	38	35	H
DRR001194	3	1036741	1036745	r	TGAAAGAATATGCGGAATTG	TATTTGAGTCTTGATCAATA	TGACTTCTTGCTGACTAATT	TAATT	TAATTAACTTTGATATTCCT	0	0	61	23	21	44	H
DRR001194	3	1036745	1036741	f	TATTGATCAAGACTCAAATA	CAATTCCGCATATTCTTTCA	AGGAATATCAAAGTTAATTA	AATTA	AATTAGTCAGCAAGAAGTCA	0	0	60	21	23	41	H
DRR001194	3	2818628	2818624	f	TGTTACAGGGAAACCTGCGA	CACACGTTAATCCTGTATCA	GATTGCACACGCAGTCTGCT	CTGCT	CTGCTCTTCGAAACTTTCCC	0	0	85	40	40	54	H
DRR001194	3	3251553	3251557	r	TGAAAGAATATGCGGAATTG	TATTTGAGTCTTGATCAATA	TTGGCCCAGTAGGTAGTTAA	GTTAA	GTTAACAAATACCGATACAT	0	0	114	30	23	40	H
DRR001194	3	3251553	3251558	r	TGAAAGAATATGCGGAATTG	TTATTTGAGTCTTGATCAAT	TTGGCCCAGTAGGTAGTTAA	AGTTAA	AGTTAACAAATACCGATACA	0	0	114	30	22	40	H
DRR001194	3	3251553	3251559	r	TGAAAGAATATGCGGAATTG	CTTATTTGAGTCTTGATCAA	TTGGCCCAGTAGGTAGTTAA	TAGTTAA	TAGTTAACAAATACCGATAC	0	0	114	30	23	40	H
DRR001194	3	3251557	3251553	f	TATTGATCAAGACTCAAATA	CAATTCCGCATATTCTTTCA	ATGTATCGGTATTTGTTAAC	TTAAC	TTAACTACCTACTGGGCCAA	0	0	98	23	30	43	H
DRR001194	3	3251558	3251553	f	ATTGATCAAGACTCAAATAA	CAATTCCGCATATTCTTTCA	TGTATCGGTATTTGTTAACT	TTAACT	TTAACTACCTACTGGGCCAA	0	0	99	22	30	43	H
DRR001194	3	3251559	3251553	f	TTGATCAAGACTCAAATAAG	CAATTCCGCATATTCTTTCA	GTATCGGTATTTGTTAACTA	TTAACTA	TTAACTACCTACTGGGCCAA	0	0	100	23	30	43	H
DRR001194	3	3823092	3823096	r	TATTGATCAAGACTCAAATA	CAATTCCGCATATTCTTTCA	CATCTGAATAACCAGATATC	ATATC	ATATCAGGAACTAAGGAAAA	0	0	83	35	36	53	H
DRR001194	3	3823096	3823092	f	TGAAAGAATATGCGGAATTG	TATTTGAGTCTTGATCAATA	TTTTCCTTAGTTCCTGATAT	GATAT	GATATCTGGTTATTCAGATG	0	0	94	36	35	54	H
DRR001194	3	5548337	5548341	r	TATTGGGCCATATGTATGGA	GTTCGATATCTAATTCTACA	CATTCAATTTCTAGCAATAA	AATAA	AATAACCTTTACTAATGTCA	0	0	58	49	46	11	H
DRR001194	3	5548341	5548337	f	TGTAGAATTAGATATCGAAC	TCCATACATATGGCCCAATA	TGACATTAGTAAAGGTTATT	TTATT	TTATTGCTAGAAATTGAATG	0	0	53	46	49	11	H
DRR001194	3	6567920	6567924	r	TATTGATCAAGACTCAAATA	CAATTCCGCATATTCTTTCA	TATCTTCAGAAAGTGGTCAG	GTCAG	GTCAGAATATCAACAGCCTG	0	0	70	48	54	14	H
DRR001194	3	6567924	6567920	f	TGAAAGAATATGCGGAATTG	TATTTGAGTCTTGATCAATA	CAGGCTGTTGATATTCTGAC	CTGAC	CTGACCACTTTCTGAAGATA	0	0	72	54	48	15	H
DRR001194	3	7582440	7582444	r	TGAAAGAATATGCGGAATTG	TATTTGAGTCTTGATCAATA	CCCTGAACCGAGGATAAAAG	AAAAG	AAAAGCAGCTCGCGGTATTA	0	0	39	6	10	38	H
DRR001194	3	7582444	7582440	f	TATTGATCAAGACTCAAATA	CAATTCCGCATATTCTTTCA	TAATACCGCGAGCTGCTTTT	CTTTT	CTTTTATCCTCGGTTCAGGG	0	0	33	10	6	36	H
DRR001194	3	8772966	8772970	r	TATTGATCAAGACTCAAATA	CAATTCCGCATATTCTTTCA	CTAATGAGATCAGTGTGAAC	TGAAC	TGAACCTCAAAATACAATAT	0	0	70	18	24	30	H
DRR001194	3	8772970	8772966	f	TGAAAGAATATGCGGAATTG	TATTTGAGTCTTGATCAATA	ATATTGTATTTTGAGGTTCA	GTTCA	GTTCACACTGATCTCATTAG	0	0	73	24	18	33	H
DRR001194	3	12070165	12070160	f	TATTGATCAAGACTCAAATA	ACAATTCCGCATATTCTTTC	GATGATTCCCAAGAACTTTT	ACTTTT	ACTTTTGCAACGGCGCCAAA	0	0	60	6	8	45	H
DRR001194	3	12070165	12070161	f	TATTGATCAAGACTCAAATA	CAATTCCGCATATTCTTTCA	GATGATTCCCAAGAACTTTT	CTTTT	CTTTTGCAACGGCGCCAAAT	0	0	60	6	8	45	H
DRR001194	3	12182285	12182289	r	TATTGATCAAGACTCAAATA	CAATTCCGCATATTCTTTCA	GACGTGGTCATCTATACATC	ACATC	ACATCGACGTCAGCAAAGAA	0	0	142	18	10	136	H
DRR001194	3	12182289	12182285	f	TGAAAGAATATGCGGAATTG	TATTTGAGTCTTGATCAATA	TTCTTTGCTGACGTCGATGT	GATGT	GATGTATAGATGACCACGTC	0	0	209	10	18	213	H
DRR001194	3	13186661	13186665	r	TATTGATCAAGACTCAAATA	CAATTCCGCATATTCTTTCA	TCGCTAAAGGGATTTAGGTC	AGGTC	AGGTCAGTGTCTAGCTTTGC	0	0	2949	14	9	2545	H
DRR001194	3	13186665	13186661	f	TGAAAGAATATGCGGAATTG	TATTTGAGTCTTGATCAATA	GCAAAGCTAGACACTGACCT	GACCT	GACCTAAATCCCTTTAGCGA	0	0	2777	9	14	2446	H
DRR001194	3	13366130	13366134	r	TGAAAGAATATGCGGAATTG	TATTTGAGTCTTGATCAATA	GAACTTTGTAAAGAGTACAA	TACAA	TACAACATATCATGAAGAGG	0	0	138	31	37	121	H
DRR001194	3	13366134	13366130	f	TATTGATCAAGACTCAAATA	CAATTCCGCATATTCTTTCA	CCTCTTCATGATATGTTGTA	TTGTA	TTGTACTCTTTACAAAGTTC	0	0	85	37	31	51	H
DRR001194	3	13488421	13488425	r	TATTGATCAAGACTCAAATA	CAATTCCGCATATTCTTTCA	ATGTATCTAGCGGGTGTCCC	GTCCC	GTCCCGTCTTCTATTCATCA	0	0	55	45	41	18	H
DRR001194	3	13488425	13488421	f	TGAAAGAATATGCGGAATTG	TATTTGAGTCTTGATCAATA	TGATGAATAGAAGACGGGAC	GGGAC	GGGACACCCGCTAGATACAT	0	0	59	41	45	15	H
DRR001194	3	13589398	13589402	r	TATTGATCAAGACTCAAATA	CAATTCCGCATATTCTTTCA	GTTGCGGTTTAAGTTGTTAT	GTTAT	GTTATACTCAATCATACACA	0	0	549697	14	31	454641	H
DRR001194	3	13589402	13589398	f	TGAAAGAATATGCGGAATTG	TATTTGAGTCTTGATCAATA	TGTGTATGATTGAGTATAAC	ATAAC	ATAACAACTTAAACCGCAAC	0	0	404218	31	14	333300	H
DRR001194	3	13686338	13686343	r	GAAAGAATATGCGGAATTGT	TATTTGAGTCTTGATCAATA	AAGCGTGCTTGGGCGAGAGT	GAGAGT	GAGAGTAGTACTAGGATGGG	0	0	121394	14	18	106054	H
DRR001194	3	13686339	13686343	r	TGAAAGAATATGCGGAATTG	TATTTGAGTCTTGATCAATA	TAAGCGTGCTTGGGCGAGAG	GAGAG	GAGAGTAGTACTAGGATGGG	0	0	114246	15	18	99856	H
DRR001194	3	13686343	13686338	f	TATTGATCAAGACTCAAATA	ACAATTCCGCATATTCTTTC	CCCATCCTAGTACTACTCTC	ACTCTC	ACTCTCGCCCAAGCACGCTT	0	0	114831	18	14	99510	H
DRR001194	3	13686343	13686339	f	TATTGATCAAGACTCAAATA	CAATTCCGCATATTCTTTCA	CCCATCCTAGTACTACTCTC	CTCTC	CTCTCGCCCAAGCACGCTTA	0	0	114831	18	15	99510	H
DRR001194	3	14125926	14125931	r	ATTGATCAAGACTCAAATAA	CAATTCCGCATATTCTTTCA	TAATTCTCGGAACACTTGGT	CTTGGT	CTTGGTTGTACAAGATGAAG	0	0	62	36	39	34	H
DRR001194	3	14125927	14125931	r	TATTGATCAAGACTCAAATA	CAATTCCGCATATTCTTTCA	GTAATTCTCGGAACACTTGG	CTTGG	CTTGGTTGTACAAGATGAAG	0	0	63	36	39	28	H
DRR001194	3	14125927	14125932	r	TATTGATCAAGACTCAAATA	ACAATTCCGCATATTCTTTC	GTAATTCTCGGAACACTTGG	ACTTGG	ACTTGGTTGTACAAGATGAA	0	0	63	36	40	28	H
DRR001194	3	14125927	14125933	r	TATTGATCAAGACTCAAATA	TACAATTCCGCATATTCTTT	GTAATTCTCGGAACACTTGG	CACTTGG	CACTTGGTTGTACAAGATGA	0	0	63	36	40	28	H
DRR001194	3	14125931	14125926	f	TGAAAGAATATGCGGAATTG	TTATTTGAGTCTTGATCAAT	CTTCATCTTGTACAACCAAG	ACCAAG	ACCAAGTGTTCCGAGAATTA	0	0	70	39	36	20	H
DRR001194	3	14125931	14125927	f	TGAAAGAATATGCGGAATTG	TATTTGAGTCTTGATCAATA	CTTCATCTTGTACAACCAAG	CCAAG	CCAAGTGTTCCGAGAATTAC	0	0	70	39	36	20	H
DRR001194	3	14125932	14125927	f	GAAAGAATATGCGGAATTGT	TATTTGAGTCTTGATCAATA	TTCATCTTGTACAACCAAGT	CCAAGT	CCAAGTGTTCCGAGAATTAC	0	0	72	40	36	20	H
DRR001194	3	14159949	14159953	r	TGAAAGAATATGCGGAATTG	TATTTGAGTCTTGATCAATA	TGAGTGGTGATAGAAGTCGG	GTCGG	GTCGGGTATCTAGGATTGAT	0	0	50	49	36	22	H
DRR001194	3	14159949	14159954	r	TGAAAGAATATGCGGAATTG	TTATTTGAGTCTTGATCAAT	TGAGTGGTGATAGAAGTCGG	AGTCGG	AGTCGGGTATCTAGGATTGA	0	0	50	49	36	22	H
DRR001194	3	14159953	14159949	f	TATTGATCAAGACTCAAATA	CAATTCCGCATATTCTTTCA	ATCAATCCTAGATACCCGAC	CCGAC	CCGACTTCTATCACCACTCA	0	0	46	36	49	18	H
DRR001194	3	14159954	14159949	f	ATTGATCAAGACTCAAATAA	CAATTCCGCATATTCTTTCA	TCAATCCTAGATACCCGACT	CCGACT	CCGACTTCTATCACCACTCA	0	0	44	36	49	17	H
DRR001194	3	14547769	14547774	r	GAAAGAATATGCGGAATTGT	TATTTGAGTCTTGATCAATA	ATATGACTTTGGTATTCAAT	TTCAAT	TTCAATGCCTCCACTTTGGC	0	0	72	39	77	25	H
DRR001194	3	14547769	14547776	r	GAAAGAATATGCGGAATTGT	CTTATTTGAGTCTTGATCAA	ATATGACTTTGGTATTCAAT	TATTCAAT	TATTCAATGCCTCCACTTTG	0	0	72	39	72	25	H
DRR001194	3	14547770	14547774	r	TGAAAGAATATGCGGAATTG	TATTTGAGTCTTGATCAATA	TATATGACTTTGGTATTCAA	TTCAA	TTCAATGCCTCCACTTTGGC	0	0	70	37	77	26	H
DRR001194	3	14547770	14547775	r	TGAAAGAATATGCGGAATTG	TTATTTGAGTCTTGATCAAT	TATATGACTTTGGTATTCAA	ATTCAA	ATTCAATGCCTCCACTTTGG	0	0	70	37	74	26	H
DRR001194	3	14547770	14547776	r	TGAAAGAATATGCGGAATTG	CTTATTTGAGTCTTGATCAA	TATATGACTTTGGTATTCAA	TATTCAA	TATTCAATGCCTCCACTTTG	0	0	70	37	72	26	H
DRR001194	3	14547774	14547768	f	TATTGATCAAGACTCAAATA	TACAATTCCGCATATTCTTT	GCCAAAGTGGAGGCATTGAA	CATTGAA	CATTGAATACCAAAGTCATA	0	0	71	77	39	25	H
DRR001194	3	14547774	14547769	f	TATTGATCAAGACTCAAATA	ACAATTCCGCATATTCTTTC	GCCAAAGTGGAGGCATTGAA	ATTGAA	ATTGAATACCAAAGTCATAT	0	0	71	77	39	25	H
DRR001194	3	14547774	14547770	f	TATTGATCAAGACTCAAATA	CAATTCCGCATATTCTTTCA	GCCAAAGTGGAGGCATTGAA	TTGAA	TTGAATACCAAAGTCATATA	0	0	71	77	37	25	H
DRR001194	3	14547775	14547770	f	ATTGATCAAGACTCAAATAA	CAATTCCGCATATTCTTTCA	CCAAAGTGGAGGCATTGAAT	TTGAAT	TTGAATACCAAAGTCATATA	0	0	64	74	37	26	H
DRR001194	3	14547776	14547769	f	TTGATCAAGACTCAAATAAG	ACAATTCCGCATATTCTTTC	CAAAGTGGAGGCATTGAATA	ATTGAATA	ATTGAATACCAAAGTCATAT	0	0	67	72	39	27	H
DRR001194	3	14547776	14547770	f	TTGATCAAGACTCAAATAAG	CAATTCCGCATATTCTTTCA	CAAAGTGGAGGCATTGAATA	TTGAATA	TTGAATACCAAAGTCATATA	0	0	67	72	37	27	H
DRR001194	3	15252113	15252117	r	TGAAAGAATATGCGGAATTG	TATTTGAGTCTTGATCAATA	AAGCCTATCGAATTCATCAA	ATCAA	ATCAAGGTGGTCGAGTGGAT	0	0	94	10	17	38	H
DRR001194	3	15252117	15252113	f	TATTGATCAAGACTCAAATA	CAATTCCGCATATTCTTTCA	ATCCACTCGACCACCTTGAT	TTGAT	TTGATGAATTCGATAGGCTT	0	0	254	17	10	179	H
DRR001194	3	15723362	15723366	r	TGAAAGAATATGCGGAATTG	TATTTGAGTCTTGATCAATA	AGATCACAAGAGAAAGAAGT	GAAGT	GAAGTAAAGGAACCTTAACA	0	0	86	25	17	38	H
DRR001194	3	15723362	15723367	r	TGAAAGAATATGCGGAATTG	TTATTTGAGTCTTGATCAAT	AGATCACAAGAGAAAGAAGT	AGAAGT	AGAAGTAAAGGAACCTTAAC	0	0	86	25	17	38	H
DRR001194	3	15723366	15723362	f	TATTGATCAAGACTCAAATA	CAATTCCGCATATTCTTTCA	TGTTAAGGTTCCTTTACTTC	ACTTC	ACTTCTTTCTCTTGTGATCT	0	0	81	17	25	38	H
DRR001194	3	15723367	15723362	f	ATTGATCAAGACTCAAATAA	CAATTCCGCATATTCTTTCA	GTTAAGGTTCCTTTACTTCT	ACTTCT	ACTTCTTTCTCTTGTGATCT	0	0	81	17	25	37	H
DRR001194	3	18657826	18657830	r	TATTGATCAAGACTCAAATA	CAATTCCGCATATTCTTTCA	ATGGCGGCGATGAGAGAGAT	GAGAT	GAGATGATCTTTCGAATAGC	0	0	40	27	48	13	H
DRR001194	3	18657826	18657831	r	TATTGATCAAGACTCAAATA	ACAATTCCGCATATTCTTTC	ATGGCGGCGATGAGAGAGAT	AGAGAT	AGAGATGATCTTTCGAATAG	0	0	40	27	49	13	H
DRR001194	3	18657830	18657826	f	TGAAAGAATATGCGGAATTG	TATTTGAGTCTTGATCAATA	GCTATTCGAAAGATCATCTC	ATCTC	ATCTCTCTCATCGCCGCCAT	0	0	41	48	27	13	H
DRR001194	3	18657831	18657826	f	GAAAGAATATGCGGAATTGT	TATTTGAGTCTTGATCAATA	CTATTCGAAAGATCATCTCT	ATCTCT	ATCTCTCTCATCGCCGCCAT	0	0	42	49	27	13	H
DRR001194	4	3054770	3054774	r	TATTGATCAAGACTCAAATA	CAATTCCGCATATTCTTTCA	CCCATCCTAGTACTACTCTC	CTCTC	CTCTCGCCCAAGCACGCTTA	0	0	114831	18	15	99510	H
DRR001194	4	3054770	3054775	r	TATTGATCAAGACTCAAATA	ACAATTCCGCATATTCTTTC	CCCATCCTAGTACTACTCTC	ACTCTC	ACTCTCGCCCAAGCACGCTT	0	0	114831	18	14	99510	H
DRR001194	4	3054774	3054770	f	TGAAAGAATATGCGGAATTG	TATTTGAGTCTTGATCAATA	TAAGCGTGCTTGGGCGAGAG	GAGAG	GAGAGTAGTACTAGGATGGG	0	0	114246	15	18	99856	H
DRR001194	4	3054775	3054770	f	GAAAGAATATGCGGAATTGT	TATTTGAGTCTTGATCAATA	AAGCGTGCTTGGGCGAGAGT	GAGAGT	GAGAGTAGTACTAGGATGGG	0	0	121394	14	18	106054	H
DRR001194	4	3188767	3188771	r	TATTGATCAAGACTCAAATA	CAATTCCGCATATTCTTTCA	CTTAAGTTCTGCAAGCTCGG	CTCGG	CTCGGCTGGCGCCATCCTAT	0	0	105	50	43	37	H
DRR001194	4	3188771	3188767	f	TGAAAGAATATGCGGAATTG	TATTTGAGTCTTGATCAATA	ATAGGATGGCGCCAGCCGAG	CCGAG	CCGAGCTTGCAGAACTTAAG	0	0	72	43	50	0	M
DRR001194	4	3816749	3816753	r	TATTGATCAAGACTCAAATA	CAATTCCGCATATTCTTTCA	ACAATCTTTAACTTAGTTGT	GTTGT	GTTGTATCGTTTAATAACTC	0	0	64	18	27	46	H
DRR001194	4	3816749	3816754	r	TATTGATCAAGACTCAAATA	ACAATTCCGCATATTCTTTC	ACAATCTTTAACTTAGTTGT	AGTTGT	AGTTGTATCGTTTAATAACT	0	0	64	18	27	46	H
DRR001194	4	3816753	3816749	f	TGAAAGAATATGCGGAATTG	TATTTGAGTCTTGATCAATA	GAGTTATTAAACGATACAAC	ACAAC	ACAACTAAGTTAAAGATTGT	0	0	66	27	18	47	H
DRR001194	4	3816754	3816749	f	GAAAGAATATGCGGAATTGT	TATTTGAGTCTTGATCAATA	AGTTATTAAACGATACAACT	ACAACT	ACAACTAAGTTAAAGATTGT	0	0	69	27	18	48	H
DRR001194	4	3850995	3850999	r	TATTGATCAAGACTCAAATA	CAATTCCGCATATTCTTTCA	TCGCTAAAGGGATTTAGGTC	AGGTC	AGGTCAGTGTCTAGCTTTGC	0	0	2949	14	9	2545	H
DRR001194	4	3850999	3850995	f	TGAAAGAATATGCGGAATTG	TATTTGAGTCTTGATCAATA	GCAAAGCTAGACACTGACCT	GACCT	GACCTAAATCCCTTTAGCGA	0	0	2777	9	14	2446	H
DRR001194	4	3864390	3864395	r	ATTGATCAAGACTCAAATAA	CAATTCCGCATATTCTTTCA	TTATATAGCGGGATAGGGGT	AGGGGT	AGGGGTGTTACAAGGTGGTA	0	0	59	24	39	19	H
DRR001194	4	3864391	3864395	r	TATTGATCAAGACTCAAATA	CAATTCCGCATATTCTTTCA	TTTATATAGCGGGATAGGGG	AGGGG	AGGGGTGTTACAAGGTGGTA	0	0	60	24	39	17	H
DRR001194	4	3864395	3864390	f	TGAAAGAATATGCGGAATTG	TTATTTGAGTCTTGATCAAT	TACCACCTTGTAACACCCCT	ACCCCT	ACCCCTATCCCGCTATATAA	0	0	57	39	24	17	H
DRR001194	4	3864395	3864391	f	TGAAAGAATATGCGGAATTG	TATTTGAGTCTTGATCAATA	TACCACCTTGTAACACCCCT	CCCCT	CCCCTATCCCGCTATATAAA	0	0	57	39	24	17	H
DRR001194	4	3950956	3950960	r	TGAAAGAATATGCGGAATTG	TATTTGAGTCTTGATCAATA	TGTGTATGATTGAGTATAAC	ATAAC	ATAACAACTTAAACCGCAAC	0	0	404218	31	14	333300	H
DRR001194	4	3950960	3950956	f	TATTGATCAAGACTCAAATA	CAATTCCGCATATTCTTTCA	GTTGCGGTTTAAGTTGTTAT	GTTAT	GTTATACTCAATCATACACA	0	0	549697	14	31	454641	H
DRR001194	4	3965334	3965338	r	TATTGATCAAGACTCAAATA	CAATTCCGCATATTCTTTCA	ATCCACTCGACCACCTTGAT	TTGAT	TTGATGAATTCGATAGGCTT	0	0	254	17	10	179	H
DRR001194	4	3965338	3965334	f	TGAAAGAATATGCGGAATTG	TATTTGAGTCTTGATCAATA	AAGCCTATCGAATTCATCAA	ATCAA	ATCAAGGTGGTCGAGTGGAT	0	0	94	10	17	38	H
DRR001194	4	4149298	4149302	r	TGAAAGAATATGCGGAATTG	TATTTGAGTCTTGATCAATA	CGAAGAACACAACTACCTTT	CCTTT	CCTTTAGCAGTTTGCTTTGC	0	0	62	23	21	17	H
DRR001194	4	4149298	4149303	r	TGAAAGAATATGCGGAATTG	TTATTTGAGTCTTGATCAAT	CGAAGAACACAACTACCTTT	ACCTTT	ACCTTTAGCAGTTTGCTTTG	0	0	62	23	23	17	H
DRR001194	4	4149298	4149304	r	TGAAAGAATATGCGGAATTG	CTTATTTGAGTCTTGATCAA	CGAAGAACACAACTACCTTT	TACCTTT	TACCTTTAGCAGTTTGCTTT	0	0	62	23	23	17	H
DRR001194	4	4149302	4149298	f	TATTGATCAAGACTCAAATA	CAATTCCGCATATTCTTTCA	GCAAAGCAAACTGCTAAAGG	AAAGG	AAAGGTAGTTGTGTTCTTCG	0	0	56	21	23	17	H
DRR001194	4	4149303	4149298	f	ATTGATCAAGACTCAAATAA	CAATTCCGCATATTCTTTCA	CAAAGCAAACTGCTAAAGGT	AAAGGT	AAAGGTAGTTGTGTTCTTCG	0	0	56	23	23	16	H
DRR001194	4	4149304	4149298	f	TTGATCAAGACTCAAATAAG	CAATTCCGCATATTCTTTCA	AAAGCAAACTGCTAAAGGTA	AAAGGTA	AAAGGTAGTTGTGTTCTTCG	0	0	53	23	23	16	H
DRR001194	4	4377064	4377068	r	TATTGATCAAGACTCAAATA	CAATTCCGCATATTCTTTCA	ATTTTGTGAAGAGCGAACTC	AACTC	AACTCAACACTTAGATTCCA	0	0	62	15	13	50	H
DRR001194	4	4377068	4377064	f	TGAAAGAATATGCGGAATTG	TATTTGAGTCTTGATCAATA	TGGAATCTAAGTGTTGAGTT	GAGTT	GAGTTCGCTCTTCACAAAAT	0	0	66	13	15	44	H
DRR001194	4	5296900	5296904	r	TATTGATCAAGACTCAAATA	CAATTCCGCATATTCTTTCA	GCCAGGTCCAGAATCTTGAC	TTGAC	TTGACGTCAAGATTACCATC	0	0	70	20	36	49	H
DRR001194	4	5296904	5296900	f	TGAAAGAATATGCGGAATTG	TATTTGAGTCTTGATCAATA	GATGGTAATCTTGACGTCAA	GTCAA	GTCAAGATTCTGGACCTGGC	0	0	68	36	20	51	H
DRR001194	4	10259894	10259898	r	TGAAAGAATATGCGGAATTG	TATTTGAGTCTTGATCAATA	ATGTTGGTGAGAGGATTTAG	TTTAG	TTTAGAAATCAAAATATCCC	0	0	89	46	32	26	H
DRR001194	4	10259894	10259899	r	TGAAAGAATATGCGGAATTG	TTATTTGAGTCTTGATCAAT	ATGTTGGTGAGAGGATTTAG	ATTTAG	ATTTAGAAATCAAAATATCC	0	0	89	46	32	26	H
DRR001194	4	10259898	10259894	f	TATTGATCAAGACTCAAATA	CAATTCCGCATATTCTTTCA	GGGATATTTTGATTTCTAAA	CTAAA	CTAAATCCTCTCACCAACAT	0	0	92	32	46	28	H
DRR001194	4	10259899	10259894	f	ATTGATCAAGACTCAAATAA	CAATTCCGCATATTCTTTCA	GGATATTTTGATTTCTAAAT	CTAAAT	CTAAATCCTCTCACCAACAT	0	0	91	32	46	28	H
DRR001194	4	10542129	10542133	r	TATTGATCAAGACTCAAATA	CAATTCCGCATATTCTTTCA	GTTTAATATAACCGCAGAAA	AGAAA	AGAAAAACTTAAACTACTCT	0	0	200	67	39	89	H
DRR001194	4	10542133	10542129	f	TGAAAGAATATGCGGAATTG	TATTTGAGTCTTGATCAATA	AGAGTAGTTTAAGTTTTTCT	TTTCT	TTTCTGCGGTTATATTAAAC	0	0	152	39	67	45	H
DRR001194	4	11049267	11049272	r	GAAAGAATATGCGGAATTGT	TATTTGAGTCTTGATCAATA	TCTTATTGAAGGAGGCAACT	GCAACT	GCAACTGAAGATATCTTTAA	0	0	1030	22	29	793	H
DRR001194	4	11049268	11049272	r	TGAAAGAATATGCGGAATTG	TATTTGAGTCTTGATCAATA	ATCTTATTGAAGGAGGCAAC	GCAAC	GCAACTGAAGATATCTTTAA	0	0	1024	22	29	794	H
DRR001194	4	11049272	11049266	f	TATTGATCAAGACTCAAATA	TACAATTCCGCATATTCTTT	TTAAAGATATCTTCAGTTGC	CAGTTGC	CAGTTGCCTCCTTCAATAAG	0	0	990	29	22	785	H
DRR001194	4	11049272	11049267	f	TATTGATCAAGACTCAAATA	ACAATTCCGCATATTCTTTC	TTAAAGATATCTTCAGTTGC	AGTTGC	AGTTGCCTCCTTCAATAAGA	0	0	990	29	22	785	H
DRR001194	4	11049272	11049268	f	TATTGATCAAGACTCAAATA	CAATTCCGCATATTCTTTCA	TTAAAGATATCTTCAGTTGC	GTTGC	GTTGCCTCCTTCAATAAGAT	0	0	990	29	22	785	H
DRR001194	4	11254963	11254968	r	ATTGATCAAGACTCAAATAA	CAATTCCGCATATTCTTTCA	GGTGCTGTTGGGAACCTTTT	CCTTTT	CCTTTTTGGTTCTTTGTATG	0	0	62	5	20	54	H
DRR001194	4	11254964	11254968	r	TATTGATCAAGACTCAAATA	CAATTCCGCATATTCTTTCA	TGGTGCTGTTGGGAACCTTT	CCTTT	CCTTTTTGGTTCTTTGTATG	0	0	62	5	20	56	H
DRR001194	4	11254964	11254969	r	TATTGATCAAGACTCAAATA	ACAATTCCGCATATTCTTTC	TGGTGCTGTTGGGAACCTTT	ACCTTT	ACCTTTTTGGTTCTTTGTAT	0	0	62	5	19	56	H
DRR001194	4	11254968	11254963	f	TGAAAGAATATGCGGAATTG	TTATTTGAGTCTTGATCAAT	CATACAAAGAACCAAAAAGG	AAAAGG	AAAAGGTTCCCAACAGCACC	0	0	75	20	5	60	H
DRR001194	4	11254968	11254964	f	TGAAAGAATATGCGGAATTG	TATTTGAGTCTTGATCAATA	CATACAAAGAACCAAAAAGG	AAAGG	AAAGGTTCCCAACAGCACCA	0	0	75	20	5	60	H
DRR001194	4	11254969	11254964	f	GAAAGAATATGCGGAATTGT	TATTTGAGTCTTGATCAATA	ATACAAAGAACCAAAAAGGT	AAAGGT	AAAGGTTCCCAACAGCACCA	0	0	72	19	5	58	H
DRR001194	4	12638738	12638742	r	TATTGATCAAGACTCAAATA	CAATTCCGCATATTCTTTCA	TTGCAAGCCTTTCTTTTGTG	TTGTG	TTGTGAGACCATTGGTCTGT	0	0	90	41	66	19	H
DRR001194	4	12638742	12638738	f	TGAAAGAATATGCGGAATTG	TATTTGAGTCTTGATCAATA	ACAGACCAATGGTCTCACAA	CACAA	CACAAAAGAAAGGCTTGCAA	0	0	82	66	41	18	H
DRR001194	4	13143456	13143461	r	ATTGATCAAGACTCAAATAA	CAATTCCGCATATTCTTTCA	TTAAGAGTTAAGAGTTTAGT	TTTAGT	TTTAGTTTAGTCGGTTTTGT	0	0	54	46	51	16	H
DRR001194	4	13143457	13143461	r	TATTGATCAAGACTCAAATA	CAATTCCGCATATTCTTTCA	CTTAAGAGTTAAGAGTTTAG	TTTAG	TTTAGTTTAGTCGGTTTTGT	0	0	57	46	51	16	H
DRR001194	4	13143461	13143456	f	TGAAAGAATATGCGGAATTG	TTATTTGAGTCTTGATCAAT	ACAAAACCGACTAAACTAAA	ACTAAA	ACTAAACTCTTAACTCTTAA	0	0	57	51	46	17	H
DRR001194	4	13143461	13143457	f	TGAAAGAATATGCGGAATTG	TATTTGAGTCTTGATCAATA	ACAAAACCGACTAAACTAAA	CTAAA	CTAAACTCTTAACTCTTAAG	0	0	57	51	46	17	H
DRR001194	4	14178057	14178061	r	TATTGATCAAGACTCAAATA	CAATTCCGCATATTCTTTCA	ATCTGAACTGTTGCAATTGC	ATTGC	ATTGCCATATAGTATACTAT	0	0	67	69	45	35	H
DRR001194	4	14178057	14178062	r	TATTGATCAAGACTCAAATA	ACAATTCCGCATATTCTTTC	ATCTGAACTGTTGCAATTGC	AATTGC	AATTGCCATATAGTATACTA	0	0	67	69	44	35	H
DRR001194	4	14178057	14178063	r	TATTGATCAAGACTCAAATA	TACAATTCCGCATATTCTTT	ATCTGAACTGTTGCAATTGC	CAATTGC	CAATTGCCATATAGTATACT	0	0	67	69	42	35	H
DRR001194	4	14178061	14178057	f	TGAAAGAATATGCGGAATTG	TATTTGAGTCTTGATCAATA	ATAGTATACTATATGGCAAT	GCAAT	GCAATTGCAACAGTTCAGAT	0	0	65	45	69	35	H
DRR001194	4	14178062	14178057	f	GAAAGAATATGCGGAATTGT	TATTTGAGTCTTGATCAATA	TAGTATACTATATGGCAATT	GCAATT	GCAATTGCAACAGTTCAGAT	0	0	64	44	69	35	H
DRR001194	4	15186200	15186204	r	TATAAGGAGTTGTATATATT	CAATTCACTCTCTTATCACA	CCCACCGTGAGACAAGATCT	GATCT	GATCTCCTCTCTTAATTAGA	0	0	51	15	12	30	H
DRR001194	4	15186204	15186200	f	TGTGATAAGAGAGTGAATTG	AATATATACAACTCCTTATA	TCTAATTAAGAGAGGAGATC	AGATC	AGATCTTGTCTCACGGTGGG	0	0	50	12	15	28	H
DRR001194	5	211990	211994	r	TATTGATCAAGACTCAAATA	CAATTCCGCATATTCTTTCA	ACATCCCCAACGGAAGCTTA	GCTTA	GCTTAGACTCTCTGCTCTAC	0	0	40	31	34	34	H
DRR001194	5	211990	211995	r	TATTGATCAAGACTCAAATA	ACAATTCCGCATATTCTTTC	ACATCCCCAACGGAAGCTTA	AGCTTA	AGCTTAGACTCTCTGCTCTA	0	0	40	31	34	34	H
DRR001194	5	211994	211990	f	TGAAAGAATATGCGGAATTG	TATTTGAGTCTTGATCAATA	GTAGAGCAGAGAGTCTAAGC	TAAGC	TAAGCTTCCGTTGGGGATGT	0	0	45	34	31	31	H
DRR001194	5	211995	211990	f	GAAAGAATATGCGGAATTGT	TATTTGAGTCTTGATCAATA	TAGAGCAGAGAGTCTAAGCT	TAAGCT	TAAGCTTCCGTTGGGGATGT	0	0	45	34	31	30	H
DRR001194	5	1672652	1672656	r	TGAAAGAATATGCGGAATTG	TATTTGAGTCTTGATCAATA	CGTAGGTTCTTGGTGAGTTT	AGTTT	AGTTTGAGTAAGTCTCTTTG	0	0	57	11	16	36	H
DRR001194	5	1672656	1672652	f	TATTGATCAAGACTCAAATA	CAATTCCGCATATTCTTTCA	CAAAGAGACTTACTCAAACT	AAACT	AAACTCACCAAGAACCTACG	0	0	63	16	11	37	H
DRR001194	5	2138753	2138757	r	TGAAAGAATATGCGGAATTG	TATTTGAGTCTTGATCAATA	TTATGCCAGAGAGGTTTCTT	TTCTT	TTCTTGTGGTGGAACAAGAT	0	0	64	7	18	73	H
DRR001194	5	2138757	2138753	f	TATTGATCAAGACTCAAATA	CAATTCCGCATATTCTTTCA	ATCTTGTTCCACCACAAGAA	AAGAA	AAGAAACCTCTCTGGCATAA	0	0	73	18	7	72	H
DRR001194	5	3120684	3120689	r	GAAAGAATATGCGGAATTGT	TATTTGAGTCTTGATCAATA	CAAGAGATTGGGTCATAAAT	ATAAAT	ATAAATAGAGTTCAAATCAC	0	0	74	47	60	10	H
DRR001194	5	3120685	3120689	r	TGAAAGAATATGCGGAATTG	TATTTGAGTCTTGATCAATA	ACAAGAGATTGGGTCATAAA	ATAAA	ATAAATAGAGTTCAAATCAC	0	0	73	46	60	10	H
DRR001194	5	3120689	3120684	f	TATTGATCAAGACTCAAATA	ACAATTCCGCATATTCTTTC	GTGATTTGAACTCTATTTAT	ATTTAT	ATTTATGACCCAATCTCTTG	0	0	75	60	47	12	H
DRR001194	5	3120689	3120685	f	TATTGATCAAGACTCAAATA	CAATTCCGCATATTCTTTCA	GTGATTTGAACTCTATTTAT	TTTAT	TTTATGACCCAATCTCTTGT	0	0	75	60	46	12	H
DRR001194	5	3594371	3594367	f	TGTTACAGGGAAACCTGCGA	CACACGTTAATCCTGTATCA	GACAGTCGCCTGTGTCCGCT	CCGCT	CCGCTCCTGACCGGTCGCCG	0	0	40	8	7	32	H
DRR001194	5	4971679	4971683	r	TGAAAGAATATGCGGAATTG	TATTTGAGTCTTGATCAATA	AGACTTTCAAATGTTTTCAC	TTCAC	TTCACAACACACCACACAAA	0	0	74	9	18	34	H
DRR001194	5	4971683	4971679	f	TATTGATCAAGACTCAAATA	CAATTCCGCATATTCTTTCA	TTTGTGTGGTGTGTTGTGAA	GTGAA	GTGAAAACATTTGAAAGTCT	0	0	78	18	9	31	H
DRR001194	5	5632045	5632049	r	TATTGATCAAGACTCAAATA	CAATTCCGCATATTCTTTCA	ACATTTCTCATAGATAGTAA	AGTAA	AGTAAGAGATTTAGGAAAAA	0	0	240	8	15	3059	H
DRR001194	5	5632049	5632045	f	TGAAAGAATATGCGGAATTG	TATTTGAGTCTTGATCAATA	TTTTTCCTAAATCTCTTACT	TTACT	TTACTATCTATGAGAAATGT	0	0	243	15	8	2979	H
DRR001194	5	5633102	5633107	r	GAAAGAATATGCGGAATTGT	TATTTGAGTCTTGATCAATA	CCGCATTAGAGTTGAAGAAT	AAGAAT	AAGAATTCCTTCTTGCGTCG	0	0	209	28	22	2807	H
DRR001194	5	5633103	5633107	r	TGAAAGAATATGCGGAATTG	TATTTGAGTCTTGATCAATA	ACCGCATTAGAGTTGAAGAA	AAGAA	AAGAATTCCTTCTTGCGTCG	0	0	208	28	22	2826	H
DRR001194	5	5633107	5633102	f	TATTGATCAAGACTCAAATA	ACAATTCCGCATATTCTTTC	CGACGCAAGAAGGAATTCTT	ATTCTT	ATTCTTCAACTCTAATGCGG	0	0	202	22	28	2766	H
DRR001194	5	5633107	5633103	f	TATTGATCAAGACTCAAATA	CAATTCCGCATATTCTTTCA	CGACGCAAGAAGGAATTCTT	TTCTT	TTCTTCAACTCTAATGCGGT	0	0	202	22	28	2766	H
DRR001194	5	5912765	5912770	r	GAAAGAATATGCGGAATTGT	TATTTGAGTCTTGATCAATA	ATTCCAATCTTCTACAAGGT	CAAGGT	CAAGGTACAGCCCGTCACTG	0	0	57	6	15	35	H
DRR001194	5	5912765	5912772	r	GAAAGAATATGCGGAATTGT	CTTATTTGAGTCTTGATCAA	ATTCCAATCTTCTACAAGGT	TACAAGGT	TACAAGGTACAGCCCGTCAC	0	0	57	6	15	35	H
DRR001194	5	5912766	5912770	r	TGAAAGAATATGCGGAATTG	TATTTGAGTCTTGATCAATA	GATTCCAATCTTCTACAAGG	CAAGG	CAAGGTACAGCCCGTCACTG	0	0	54	6	15	33	H
DRR001194	5	5912766	5912771	r	TGAAAGAATATGCGGAATTG	TTATTTGAGTCTTGATCAAT	GATTCCAATCTTCTACAAGG	ACAAGG	ACAAGGTACAGCCCGTCACT	0	0	54	6	15	33	H
DRR001194	5	5912766	5912772	r	TGAAAGAATATGCGGAATTG	CTTATTTGAGTCTTGATCAA	GATTCCAATCTTCTACAAGG	TACAAGG	TACAAGGTACAGCCCGTCAC	0	0	54	6	15	33	H
DRR001194	5	5912770	5912765	f	TATTGATCAAGACTCAAATA	ACAATTCCGCATATTCTTTC	CAGTGACGGGCTGTACCTTG	ACCTTG	ACCTTGTAGAAGATTGGAAT	0	0	54	15	6	33	H
DRR001194	5	5912770	5912766	f	TATTGATCAAGACTCAAATA	CAATTCCGCATATTCTTTCA	CAGTGACGGGCTGTACCTTG	CCTTG	CCTTGTAGAAGATTGGAATC	0	0	54	15	6	33	H
DRR001194	5	5912771	5912766	f	ATTGATCAAGACTCAAATAA	CAATTCCGCATATTCTTTCA	AGTGACGGGCTGTACCTTGT	CCTTGT	CCTTGTAGAAGATTGGAATC	0	0	53	15	6	34	H
DRR001194	5	5912772	5912765	f	TTGATCAAGACTCAAATAAG	ACAATTCCGCATATTCTTTC	GTGACGGGCTGTACCTTGTA	ACCTTGTA	ACCTTGTAGAAGATTGGAAT	0	0	54	15	6	33	H
DRR001194	5	5912772	5912766	f	TTGATCAAGACTCAAATAAG	CAATTCCGCATATTCTTTCA	GTGACGGGCTGTACCTTGTA	CCTTGTA	CCTTGTAGAAGATTGGAATC	0	0	54	15	6	33	H
DRR001194	5	5965236	5965240	r	TGAAAGAATATGCGGAATTG	TATTTGAGTCTTGATCAATA	GGTTGTGAAGATGATGGTGT	GGTGT	GGTGTAGGTGGCCTTGTTCC	0	0	74	11	34	32	H
DRR001194	5	5965240	5965236	f	TATTGATCAAGACTCAAATA	CAATTCCGCATATTCTTTCA	GGAACAAGGCCACCTACACC	ACACC	ACACCATCATCTTCACAACC	0	0	71	34	11	29	H
DRR001194	5	9476777	9476781	r	TATTGATCAAGACTCAAATA	CAATTCCGCATATTCTTTCA	TCGATCACAAGCGGAGAACC	GAACC	GAACCATCCTCAGCTTCGAT	0	0	59	42	29	25	H
DRR001194	5	9476777	9476782	r	TATTGATCAAGACTCAAATA	ACAATTCCGCATATTCTTTC	TCGATCACAAGCGGAGAACC	AGAACC	AGAACCATCCTCAGCTTCGA	0	0	59	42	29	25	H
DRR001194	5	9476781	9476777	f	TGAAAGAATATGCGGAATTG	TATTTGAGTCTTGATCAATA	ATCGAAGCTGAGGATGGTTC	GGTTC	GGTTCTCCGCTTGTGATCGA	0	0	63	29	42	25	H
DRR001194	5	9476782	9476777	f	GAAAGAATATGCGGAATTGT	TATTTGAGTCTTGATCAATA	TCGAAGCTGAGGATGGTTCT	GGTTCT	GGTTCTCCGCTTGTGATCGA	0	0	57	29	42	26	H
DRR001194	5	10884796	10884800	r	TATTGATCAAGACTCAAATA	CAATTCCGCATATTCTTTCA	CACACTTCCCATCCCAATAG	AATAG	AATAGAAGTCCTTATTGCCG	0	0	40	15	14	47	H
DRR001194	5	10884800	10884796	f	TGAAAGAATATGCGGAATTG	TATTTGAGTCTTGATCAATA	CGGCAATAAGGACTTCTATT	CTATT	CTATTGGGATGGGAAGTGTG	0	0	44	14	15	48	H
DRR001194	5	11011500	11011504	r	TGAAAGAATATGCGGAATTG	TATTTGAGTCTTGATCAATA	AGAGTAGTTTAAGTTTTTCT	TTTCT	TTTCTGCGGTTATATTAAAC	0	0	152	39	67	45	H
DRR001194	5	11011504	11011500	f	TATTGATCAAGACTCAAATA	CAATTCCGCATATTCTTTCA	GTTTAATATAACCGCAGAAA	AGAAA	AGAAAAACTTAAACTACTCT	0	0	200	67	39	89	H
DRR001194	5	11177665	11177669	r	TATTGATCAAGACTCAAATA	CAATTCCGCATATTCTTTCA	TCGCTAAAGGGATTTAGGTC	AGGTC	AGGTCAGTGTCTAGCTTTGC	0	0	2949	14	9	2545	H
DRR001194	5	11177669	11177665	f	TGAAAGAATATGCGGAATTG	TATTTGAGTCTTGATCAATA	GCAAAGCTAGACACTGACCT	GACCT	GACCTAAATCCCTTTAGCGA	0	0	2777	9	14	2446	H
DRR001194	5	11184863	11184868	r	TATTGATCAAGACTCAAATA	ACAATTCCGCATATTCTTTC	CCCATCCTAGTACTACTCTC	ACTCTC	ACTCTCGCCCAAGCACGCTT	0	0	114831	18	14	99510	H
DRR001194	5	11184868	11184863	f	GAAAGAATATGCGGAATTGT	TATTTGAGTCTTGATCAATA	AAGCGTGCTTGGGCGAGAGT	GAGAGT	GAGAGTAGTACTAGGATGGG	0	0	121394	14	18	106054	H
DRR001194	5	11185054	11185059	r	GAAAGAATATGCGGAATTGT	TATTTGAGTCTTGATCAATA	CAAAAAGTCAATGGAAAAGT	AAAAGT	AAAAGTTCCATTGTCCTGCT	0	0	13577	21	13	11612	H
DRR001194	5	11185055	11185059	r	TGAAAGAATATGCGGAATTG	TATTTGAGTCTTGATCAATA	ACAAAAAGTCAATGGAAAAG	AAAAG	AAAAGTTCCATTGTCCTGCT	0	0	13473	21	13	11402	H
DRR001194	5	11185059	11185054	f	TATTGATCAAGACTCAAATA	ACAATTCCGCATATTCTTTC	AGCAGGACAATGGAACTTTT	ACTTTT	ACTTTTCCATTGACTTTTTG	0	0	13686	13	21	11376	H
DRR001194	5	11185059	11185054	f	TATTGATCAAGACTCAAATA	ACAATTCCGCATATTCTTTC	AGCAGGACAATGGAACTTTT	ACTTTT	ACTTTTCCATTGACTTTTTG	0	0	20	13	21	22	H
DRR001194	5	11185059	11185055	f	TATTGATCAAGACTCAAATA	CAATTCCGCATATTCTTTCA	AGCAGGACAATGGAACTTTT	CTTTT	CTTTTCCATTGACTTTTTGT	0	0	13686	13	21	11376	H
DRR001194	5	11185059	11185055	f	TATTGATCAAGACTCAAATA	CAATTCCGCATATTCTTTCA	AGCAGGACAATGGAACTTTT	CTTTT	CTTTTCCATTGACTTTTTGT	0	0	20	13	21	22	H
DRR001194	5	11185365	11185369	r	TATTGATCAAGACTCAAATA	CAATTCCGCATATTCTTTCA	CCCATCCTAGTACTACTCTC	CTCTC	CTCTCGCCCAAGCACGCTTA	0	0	114831	18	15	99510	H
DRR001194	5	11185369	11185365	f	TGAAAGAATATGCGGAATTG	TATTTGAGTCTTGATCAATA	TAAGCGTGCTTGGGCGAGAG	GAGAG	GAGAGTAGTACTAGGATGGG	0	0	114246	15	18	99856	H
DRR001194	5	11573460	11573464	r	TATTGATCAAGACTCAAATA	CAATTCCGCATATTCTTTCA	AGAATCTCCATGTTGTGTCT	TGTCT	TGTCTCAGCTCCGCCATGTA	0	0	71	43	23	36	H
DRR001194	5	11573464	11573460	f	TGAAAGAATATGCGGAATTG	TATTTGAGTCTTGATCAATA	TACATGGCGGAGCTGAGACA	AGACA	AGACACAACATGGAGATTCT	0	0	80	23	43	33	H
DRR001194	5	11701768	11701773	r	GAAAGAATATGCGGAATTGT	TATTTGAGTCTTGATCAATA	TATAAGCCTAAGAAGTGTTT	GTGTTT	GTGTTTCCTTGTTAGAAGAT	0	0	1516	26	20	1248	H
DRR001194	5	11701769	11701773	r	TGAAAGAATATGCGGAATTG	TATTTGAGTCTTGATCAATA	TTATAAGCCTAAGAAGTGTT	GTGTT	GTGTTTCCTTGTTAGAAGAT	0	0	2180	26	20	1731	H
DRR001194	5	11701769	11701774	r	TGAAAGAATATGCGGAATTG	TTATTTGAGTCTTGATCAAT	TTATAAGCCTAAGAAGTGTT	AGTGTT	AGTGTTTCCTTGTTAGAAGA	0	0	2180	26	19	1731	H
DRR001194	5	11701773	11701768	f	TATTGATCAAGACTCAAATA	ACAATTCCGCATATTCTTTC	ATCTTCTAACAAGGAAACAC	AAACAC	AAACACTTCTTAGGCTTATA	0	0	2389	20	26	2021	H
DRR001194	5	11701773	11701768	f	TATTGATCAAGACTCAAATA	ACAATTCCGCATATTCTTTC	ATCTTCTAACAAGGAAACAC	AAACAC	AAACACTTCTTAGGCTTATA	0	0	73	20	26	72	H
DRR001194	5	11701773	11701769	f	TATTGATCAAGACTCAAATA	CAATTCCGCATATTCTTTCA	ATCTTCTAACAAGGAAACAC	AACAC	AACACTTCTTAGGCTTATAA	0	0	2389	20	26	2021	H
DRR001194	5	11701773	11701769	f	TATTGATCAAGACTCAAATA	CAATTCCGCATATTCTTTCA	ATCTTCTAACAAGGAAACAC	AACAC	AACACTTCTTAGGCTTATAA	0	0	73	20	26	72	H
DRR001194	5	11701774	11701769	f	ATTGATCAAGACTCAAATAA	CAATTCCGCATATTCTTTCA	TCTTCTAACAAGGAAACACT	AACACT	AACACTTCTTAGGCTTATAA	0	0	2450	19	26	2112	H
DRR001194	5	11701774	11701769	f	ATTGATCAAGACTCAAATAA	CAATTCCGCATATTCTTTCA	TCTTCTAACAAGGAAACACT	AACACT	AACACTTCTTAGGCTTATAA	0	0	76	19	26	76	H
DRR001194	5	11726280	11726284	r	TATTGATCAAGACTCAAATA	CAATTCCGCATATTCTTTCA	GTTGCGGTTTAAGTTGTTAT	GTTAT	GTTATACTCAATCATACACA	0	0	549697	14	31	454641	H
DRR001194	5	11726284	11726280	f	TGAAAGAATATGCGGAATTG	TATTTGAGTCTTGATCAATA	TGTGTATGATTGAGTATAAC	ATAAC	ATAACAACTTAAACCGCAAC	0	0	404218	31	14	333300	H
DRR001194	5	11769018	11769022	r	TATTGATCAAGACTCAAATA	CAATTCCGCATATTCTTTCA	GCAAGCTTTGGGGATATGTA	ATGTA	ATGTAGGGATGTTGACTACC	0	0	87	17	24	48	H
DRR001194	5	11769022	11769018	f	TGAAAGAATATGCGGAATTG	TATTTGAGTCTTGATCAATA	GGTAGTCAACATCCCTACAT	TACAT	TACATATCCCCAAAGCTTGC	0	0	83	24	17	50	H
DRR001194	5	11836233	11836237	r	TGAAAGAATATGCGGAATTG	TATTTGAGTCTTGATCAATA	TTCCGGCGAAGTGAAGGGCG	GGGCG	GGGCGGAGCGGTCGAGTAAC	0	0	117	16	10	98	H
DRR001194	5	11836233	11836238	r	TGAAAGAATATGCGGAATTG	TTATTTGAGTCTTGATCAAT	TTCCGGCGAAGTGAAGGGCG	AGGGCG	AGGGCGGAGCGGTCGAGTAA	0	0	117	16	10	98	H
DRR001194	5	11836237	11836233	f	TATTGATCAAGACTCAAATA	CAATTCCGCATATTCTTTCA	GTTACTCGACCGCTCCGCCC	CGCCC	CGCCCTTCACTTCGCCGGAA	0	0	103	10	16	92	H
DRR001194	5	11836238	11836233	f	ATTGATCAAGACTCAAATAA	CAATTCCGCATATTCTTTCA	TTACTCGACCGCTCCGCCCT	CGCCCT	CGCCCTTCACTTCGCCGGAA	0	0	98	10	16	92	H
DRR001194	5	12185998	12186002	r	TATTGATCAAGACTCAAATA	CAATTCCGCATATTCTTTCA	ACAGCTTTTTAGCCCGTTTT	GTTTT	GTTTTAGCTATTGTTTTATC	0	0	42	15	14	41	H
DRR001194	5	12186002	12185998	f	TGAAAGAATATGCGGAATTG	TATTTGAGTCTTGATCAATA	GATAAAACAATAGCTAAAAC	AAAAC	AAAACGGGCTAAAAAGCTGT	0	0	37	14	15	39	H
DRR001194	5	12221958	12221962	r	TGAAAGAATATGCGGAATTG	TATTTGAGTCTTGATCAATA	CCTCAACAGTTTGAGGAATT	GAATT	GAATTCTACACCGAATCGCC	0	0	43	12	26	31	H
DRR001194	5	12221962	12221958	f	TATTGATCAAGACTCAAATA	CAATTCCGCATATTCTTTCA	GGCGATTCGGTGTAGAATTC	AATTC	AATTCCTCAAACTGTTGAGG	0	0	35	26	12	29	H
DRR001194	5	12234118	12234122	r	TATTGATCAAGACTCAAATA	CAATTCCGCATATTCTTTCA	CCTCTTCATGATATGTTGTA	TTGTA	TTGTACTCTTTACAAAGTTC	0	0	85	37	31	51	H
DRR001194	5	12234122	12234118	f	TGAAAGAATATGCGGAATTG	TATTTGAGTCTTGATCAATA	GAACTTTGTAAAGAGTACAA	TACAA	TACAACATATCATGAAGAGG	0	0	138	31	37	121	H
DRR001194	5	12273348	12273352	r	TATTGATCAAGACTCAAATA	CAATTCCGCATATTCTTTCA	TCATCCAACACATTGCATAA	CATAA	CATAACACACAGACAGACGG	0	0	68	23	27	29	H
DRR001194	5	12273352	12273348	f	TGAAAGAATATGCGGAATTG	TATTTGAGTCTTGATCAATA	CCGTCTGTCTGTGTGTTATG	TTATG	TTATGCAATGTGTTGGATGA	0	0	68	27	23	26	H
DRR001194	5	13233373	13233381	r	GAGGGATCATCTCTTGTGTC	GACTGGCCAGACGATTATTC	ATTTGAATAGACTTTTGGAG	CTTTTGGAG	CTTTTGGAGGTTTGTGGAGA	0	0	62	23	5	22	H
DRR001194	5	13233381	13233373	f	GAATAATCGTCTGGCCAGTC	GACACAAGAGATGATCCCTC	TCTCCACAAACCTCCAAAAG	CTCCAAAAG	CTCCAAAAGTCTATTCAAAT	0	0	56	5	23	24	H
DRR001194	5	16695396	16695400	r	TATTGATCAAGACTCAAATA	CAATTCCGCATATTCTTTCA	TGTCATATCCGATTCTTAAT	TTAAT	TTAATATGTTATCAATATTT	0	0	52	35	16	31	H
DRR001194	5	16695400	16695396	f	TGAAAGAATATGCGGAATTG	TATTTGAGTCTTGATCAATA	AAATATTGATAACATATTAA	ATTAA	ATTAAGAATCGGATATGACA	0	0	59	16	35	34	H
DRR001194	5	18430800	18430804	r	TGAAAGAATATGCGGAATTG	TATTTGAGTCTTGATCAATA	AATCTTTTCAAAAAGCTGAT	CTGAT	CTGATAAATAGACAAAAACC	0	0	43	19	17	23	H
DRR001194	5	18430804	18430800	f	TATTGATCAAGACTCAAATA	CAATTCCGCATATTCTTTCA	GGTTTTTGTCTATTTATCAG	ATCAG	ATCAGCTTTTTGAAAAGATT	0	0	46	17	19	24	H
DRR001194	5	18588188	18588192	r	TGAAAGAATATGCGGAATTG	TATTTGAGTCTTGATCAATA	GTCTCGTTCGTCACCCCCAC	CCCAC	CCCACGTCGTCTTCCTCCAT	0	0	43	13	8	51	H
DRR001194	5	18588192	18588188	f	TATTGATCAAGACTCAAATA	CAATTCCGCATATTCTTTCA	ATGGAGGAAGACGACGTGGG	GTGGG	GTGGGGGTGACGAACGAGAC	0	0	45	8	13	50	H
DRR001194	5	18610755	18610761	r	TTGATCAAGACTCAAATAAG	CAATTCCGCATATTCTTTCA	ATCATTTTGAGATGGCCATA	GGCCATA	GGCCATACATGCATGCGCAC	0	0	78	23	25	38	H
DRR001194	5	18610756	18610761	r	ATTGATCAAGACTCAAATAA	CAATTCCGCATATTCTTTCA	TATCATTTTGAGATGGCCAT	GGCCAT	GGCCATACATGCATGCGCAC	0	0	76	23	25	38	H
DRR001194	5	18610757	18610761	r	TATTGATCAAGACTCAAATA	CAATTCCGCATATTCTTTCA	TTATCATTTTGAGATGGCCA	GGCCA	GGCCATACATGCATGCGCAC	0	0	75	23	25	39	H
DRR001194	5	18610761	18610755	f	TGAAAGAATATGCGGAATTG	CTTATTTGAGTCTTGATCAA	GTGCGCATGCATGTATGGCC	TATGGCC	TATGGCCATCTCAAAATGAT	0	0	60	25	23	36	H
DRR001194	5	18610761	18610756	f	TGAAAGAATATGCGGAATTG	TTATTTGAGTCTTGATCAAT	GTGCGCATGCATGTATGGCC	ATGGCC	ATGGCCATCTCAAAATGATA	0	0	60	25	23	36	H
DRR001194	5	18610761	18610757	f	TGAAAGAATATGCGGAATTG	TATTTGAGTCTTGATCAATA	GTGCGCATGCATGTATGGCC	TGGCC	TGGCCATCTCAAAATGATAA	0	0	60	25	23	36	H
DRR001194	5	18631512	18631514	r	CACTACAACAAATATCAACA	TGAGGACTTTTTTTGTAGTG	ATTGTGGATAAGGAAACAGA	AGA	AGATCTACTCTCTTTTTTAT	0	0	53	52	39	20	H
DRR001194	5	18631514	18631512	f	CACTACAAAAAAAGTCCTCA	TGTTGATATTTGTTGTAGTG	ATAAAAAAGAGAGTAGATCT	TCT	TCTGTTTCCTTATCCACAAT	0	0	59	39	52	21	H
DRR001194	5	19679636	19679640	r	TATTGATCAAGACTCAAATA	CAATTCCGCATATTCTTTCA	CATTTGTATTCATGACTTTC	CTTTC	CTTTCATCATACTTAGTGAC	0	0	104	54	61	16	H
DRR001194	5	19679636	19679641	r	TATTGATCAAGACTCAAATA	ACAATTCCGCATATTCTTTC	CATTTGTATTCATGACTTTC	ACTTTC	ACTTTCATCATACTTAGTGA	0	0	104	54	59	16	H
DRR001194	5	19679640	19679636	f	TGAAAGAATATGCGGAATTG	TATTTGAGTCTTGATCAATA	GTCACTAAGTATGATGAAAG	GAAAG	GAAAGTCATGAATACAAATG	0	0	111	61	54	17	H
DRR001194	5	19679641	19679636	f	GAAAGAATATGCGGAATTGT	TATTTGAGTCTTGATCAATA	TCACTAAGTATGATGAAAGT	GAAAGT	GAAAGTCATGAATACAAATG	0	0	111	59	54	19	H
DRR001194	5	21655885	21655889	r	TGAAAGAATATGCGGAATTG	TATTTGAGTCTTGATCAATA	TTCGAATCCTTGGCCAACAT	AACAT	AACATGTCCTCCAAAGGCTT	0	0	68	32	28	23	H
DRR001194	5	21655889	21655885	f	TATTGATCAAGACTCAAATA	CAATTCCGCATATTCTTTCA	AAGCCTTTGGAGGACATGTT	ATGTT	ATGTTGGCCAAGGATTCGAA	0	0	69	28	32	24	H
DRR001194	5	21956809	21956813	r	TGAAAGAATATGCGGAATTG	TATTTGAGTCTTGATCAATA	CCATTTTCCCAAGGAGGAAA	GGAAA	GGAAACACATGTGACATACT	0	0	127	15	20	57	H
DRR001194	5	21956809	21956814	r	TGAAAGAATATGCGGAATTG	TTATTTGAGTCTTGATCAAT	CCATTTTCCCAAGGAGGAAA	AGGAAA	AGGAAACACATGTGACATAC	0	0	127	15	20	57	H
DRR001194	5	21956813	21956809	f	TATTGATCAAGACTCAAATA	CAATTCCGCATATTCTTTCA	AGTATGTCACATGTGTTTCC	TTTCC	TTTCCTCCTTGGGAAAATGG	0	0	127	20	15	62	H
DRR001194	5	21956814	21956809	f	ATTGATCAAGACTCAAATAA	CAATTCCGCATATTCTTTCA	GTATGTCACATGTGTTTCCT	TTTCCT	TTTCCTCCTTGGGAAAATGG	0	0	127	20	15	63	H
DRR001194	5	22814800	22814804	r	TGAAAGAATATGCGGAATTG	TATTTGAGTCTTGATCAATA	CATTGATTGTATGTTCGGAA	CGGAA	CGGAAGGAGAGTGCCAATGA	0	0	79	25	32	23	H
DRR001194	5	22814804	22814800	f	TATTGATCAAGACTCAAATA	CAATTCCGCATATTCTTTCA	TCATTGGCACTCTCCTTCCG	TTCCG	TTCCGAACATACAATCAATG	0	0	73	32	25	24	H
DRR001194	5	22973105	22973109	r	TGAAAGAATATGCGGAATTG	TATTTGAGTCTTGATCAATA	ATGTTTGGGATCCATAACAC	AACAC	AACACGACTCGATACTCACC	0	0	62	43	38	33	H
DRR001194	5	22973109	22973105	f	TATTGATCAAGACTCAAATA	CAATTCCGCATATTCTTTCA	GGTGAGTATCGAGTCGTGTT	GTGTT	GTGTTATGGATCCCAAACAT	0	0	68	38	43	32	H
DRR001194	5	25144199	25144203	r	TATTGATCAAGACTCAAATA	CAATTCCGCATATTCTTTCA	AGTAAAAAAACTAAACCATG	CCATG	CCATGAACCCTAATTCCAAA	0	0	62	23	18	25	H
DRR001194	5	25144199	25144204	r	TATTGATCAAGACTCAAATA	ACAATTCCGCATATTCTTTC	AGTAAAAAAACTAAACCATG	ACCATG	ACCATGAACCCTAATTCCAA	0	0	62	23	18	25	H
DRR001194	5	25144203	25144199	f	TGAAAGAATATGCGGAATTG	TATTTGAGTCTTGATCAATA	TTTGGAATTAGGGTTCATGG	CATGG	CATGGTTTAGTTTTTTTACT	0	0	57	18	23	24	H
DRR001194	5	25144204	25144199	f	GAAAGAATATGCGGAATTGT	TATTTGAGTCTTGATCAATA	TTGGAATTAGGGTTCATGGT	CATGGT	CATGGTTTAGTTTTTTTACT	0	0	57	18	23	22	H
DRR001194	5	26024370	26024374	r	TGAAAGAATATGCGGAATTG	TATTTGAGTCTTGATCAATA	ATATGTATATAGATCAAAAA	AAAAA	AAAAAATGTATATATATAGA	0	0	76	34	28	21	H
DRR001194	5	26024374	26024370	f	TATTGATCAAGACTCAAATA	CAATTCCGCATATTCTTTCA	TCTATATATATACATTTTTT	TTTTT	TTTTTGATCTATATACATAT	0	0	72	28	34	20	H
a 'f' is forward. 'r' is reverse.
Numbers of Head Junction, Tail junction, and Non-insertion for each line are read counts containing their junction sequences.
Genotypes: M is homozygous. H is heterozygous.
