# Supplementary material for: Transposable element finder (TEF): finding active transposable elements from next generation sequencing data
Source: BMC Bioinformatics. 2022 Nov 22;23:500. doi: 10.1186/s12859-022-05011-3 (PMC9682801; doi:10.1186/s12859-022-05011-3)
Supplement: Supplementary file 10 — Additional file 10. Table S8. Detected head and tail sequence of TE and kinds of TSD in DRR001193 and DRR001194 by Junction method. [file 12859_2022_5011_MOESM10_ESM.xlsx]

## Sheet: Sheet1
Table S8 Detected head and tail sequence of TE and kinds of TSD in DRR001193 and DRR001194 by Junction method
Head	Tail	DRR001193	DRR001194	TE family
ACTACAAAAAAAGTCCTCAT	TGTTGATATTTGTTGTAGTG	9	0	CACTA2
ACTACAACAAATATCAACAT	TGAGGACTTTTTTTGTAGTG	10	2	Unclssified
ATTGATCAAGACTCAAATAA	CAATTCCGCATATTCTTTCA	1	27	Unclssified
ATTGGGCCATATGTATGGAC	GTTCGATATCTAATTCTACA	5	0	Unclssified
CACTACAAAAAAAGTCCTCA	AATGTTGATATTTGTTGTAG	3	0	CACTA
CACTACAAAAAAAGTCCTCA	ATGTTGATATTTGTTGTAGT	11	2	CACTA
CACTACAAAAAAAGTCCTCA	TGTTGATATTTGTTGTAGTG	33	3	CACTA
CACTACAACAAATATCAACA	ATGAGGACTTTTTTTGTAGT	9	0	CACTA
CACTACAACAAATATCAACA	TGAGGACTTTTTTTGTAGTG	33	3	CACTA
CTACAACAAATATCAACATT	TGAGGACTTTTTTTGTAGTG	3	0	Unclssified
GAAAGAATATGCGGAATTGT	CTTATTTGAGTCTTGATCAA	0	5	Unclssified
GAAAGAATATGCGGAATTGT	TATTTGAGTCTTGATCAATA	0	22	Unclssified
GAATAATCGTCTGGCCAGTC	GACACAAGAGATGATCCCTC	3	1	Unclssified
GAGGGATCATCTCTTGTGTC	GACTGGCCAGACGATTATTC	3	1	Hi
GGGCTACCTATTGGAGGCCC	GGGGCTCCTATAGGCAGCCC	2	0	MuDR-A
GGGCTGCCTATAGGAGCCCC	GGGCCTCCAATAGGTAGCCC	2	0	MuDR-A
GTAGAATTAGATATCGAACT	TCCATACATATGGCCCAATA	2	0	Unclssified
GTTACAGGGAAACCTGCGAT	CACACGTTAATCCTGTATCA	2	0	Ty3/gypsy
TATAAGGAGTTGTATATATT	CAATTCACTCTCTTATCACA	4	4	AT5G44925
TATTGATCAAGACTCAAATA	ACAATTCCGCATATTCTTTC	0	22	Evade
TATTGATCAAGACTCAAATA	CAATTCCGCATATTCTTTCA	3	87	Evade
TATTGATCAAGACTCAAATA	TACAATTCCGCATATTCTTT	0	5	Evade
TATTGGGCCATATGTATGGA	AGTTCGATATCTAATTCTAC	2	0	Ty1/copia
TATTGGGCCATATGTATGGA	GTTCGATATCTAATTCTACA	10	3	AT2G13940
TGAAAGAATATGCGGAATTG	CTTATTTGAGTCTTGATCAA	0	10	Unclssified
TGAAAGAATATGCGGAATTG	TATTTGAGTCTTGATCAATA	3	86	Unclssified
TGAAAGAATATGCGGAATTG	TTATTTGAGTCTTGATCAAT	1	27	Unclssified
TGTAGAATTAGATATCGAAC	GTCCATACATATGGCCCAAT	5	0	Unclssified
TGTAGAATTAGATATCGAAC	TCCATACATATGGCCCAATA	10	3	Unclssified
TGTGATAAGAGAGTGAATTG	AATATATACAACTCCTTATA	4	2	Ty1/copia
TGTTACAGGGAAACCTGCGA	CACACGTTAATCCTGTATCA	2	2	Ty3/gypsy
TTGATCAAGACTCAAATAAG	ACAATTCCGCATATTCTTTC	0	5	Ty1/copia
TTGATCAAGACTCAAATAAG	CAATTCCGCATATTCTTTCA	0	10	Ty1/copia
