# Supplementary material for: Transposable element finder (TEF): finding active transposable elements from next generation sequencing data
Source: BMC Bioinformatics. 2022 Nov 22;23:500. doi: 10.1186/s12859-022-05011-3 (PMC9682801; doi:10.1186/s12859-022-05011-3)
Supplement: Supplementary file 11 — Additional file 11. Table S9. Detected head and tail sequence of TE and their inserted positions on the reference sequence for JRC01 and JRC05 by Junction method. [file 12859_2022_5011_MOESM11_ESM.xlsx]

## Sheet: tsd_method.result.ttm2.ttm5 (2)
Table S1 Detected head and tail seqeunce of TE and their inserted positions on the reference seqeunce by TSD method
Line	Chromosome	Junction position to TE		Directiona	Head sequence of TE	Tail seqeunce of TE	Head flanking sequence	TSD	Tail flanking sequence	ttm2			ttm5			Genotype
										Head Junction	Tail Junction	Wildtype	Head Junction	Tail Junction	Wildtype
ttm2	4	30259052	30259056	r	TCTTAACTAACTTGCAACCT	GCTTGTATATATATTTAACA	TGACCAAACATGATGGAAAC	GAAAC	GAAACGAGTATTAGACAAAA	33	22	28	0	0	51	H
ttm2	4	30259056	30259052	f	TGTTAAATATATATACAAGC	AGGTTGCAAGTTAGTTAAGA	TTTTGTCTAATACTCGTTTC	GTTTC	GTTTCCATCATGTTTGGTCA	22	33	27	0	0	53	H
ttm2	5	1925905	1925909	r	TCTTAACTAACTTGCAACCT	GCTTGTATATATATTTAACA	TGTATCCAAGAAGTTGATAG	GATAG	GATAGCACAGGCAGACTGCA	64	42	68	0	0	35	H
ttm2	5	1925909	1925905	f	TGTTAAATATATATACAAGC	AGGTTGCAAGTTAGTTAAGA	TGCAGTCTGCCTGTGCTATC	CTATC	CTATCAACTTCTTGGATACA	42	64	66	0	0	33	H
ttm2	10	22134714	22134718	r	TGTTAAATATATATACAAGC	AGGTTGCAAGTTAGTTAAGA	GATATATGCTAGTATCTTGC	CTTGC	CTTGCAAGGGATATTTTGTC	46	60	0	0	0	49	M
ttm2	10	22134718	22134714	f	TCTTAACTAACTTGCAACCT	GCTTGTATATATATTTAACA	GACAAAATATCCCTTGCAAG	GCAAG	GCAAGATACTAGCATATATC	60	46	0	0	0	50	M
ttm2	10	22531003	22531007	r	TCTTAACTAACTTGCAACCT	GCTTGTATATATATTTAACA	TTCAGCTCACCAGTAAAAGT	AAAGT	AAAGTATGATACTAAGCAGC	60	53	0	0	0	49	M
ttm2	10	22531007	22531003	f	TGTTAAATATATATACAAGC	AGGTTGCAAGTTAGTTAAGA	GCTGCTTAGTATCATACTTT	ACTTT	ACTTTTACTGGTGAGCTGAA	53	60	0	0	0	46	M
ttm5	1	34453641	34453645	r	TGTTAAATATATATACAAGC	AGGTTGCAAGTTAGTTAAGA	CGTCAGAGAAGGGTTCTTTG	CTTTG	CTTTGTTTATCTTTGGACTC	0	0	51	41	53	0	M
ttm5	1	34453645	34453641	f	TCTTAACTAACTTGCAACCT	GCTTGTATATATATTTAACA	GAGTCCAAAGATAAACAAAG	CAAAG	CAAAGAACCCTTCTCTGACG	0	0	49	53	41	0	M
ttm5	2	1004765	1004769	r	TGTTAAATATATATACAAGC	AGGTTGCAAGTTAGTTAAGA	CTACATGTCATTGATATACC	ATACC	ATACCAATGGCATATCTCAA	0	0	54	15	28	37	H
ttm5	2	1004769	1004765	f	TCTTAACTAACTTGCAACCT	GCTTGTATATATATTTAACA	TTGAGATATGCCATTGGTAT	GGTAT	GGTATATCAATGACATGTAG	0	0	54	28	15	32	H
ttm5	2	31596628	31596632	r	TCTTAACTAACTTGCAACCT	GCTTGTATATATATTTAACA	GATACTCTCACAGGTATTAG	ATTAG	ATTAGAACTTATACCTCGTA	0	0	54	39	22	8	H
ttm5	2	31596632	31596628	f	TGTTAAATATATATACAAGC	AGGTTGCAAGTTAGTTAAGA	TACGAGGTATAAGTTCTAAT	CTAAT	CTAATACCTGTGAGAGTATC	0	0	53	22	39	9	H
ttm5	3	741222	741226	r	TGTTAAATATATATACAAGC	AGGTTGCAAGTTAGTTAAGA	TCAACGTTGGTGGTGGCAGC	GCAGC	GCAGCCAGGGTTCCATCCCT	0	0	35	27	32	0	M
ttm5	3	741226	741222	f	TCTTAACTAACTTGCAACCT	GCTTGTATATATATTTAACA	AGGGATGGAACCCTGGCTGC	GCTGC	GCTGCCACCACCAACGTTGA	0	0	37	32	27	0	M
ttm5	3	8304674	8304678	r	TGTTAAATATATATACAAGC	AGGTTGCAAGTTAGTTAAGA	GGTAATCAAAGTTATGAATA	GAATA	GAATATACCATTGCTCTATA	0	0	69	43	59	0	M
ttm5	3	8304678	8304674	f	TCTTAACTAACTTGCAACCT	GCTTGTATATATATTTAACA	TATAGAGCAATGGTATATTC	TATTC	TATTCATAACTTTGATTACC	0	0	73	59	43	0	M
ttm5	6	24967877	24967881	r	TGTTAAATATATATACAAGC	AGGTTGCAAGTTAGTTAAGA	GCTCTTCTTGAGGTGTGCAT	TGCAT	TGCATCAGAGGATGCCCCAA	0	0	47	37	54	0	M
ttm5	6	24967881	24967877	f	TCTTAACTAACTTGCAACCT	GCTTGTATATATATTTAACA	TTGGGGCATCCTCTGATGCA	ATGCA	ATGCACACCTCAAGAAGAGC	0	0	44	54	37	0	M
ttm5	7	20064391	20064395	r	TCTTAACTAACTTGCAACCT	GCTTGTATATATATTTAACA	CGGAGCAAGAAGGTGATAAG	ATAAG	ATAAGAACAGCCGAATTCCC	0	0	77	69	23	26	H
ttm5	7	20064395	20064391	f	TGTTAAATATATATACAAGC	AGGTTGCAAGTTAGTTAAGA	GGGAATTCGGCTGTTCTTAT	CTTAT	CTTATCACCTTCTTGCTCCG	0	0	78	23	69	26	H
ttm5	9	12970614	12970618	r	TGTTAAATATATATACAAGC	AGGTTGCAAGTTAGTTAAGA	TTCTCAGTGACTGTGCATGC	CATGC	CATGCATGGTGGGGTGTAGT	0	0	36	44	61	0	M
ttm5	9	12970618	12970614	f	TCTTAACTAACTTGCAACCT	GCTTGTATATATATTTAACA	ACTACACCCCACCATGCATG	GCATG	GCATGCACAGTCACTGAGAA	0	0	38	61	44	0	M
ttm5	10	19069885	19069889	r	TCTTAACTAACTTGCAACCT	GCTTGTATATATATTTAACA	TATTTTCACAGAGTACAAGT	CAAGT	CAAGTGTGCTGATGATATAT	0	0	46	22	34	21	H
ttm5	10	19069889	19069885	f	TGTTAAATATATATACAAGC	AGGTTGCAAGTTAGTTAAGA	ATATATCATCAGCACACTTG	ACTTG	ACTTGTACTCTGTGAAAATA	0	0	45	34	22	32	H
ttm5	10	21583054	21583058	r	TCTTAACTAACTTGCAACCT	GCTTGTATATATATTTAACA	TAATTTGAGGATATGATAAG	ATAAG	ATAAGTACCTCGAGCTCGGA	0	0	42	21	27	13	H
ttm5	10	21583058	21583054	f	TGTTAAATATATATACAAGC	AGGTTGCAAGTTAGTTAAGA	TCCGAGCTCGAGGTACTTAT	CTTAT	CTTATCATATCCTCAAATTA	0	0	40	27	21	11	H
ttm5	12	2155895	2155899	r	TGTTAAATATATATACAAGC	AGGTTGCAAGTTAGTTAAGA	CTTGAATTGCAGCTTGGAAC	GGAAC	GGAACAATTTGGCTTTGTGT	0	0	50	29	34	41	H
ttm5	12	2155899	2155895	f	TCTTAACTAACTTGCAACCT	GCTTGTATATATATTTAACA	ACACAAAGCCAAATTGTTCC	GTTCC	GTTCCAAGCTGCAATTCAAG	0	0	52	34	29	46	H
a 'f' is forward. 'r' is reverse.
Numbers of Head Junction, Tail junction, and wildtype for each line are read counts containing their junction sequences.
Genotypes: M is homozygous. H is hetelozygous.

## Sheet: junction_method
Table S9 Detected head and tail sequence of TE and their inserted positions on the reference sequence for JRC01 and JRC05 by junction method
Line	Chromosome	Junction position to TE		Directiona	Head sequence of TE	Tail sequence of TE	Head flanking sequence	TSD	Tail flanking sequence	JRC01			JRC05			Genotype
										Head Junction	Tail Junction	Non-insertion	Head Junction	Tail Junction	Non-insertion
JRC01	1	112354	112350	f	TGTCACACCCCGAAGTTCTC	GGGAATTTCTGGGCGTGACA	TACCGCGCACTCAATGAGGT	GAGGT	GAGGTCACCATCAAGAACAA	42	36	1152	0	0	1364	H
JRC01	1	861883	861887	r	TGTGGAGATTATGGGTACCC	GCCGAATTCATGTTTCGACA	CTCTTTGCCGTGAACTGGAT	TGGAT	TGGATGGAAGCTTTCGTTTA	72	34	0	0	0	32	M
JRC01	1	938530	938534	r	TGTCGAAACATGATTTCGGC	GGGTACCCATAATCTCCACA	GCCATTAACGCAAATATAAT	ATAAT	ATAATATCCCAATAATTCGT	42	54	0	0	0	24	M
JRC01	1	1109912	1109920	r	GGCAAAATTTGCTACAGGAC	GTCCTGTAGCAAATTTTGCC	TATGCCTATCAAAAATAAAA	AAAATAAAA	AAAATAAAATTTTCAGATTT	38	34	114	0	0	86	H
JRC01	1	1109920	1109912	f	GGCAAAATTTGCTACAGGAC	GTCCTGTAGCAAATTTTGCC	AAATCTGAAAATTTTATTTT	TTTTATTTT	TTTTATTTTTGATAGGCATA	34	38	1638	0	0	2068	H
JRC01	1	1259416	1259421	r	TGTCGGTGATATGGGACCGG	GAGGAGCCACGAGCTCCGTC	GGGATTTTCTCAAAAGGCAT	AGGCAT	AGGCATATATATAGAAAAGG	54	42	680	0	0	666	H
JRC01	1	1259421	1259416	f	GACGGAGCTCGTGGCTCCTC	CCGGTCCCATATCACCGACA	CCTTTTCTATATATATGCCT	ATGCCT	ATGCCTTTTGAGAAAATCCC	42	54	670	0	0	654	H
JRC01	1	2151791	2151795	r	TGTAACGCTCCGCTTTTCGT	TATCAGATTGGGGTGTGACA	TTGAAAGCATGATTCTACAA	TACAA	TACAACTTCCCCTTAAATGT	21	20	0	0	0	23	M
JRC01	1	2151795	2151791	f	TGTCACACCCCAATCTGATA	ACGAAAAGCGGAGCGTTACA	ACATTTAAGGGGAAGTTGTA	TTGTA	TTGTAGAATCATGCTTTCAA	40	42	0	0	0	48	M
JRC01	1	3155305	3155309	r	TGTCACACCCCAATCTGATA	ACGAAAAGCGGAGCGTTACA	GCTACAGTGCCATGCACAAA	ACAAA	ACAAACCAATGCGTGGGCTG	56	36	264	0	0	430	H
JRC01	1	3155309	3155305	f	TGTAACGCTCCGCTTTTCGT	TATCAGATTGGGGTGTGACA	CAGCCCACGCATTGGTTTGT	TTTGT	TTTGTGCATGGCACTGTAGC	18	28	106	0	0	175	H
JRC01	1	5059648	5059658	r	CTGGATTTTTCACATTTTGG	ACCAAAATGTGAAAAATCCA	CACTATTGGGGTTTTAAATA	GGTTTTAAATA	GGTTTTAAATATCGGTGACG	44	36	0	0	0	56	M
JRC01	1	5059658	5059648	f	TGGATTTTTCACATTTTGGT	CCAAAATGTGAAAAATCCAG	CGTCACCGATATTTAAAACC	TATTTAAAACC	TATTTAAAACCCCAATAGTG	36	44	0	0	0	54	M
JRC01	1	5395450	5395458	r	GGCAACATATCCTATGCACA	TGTGCATAGGATACGCTCCC	ATTTTTATCTACTATAACTT	CTATAACTT	CTATAACTTAGCTAACAAAG	52	32	0	0	0	52	M
JRC01	1	5395458	5395450	f	GGGAGCGTATCCTATGCACA	TGTGCATAGGATATGTTGCC	CTTTGTTAGCTAAGTTATAG	AAGTTATAG	AAGTTATAGTAGATAAAAAT	32	52	0	0	0	54	M
JRC01	1	6897482	6897489	r	TAGAGGTGGCCAAACGGGCC	CGCCCGTTTGGACACCTATA	GTGACTGCTTTGCGTCCCTC	CGTCCCTC	CGTCCCTCCGAGACAATTTA	42	34	0	0	0	58	M
JRC01	1	6897489	6897482	f	TATAGGTGTCCAAACGGGCG	GGCCCGTTTGGCCACCTCTA	TAAATTGTCTCGGAGGGACG	GAGGGACG	GAGGGACGCAAAGCAGTCAC	34	42	0	0	0	58	M
JRC01	1	7198631	7198635	r	TGTCACGCCCAGAAATTCCC	GAAAACTTCGGGGTGTGACA	GCCAAGAAACGGCAACTACA	CTACA	CTACAGCAACAGAACAAATC	46	50	0	0	0	56	M
JRC01	1	7198635	7198631	f	TGTCACACCCCGAAGTTTTC	GGGAATTTCTGGGCGTGACA	GATTTGTTCTGTTGCTGTAG	TGTAG	TGTAGTTGCCGTTTCTTGGC	50	46	32	0	0	92	H
JRC01	1	7336685	7336693	r	GAGTAAATTTCACAAAACTA	TAGTTTTGTGAAATTTACTC	TTCACATGTTATTAATTTAT	TTAATTTAT	TTAATTTATTATTCAAATAA	42	40	0	0	0	44	M
JRC01	1	7501003	7500999	f	TGACGGAGCTTGGGGCTCCT	CCGGTCCCATGTCACCGACA	GAAGTGCGTGTGAGTCACGT	CACGT	CACGTCTTCTCGCAAAGGTG	58	38	0	0	0	50	M
JRC01	1	10255283	10255287	r	TGTCGAAACATGATTTCGGC	GGGTACCCATAATCTCCACA	CCGTCTGGGTCGATCGCGAC	GCGAC	GCGACATTCCAGGGATATGA	26	34	7326	0	0	7978	H
JRC01	1	10572836	10572821	f	GCGGCGAAGGCAGGCCGACG	ACCAATCAACCGTGTAGGCG	GGCGGAAACACCAGTCGGCG	GAAACACCAGTCGGCG	GAAACACCAGTCGGCGGCGG	148	90	56	0	0	162	H
JRC01	1	11822184	11822188	r	TGTAACGCCCCGATTTTCGT	CTAAATTTCTGGGCGTGACA	AAGCAATTCAAGAACAAGGA	AAGGA	AAGGAGCTCATGAACATGTT	44	34	2740	0	0	2854	H
JRC01	1	11822188	11822184	f	TGTCACGCCCAGAAATTTAG	ACGAAAATCGGGGCGTTACA	AACATGTTCATGAGCTCCTT	TCCTT	TCCTTGTTCTTGAATTGCTT	34	44	2934	0	0	3168	H
JRC01	1	11871798	11871802	r	TGTCACGCCCAGAAATTCCC	GAAAACTTCGGGGTGTGACA	GATGTTCAAAGGTGGCTTGC	CTTGC	CTTGCCTTGCTCGAGATCTG	50	62	11238	0	0	12942	H
JRC01	1	11871802	11871798	f	TGTCACACCCCGAAGTTTTC	GGGAATTTCTGGGCGTGACA	CAGATCTCGAGCAAGGCAAG	GCAAG	GCAAGCCACCTTTGAACATC	62	50	11144	0	0	12874	H
JRC01	1	12198157	12198161	r	TGTAACGCCCCGATTTTCGT	CTAAATTTCTGGGCGTGACA	CTATAAGTTGGGTATGTGAG	GTGAG	GTGAGTCATGCTGGCCACAT	36	40	1092	0	0	1314	H
JRC01	1	12198161	12198157	f	TGTCACGCCCAGAAATTTAG	ACGAAAATCGGGGCGTTACA	ATGTGGCCAGCATGACTCAC	CTCAC	CTCACATACCCAACTTATAG	40	36	1762	0	0	2008	H
JRC01	1	12844191	12844195	r	TGTCACGCCCAGAAATTCCC	GAAAACTTCGGGGTGTGACA	CATACCCGGCTGTACAGATC	AGATC	AGATCTAATCTCCAAACCAG	46	32	3950	0	0	3952	H
JRC01	1	12844195	12844191	f	TGTCACACCCCGAAGTTTTC	GGGAATTTCTGGGCGTGACA	CTGGTTTGGAGATTAGATCT	GATCT	GATCTGTACAGCCGGGTATG	32	46	4864	0	0	5248	H
JRC01	1	14848150	14848154	r	TGTCACGCCCAGAAATTCCC	GAAAACTTCGGGGTGTGACA	TGTGTCTTGTGGGTACAGTT	CAGTT	CAGTTGTACACCTCTGGTCA	42	22	30	0	0	26	H
JRC01	1	14848154	14848150	f	TGTCACACCCCGAAGTTTTC	GGGAATTTCTGGGCGTGACA	TGACCAGAGGTGTACAACTG	AACTG	AACTGTACCCACAAGACACA	22	42	36	0	0	28	H
JRC01	1	15370069	15370073	r	TGTCACGCCCAGAAATTCCC	GAAAACTTCGGGGTGTGACA	GGTCTGACCGCCCCTGGTCA	GGTCA	GGTCAGGCCGAACCCAGTGA	36	36	676	0	0	836	H
JRC01	1	15370073	15370069	f	TGTCACACCCCGAAGTTTTC	GGGAATTTCTGGGCGTGACA	TCACTGGGTTCGGCCTGACC	TGACC	TGACCAGGGGCGGTCAGACC	36	36	1284	0	0	1454	H
JRC01	1	15771252	15771256	r	TGTCACGCCCAGAAATTTAG	ACGAAAATCGGGGCGTTACA	TCTTTTGGTTCATGCAGAAT	AGAAT	AGAATCCACTGAGAAAATTT	38	32	2434	0	0	2546	H
JRC01	1	15771256	15771252	f	TGTAACGCCCCGATTTTCGT	CTAAATTTCTGGGCGTGACA	AAATTTTCTCAGTGGATTCT	ATTCT	ATTCTGCATGAACCAAAAGA	32	38	2872	0	0	3020	H
JRC01	1	15950124	15950128	r	TGACGGAGCTCGTGGCCCCT	CCGGTCCCATATCACCGACA	AATCGGGTGTTGTTTCACCT	CACCT	CACCTTATATAAAAACAATG	54	38	3126	0	0	3174	H
JRC01	1	16339751	16339755	r	TGTCACGCCCAGAAATTCCC	GAAAACTTCGGGGTGTGACA	AGATATCAGGCCTAGTTGCA	TTGCA	TTGCACTAGCTAGGTACATC	34	52	0	0	0	34	M
JRC01	1	16339755	16339751	f	TGTCACACCCCGAAGTTTTC	GGGAATTTCTGGGCGTGACA	GATGTACCTAGCTAGTGCAA	TGCAA	TGCAACTAGGCCTGATATCT	52	34	158	0	0	224	H
JRC01	1	16467450	16467454	r	TGTCACACCCCGAAGTTTTC	GGGAATTTCTGGGCGTGACA	TCATTAAAGAAGTCCTTCAT	TTCAT	TTCATCCCGACTGGCTGGCT	44	58	624	0	0	732	H
JRC01	1	16467454	16467450	f	TGTCACGCCCAGAAATTCCC	GAAAACTTCGGGGTGTGACA	AGCCAGCCAGTCGGGATGAA	ATGAA	ATGAAGGACTTCTTTAATGA	58	44	356	0	0	368	H
JRC01	1	17295015	17295019	r	TGTCACGCCCAGAAATTTAG	ACGAAAATCGGGGCGTTACA	TCATCCCCGGACAGGAGTAG	AGTAG	AGTAGGGTATTACTTCTTGA	42	76	6622	0	0	7042	H
JRC01	1	17295015	17295019	r	TGTCACGCCCAGAAATTTAG	ACGAAAATCGGGGCGTTACA	TCATCCCCGGACAGGAGTAG	AGTAG	AGTAGGGTATTACTTCTTGA	42	76	8	0	0	6	H
JRC01	1	17295019	17295015	f	TGTAACGCCCCGATTTTCGT	CTAAATTTCTGGGCGTGACA	TCAAGAAGTAATACCCTACT	CTACT	CTACTCCTGTCCGGGGATGA	76	42	3738	0	0	4318	H
JRC01	1	19441139	19441143	r	TGTCACGCCCAGAAATTCCC	GAAAACTTCGGGGTGTGACA	GTGGGCAACGGCTGGGCTTG	GCTTG	GCTTGTAGTGTAGCTTTTCT	24	32	6700	0	0	6738	H
JRC01	1	19441143	19441139	f	TGTCACACCCCGAAGTTTTC	GGGAATTTCTGGGCGTGACA	AGAAAAGCTACACTACAAGC	CAAGC	CAAGCCCAGCCGTTGCCCAC	32	24	6998	0	0	6964	H
JRC01	1	20691169	20691165	f	TGTCACACCCTGATTTTCGT	GTGAATTTCCGGGCGTGACA	AAGACCTTCAACATACTCAA	CTCAA	CTCAAGAAGCACGGCGATTC	22	46	2014	0	0	2304	H
JRC01	1	21398945	21398949	r	TGTCACACCCCGAAGTTTTC	GGGAATTTCTGGGCGTGACA	GCTTGTTCAACCAAGGCAGG	GCAGG	GCAGGTCAAGGGTCCAAGAG	38	50	184	0	0	228	H
JRC01	1	21398949	21398945	f	TGTCACGCCCAGAAATTCCC	GAAAACTTCGGGGTGTGACA	CTCTTGGACCCTTGACCTGC	CCTGC	CCTGCCTTGGTTGAACAAGC	50	38	400	0	0	492	H
JRC01	1	22516215	22516219	r	TGTAACGCCCCGATTTTCGT	CTAAATTTCTGGGCGTGACA	TTCTAAGGCTGCAACGAAAC	GAAAC	GAAACCTCTACCGACAATTC	34	42	0	0	0	4	M
JRC01	1	22516215	22516219	r	TGTAACGCCCCGATTTTCGT	CTAAATTTCTGGGCGTGACA	TTCTAAGGCTGCAACGAAAC	GAAAC	GAAACCTCTACCGACAATTC	34	42	1058	0	0	1154	H
JRC01	1	22516219	22516215	f	TGTCACGCCCAGAAATTTAG	ACGAAAATCGGGGCGTTACA	GAATTGTCGGTAGAGGTTTC	GTTTC	GTTTCGTTGCAGCCTTAGAA	42	34	996	0	0	1086	H
JRC01	1	23041465	23041469	r	TGTCGAAACTAGATTTCGGC	GGATATCCATAATCTCCACA	GGTGCAAGGTATATGTACTC	TACTC	TACTCTCTCTCATATTAAAT	40	44	0	0	0	42	M
JRC01	1	23041469	23041465	f	TGTGGAGATTATGGATATCC	GCCGAAATCTAGTTTCGACA	ATTTAATATGAGAGAGAGTA	GAGTA	GAGTACATATACCTTGCACC	44	40	0	0	0	36	M
JRC01	1	23745141	23745148	r	TAGAGGTGGCCAAACGGGCC	CGCCCGTTTGGACACCTATA	ACGGCCCAGAAGCCCAGCAC	CCCAGCAC	CCCAGCACGGTGCTCTAAAA	38	38	0	0	0	36	M
JRC01	1	23745148	23745141	f	TATAGGTGTCCAAACGGGCG	GGCCCGTTTGGCCACCTCTA	TTTTAGAGCACCGTGCTGGG	GTGCTGGG	GTGCTGGGCTTCTGGGCCGT	38	38	0	0	0	34	M
JRC01	1	23745263	23745271	r	GGGAGTACCTATACATCTTT	AGTGAGATATAGCAAAATCG	TGCTTAATGGAATAATGGAA	ATAATGGAA	ATAATGGAAGCACGCGGCAA	30	22	0	0	0	32	M
JRC01	1	23745271	23745263	f	CGATTTTGCTATATCTCACT	AAAGATGTATAGGTACTCCC	TTGCCGCGTGCTTCCATTAT	TTCCATTAT	TTCCATTATTCCATTAAGCA	22	30	0	0	0	26	M
JRC01	1	24010044	24010052	r	GGCAACATATCCTATGCACA	TGTGCATAGGATACGCTCCC	CCATATGACCTCGTCCAACA	CGTCCAACA	CGTCCAACAGCTTCCTAGAA	42	48	0	0	0	50	M
JRC01	1	24010052	24010044	f	GGGAGCGTATCCTATGCACA	TGTGCATAGGATATGTTGCC	TTCTAGGAAGCTGTTGGACG	TGTTGGACG	TGTTGGACGAGGTCATATGG	48	42	0	0	0	56	M
JRC01	1	24171798	24171805	r	TAGAGGTGGCCAAACGGGCC	CGCCCGTTTGGACACCTATA	CATCAAGCATGGGCCGAATT	GCCGAATT	GCCGAATTTCCGTCGCAGTG	52	50	0	0	0	38	M
JRC01	1	24171805	24171798	f	TATAGGTGTCCAAACGGGCG	GGCCCGTTTGGCCACCTCTA	CACTGCGACGGAAATTCGGC	AATTCGGC	AATTCGGCCCATGCTTGATG	50	52	0	0	0	40	M
JRC01	1	24352465	24352457	f	GAGAAAATCCATGAAATGCC	GGCATTTCATGGATTTTCTC	TTTTTTTATAATTTATAAAA	TTTATAAAA	TTTATAAAAATTTAATTCTA	12	26	0	0	0	27	M
JRC01	1	24888451	24888455	r	TGTCACACCCCGAAGTTCTC	GGGAATTTCTGGGCGTGACA	GATCGCTGTGGGTGATCATC	TCATC	TCATCCGCCTATTAGCCCTC	26	48	0	0	0	26	M
JRC01	1	24976809	24976813	r	TGTAGCGCCCGTTCCGTCGT	GACTAATTCGGGGCGTGACA	ACGAGTGAGCAATATCAACG	CAACG	CAACGGAACTGGGTGTTGAA	26	24	0	0	0	56	M
JRC01	1	24976813	24976809	f	TGTCACGCCCCGAATTAGTC	ACGACGGAACGGGCGCTACA	TTCAACACCCAGTTCCGTTG	CGTTG	CGTTGATATTGCTCACTCGT	24	26	0	0	0	52	M
JRC01	1	25327090	25327098	r	GAGAAAATGGGGATTATACC	GGTATAATCCCCATTTTCTC	CGCAGGAGTTTGTAAAACCC	GTAAAACCC	GTAAAACCCAGGTGAGCACA	44	40	0	0	0	44	M
JRC01	1	25327098	25327090	f	GAGAAAATGGGGATTATACC	GGTATAATCCCCATTTTCTC	TGTGCTCACCTGGGTTTTAC	GGGTTTTAC	GGGTTTTACAAACTCCTGCG	40	44	0	0	0	42	M
JRC01	1	25541889	25541894	r	GTCGAAACATGAATTCGGCA	GGGTACCCATAATCTCCACA	GTGTTGTACTCATGGATGGT	GATGGT	GATGGTCGGACTCCATAACA	50	36	0	0	0	62	M
JRC01	1	25541894	25541889	f	TGTGGAGATTATGGGTACCC	TGCCGAATTCATGTTTCGAC	TGTTATGGAGTCCGACCATC	ACCATC	ACCATCCATGAGTACAACAC	36	50	0	0	0	68	M
JRC01	1	25541894	25541890	f	TGTGGAGATTATGGGTACCC	GCCGAATTCATGTTTCGACA	TGTTATGGAGTCCGACCATC	CCATC	CCATCCATGAGTACAACACA	36	52	0	0	0	68	M
JRC01	1	29376949	29376953	r	TGTCACGCCCAGAAATTCCC	GAAAACTTCGGGGTGTGACA	ACCGTGGCGGCCGGGCCGAT	CCGAT	CCGATCCCCTAGCTGACGTG	26	70	1576	0	0	2098	H
JRC01	1	29376953	29376949	f	TGTCACACCCCGAAGTTTTC	GGGAATTTCTGGGCGTGACA	CACGTCAGCTAGGGGATCGG	ATCGG	ATCGGCCCGGCCGCCACGGT	70	26	1588	0	0	2090	H
JRC01	1	29527966	29527970	r	TGTCACGCCCAGAAATTCCC	GAAAACTTCGGGGTGTGACA	AGCCACTGAAAGTGCATTAA	ATTAA	ATTAATCCCCCTAGTGGGTT	46	56	0	0	0	58	M
JRC01	1	29527970	29527966	f	TGTCACACCCCGAAGTTTTC	GGGAATTTCTGGGCGTGACA	AACCCACTAGGGGGATTAAT	TTAAT	TTAATGCACTTTCAGTGGCT	56	46	0	0	0	64	M
JRC01	1	31439168	31439172	r	TGTAACGCCCCGATTTTCGT	CTAAATTTCTGGGCGTGACA	AGACAGCCACGATTCCACGT	CACGT	CACGTCGCGCCTGCTTCCGG	54	40	466	0	0	504	H
JRC01	1	31439172	31439168	f	TGTCACGCCCAGAAATTTAG	ACGAAAATCGGGGCGTTACA	CCGGAAGCAGGCGCGACGTG	ACGTG	ACGTGGAATCGTGGCTGTCT	40	54	510	0	0	550	H
JRC01	1	31885005	31885009	r	TGTCGAAACTAGATTTCGGC	GGATATCCATAATCTCCACA	GACATATACTTAAATCAAGT	CAAGT	CAAGTGATTGGGATAGATCG	36	74	86	0	0	118	H
JRC01	1	31885009	31885005	f	TGTGGAGATTATGGATATCC	GCCGAAATCTAGTTTCGACA	CGATCTATCCCAATCACTTG	ACTTG	ACTTGATTTAAGTATATGTC	74	36	212	0	0	282	H
JRC01	1	34288333	34288337	r	TGTCGGTGACATGGGATCAG	AGGAGCCCCACGCTCCGTCA	CCAAATATTTAATTTATCTC	ATCTC	ATCTCTTCATTTAAGTTTTG	36	32	0	0	0	36	M
JRC01	1	35445450	35445454	r	TGTAACGCTCCGCTTTTCGT	TATCAGATTGGGGTGTGACA	GCATCTGGGTGGTTACAAGG	CAAGG	CAAGGGGACATGGTGTAACA	25	29	132	0	0	127	H
JRC01	1	35445454	35445450	f	TGTCACACCCCAATCTGATA	ACGAAAAGCGGAGCGTTACA	TGTTACACCATGTCCCCTTG	CCTTG	CCTTGTAACCACCCAGATGC	58	50	164	0	0	154	H
JRC01	2	1120148	1120156	r	GGCAAAATTTGCTACAGGAC	GTCCTGTAGCAAATTTTGCC	TATGCCTATCAAAAATAAAA	AAAATAAAA	AAAATAAAATTTTCAGATTT	38	34	114	0	0	86	H
JRC01	2	1120156	1120148	f	GGCAAAATTTGCTACAGGAC	GTCCTGTAGCAAATTTTGCC	AAATCTGAAAATTTTATTTT	TTTTATTTT	TTTTATTTTTGATAGGCATA	34	38	1638	0	0	2068	H
JRC01	2	6391658	6391662	r	TGTCGGTGACATGGGATCAG	AGGAGCCCCACGCTCCGTCA	GTTAGAACTATTTTCAGAAC	AGAAC	AGAACAAACTAATACACATG	34	42	40	0	0	46	H
JRC01	2	11037884	11037888	r	TGTCACACCCCGAAGTTTTC	GGGAATTTCTGGGCGTGACA	TCACTGGGTTCGGCCTGACC	TGACC	TGACCAGGGGCGGTCAGACC	36	36	1284	0	0	1454	H
JRC01	2	11037888	11037884	f	TGTCACGCCCAGAAATTCCC	GAAAACTTCGGGGTGTGACA	GGTCTGACCGCCCCTGGTCA	GGTCA	GGTCAGGCCGAACCCAGTGA	36	36	676	0	0	836	H
JRC01	2	11091164	11091168	r	TGTCACGCCCAGAAATTCCC	GAAAACTTCGGGGTGTGACA	AGATATCAGGCCTAGTTGCA	TTGCA	TTGCACTAGCTAGGTACATC	34	52	0	0	0	34	M
JRC01	2	11091168	11091164	f	TGTCACACCCCGAAGTTTTC	GGGAATTTCTGGGCGTGACA	GATGTACCTAGCTAGTGCAA	TGCAA	TGCAACTAGGCCTGATATCT	52	34	158	0	0	224	H
JRC01	2	11804659	11804655	f	TGTCGAAACATGATTTCGGC	GGGTACCCATAATCTCCACA	CCGTCTGGGTCGATCGCGAC	GCGAC	GCGACATTCCAGGGATATGA	26	34	7326	0	0	7978	H
JRC01	2	11816096	11816100	r	TGTCACGCCCAGAAATTTAG	ACGAAAATCGGGGCGTTACA	TCATCCCCGGACAGGAGTAG	AGTAG	AGTAGGGTATTACTTCTTGA	42	76	6622	0	0	7042	H
JRC01	2	11816096	11816100	r	TGTCACGCCCAGAAATTTAG	ACGAAAATCGGGGCGTTACA	TCATCCCCGGACAGGAGTAG	AGTAG	AGTAGGGTATTACTTCTTGA	42	76	8	0	0	6	H
JRC01	2	11816100	11816096	f	TGTAACGCCCCGATTTTCGT	CTAAATTTCTGGGCGTGACA	TCAAGAAGTAATACCCTACT	CTACT	CTACTCCTGTCCGGGGATGA	76	42	3738	0	0	4318	H
JRC01	2	11849872	11849887	r	GCGGCGAAGGCAGGCCGACG	ACCAATCAACCGTGTAGGCG	GGCGGAAACACCAGTCGGCG	GAAACACCAGTCGGCG	GAAACACCAGTCGGCGGCGG	148	90	56	0	0	162	H
JRC01	2	11888326	11888330	r	TGTAACGCCCCGATTTTCGT	CTAAATTTCTGGGCGTGACA	CTATAAGTTGGGTATGTGAG	GTGAG	GTGAGTCATGCTGGCCACAT	36	40	1092	0	0	1314	H
JRC01	2	11888330	11888326	f	TGTCACGCCCAGAAATTTAG	ACGAAAATCGGGGCGTTACA	ATGTGGCCAGCATGACTCAC	CTCAC	CTCACATACCCAACTTATAG	40	36	1762	0	0	2008	H
JRC01	2	11926027	11926023	f	TGTCACACCCTGATTTTCGT	GTGAATTTCCGGGCGTGACA	AAGACCTTCAACATACTCAA	CTCAA	CTCAAGAAGCACGGCGATTC	22	46	2014	0	0	2304	H
JRC01	2	12560197	12560201	r	TGTCACACCCCGAAGTTTTC	GGGAATTTCTGGGCGTGACA	AGAAAAGCTACACTACAAGC	CAAGC	CAAGCCCAGCCGTTGCCCAC	32	24	6998	0	0	6964	H
JRC01	2	12560201	12560197	f	TGTCACGCCCAGAAATTCCC	GAAAACTTCGGGGTGTGACA	GTGGGCAACGGCTGGGCTTG	GCTTG	GCTTGTAGTGTAGCTTTTCT	24	32	6700	0	0	6738	H
JRC01	2	14398685	14398681	f	TGACGGAGCTCGTGGCCCCT	CCGGTCCCATATCACCGACA	AATCGGGTGTTGTTTCACCT	CACCT	CACCTTATATAAAAACAATG	54	38	3126	0	0	3174	H
JRC01	2	16291657	16291661	r	TGTCACGCCCAGAAATTTAG	ACGAAAATCGGGGCGTTACA	AACATGTTCATGAGCTCCTT	TCCTT	TCCTTGTTCTTGAATTGCTT	34	44	2934	0	0	3168	H
JRC01	2	16291661	16291657	f	TGTAACGCCCCGATTTTCGT	CTAAATTTCTGGGCGTGACA	AAGCAATTCAAGAACAAGGA	AAGGA	AAGGAGCTCATGAACATGTT	44	34	2740	0	0	2854	H
JRC01	2	16291885	16291889	r	TGTCACGCCCAGAAATTTAG	ACGAAAATCGGGGCGTTACA	TCTTTTGGTTCATGCAGAAT	AGAAT	AGAATCCACTGAGAAAATTT	38	32	2434	0	0	2546	H
JRC01	2	16291889	16291885	f	TGTAACGCCCCGATTTTCGT	CTAAATTTCTGGGCGTGACA	AAATTTTCTCAGTGGATTCT	ATTCT	ATTCTGCATGAACCAAAAGA	32	38	2872	0	0	3020	H
JRC01	2	16585837	16585841	r	TGTCACACCCCGAAGTTCTC	GGGAATTTCTGGGCGTGACA	TACCGCGCACTCAATGAGGT	GAGGT	GAGGTCACCATCAAGAACAA	42	36	1152	0	0	1364	H
JRC01	2	19322472	19322476	r	TGTCACGCCCAGAAATTCCC	GAAAACTTCGGGGTGTGACA	ACCGTGGCGGCCGGGCCGAT	CCGAT	CCGATCCCCTAGCTGACGTG	26	70	1576	0	0	2098	H
JRC01	2	19322476	19322472	f	TGTCACACCCCGAAGTTTTC	GGGAATTTCTGGGCGTGACA	CACGTCAGCTAGGGGATCGG	ATCGG	ATCGGCCCGGCCGCCACGGT	70	26	1588	0	0	2090	H
JRC01	2	19765773	19765777	r	TGTAACGCCCCGATTTTCGT	CTAAATTTCTGGGCGTGACA	GGCTTGTTTGACTAGGCCTC	GCCTC	GCCTCCGTCCCACGTGGCAT	30	44	0	0	0	52	M
JRC01	2	19765777	19765773	f	TGTCACGCCCAGAAATTTAG	ACGAAAATCGGGGCGTTACA	ATGCCACGTGGGACGGAGGC	GAGGC	GAGGCCTAGTCAAACAAGCC	44	30	0	0	0	96	M
JRC01	2	19934533	19934537	r	TGTCACGCCCAGAAATTCCC	GAAAACTTCGGGGTGTGACA	GATGTTCAAAGGTGGCTTGC	CTTGC	CTTGCCTTGCTCGAGATCTG	50	62	11238	0	0	12942	H
JRC01	2	19934537	19934533	f	TGTCACACCCCGAAGTTTTC	GGGAATTTCTGGGCGTGACA	CAGATCTCGAGCAAGGCAAG	GCAAG	GCAAGCCACCTTTGAACATC	62	50	11144	0	0	12874	H
JRC01	2	24129620	24129628	r	GGGAGCGTATCCTATGCACA	TGTGCATAGGATATGTTGCC	TATGTACAATAGAAATTGTG	GAAATTGTG	GAAATTGTGTCAACGTTATA	54	34	0	0	0	30	M
JRC01	2	24129628	24129620	f	GGCAACATATCCTATGCACA	TGTGCATAGGATACGCTCCC	TATAACGTTGACACAATTTC	CACAATTTC	CACAATTTCTATTGTACATA	34	54	0	0	0	26	M
JRC01	2	24463666	24463662	f	TGTTGGAGTTGTTCCAAATT	TCTATACGTCGTTCATAACA	GATCACTTGCTCCACATATA	ATATA	ATATATCACTAAGTTCATCT	78	62	0	0	0	32	M
JRC01	2	24558235	24558239	r	TGTCACACCCCAATCTGATA	ACGAAAAGCGGAGCGTTACA	GCTACAGTGCCATGCACAAA	ACAAA	ACAAACCAATGCGTGGGCTG	56	36	264	0	0	430	H
JRC01	2	24558239	24558235	f	TGTAACGCTCCGCTTTTCGT	TATCAGATTGGGGTGTGACA	CAGCCCACGCATTGGTTTGT	TTTGT	TTTGTGCATGGCACTGTAGC	18	28	106	0	0	175	H
JRC01	2	24965122	24965130	r	GGGAGTACCTATACATCTTT	AGTGAGATATAGCAAAATCG	AACGTTTGACCTTACTTTAA	TTACTTTAA	TTACTTTAATCTCATGGTGG	50	52	0	0	0	58	M
JRC01	2	24965130	24965122	f	CGATTTTGCTATATCTCACT	AAAGATGTATAGGTACTCCC	CCACCATGAGATTAAAGTAA	TTAAAGTAA	TTAAAGTAAGGTCAAACGTT	52	50	0	0	0	52	M
JRC01	2	25227331	25227335	r	TGTCGGTGACATGGGATCAG	AGGAGCCCCACGCTCCGTCA	GCGCTTAGGGAGAAGGAGCT	GAGCT	GAGCTAGAGGAGGCGGAGCT	42	52	0	0	0	26	M
JRC01	2	25935685	25935690	r	GACGGAGCTCGTGGCTCCTC	CCGGTCCCATATCACCGACA	CCTTTTCTATATATATGCCT	ATGCCT	ATGCCTTTTGAGAAAATCCC	42	54	670	0	0	654	H
JRC01	2	25935690	25935685	f	TGTCGGTGATATGGGACCGG	GAGGAGCCACGAGCTCCGTC	GGGATTTTCTCAAAAGGCAT	AGGCAT	AGGCATATATATAGAAAAGG	54	42	680	0	0	666	H
JRC01	2	26314078	26314087	r	GGGGACATATCCGGTGAAAA	TTTTCACCGGATATGTCCTC	GATCCATACTATTTTGGAAT	ATTTTGGAAT	ATTTTGGAATACCTGTAGTT	46	54	0	0	0	52	M
JRC01	2	26314087	26314078	f	GAGGACATATCCGGTGAAAA	TTTTCACCGGATATGTCCCC	AACTACAGGTATTCCAAAAT	ATTCCAAAAT	ATTCCAAAATAGTATGGATC	27	23	0	0	0	20	M
JRC01	2	31370971	31370975	r	TGTCACGCCCAGAAATTCCC	GAAAACTTCGGGGTGTGACA	CATACCCGGCTGTACAGATC	AGATC	AGATCTAATCTCCAAACCAG	46	32	3950	0	0	3952	H
JRC01	2	31370975	31370971	f	TGTCACACCCCGAAGTTTTC	GGGAATTTCTGGGCGTGACA	CTGGTTTGGAGATTAGATCT	GATCT	GATCTGTACAGCCGGGTATG	32	46	4864	0	0	5248	H
JRC01	2	32810136	32810140	r	TGTAACGCCCCGATTTTCGT	CTAAATTTCTGGGCGTGACA	AGACAGCCACGATTCCACGT	CACGT	CACGTCGCGCCTGCTTCCGG	54	40	466	0	0	504	H
JRC01	2	32810140	32810136	f	TGTCACGCCCAGAAATTTAG	ACGAAAATCGGGGCGTTACA	CCGGAAGCAGGCGCGACGTG	ACGTG	ACGTGGAATCGTGGCTGTCT	40	54	510	0	0	550	H
JRC01	2	35860012	35860016	r	TGTCACACCCCGAAGTTTTC	GGGAATTTCTGGGCGTGACA	GCTTGTTCAACCAAGGCAGG	GCAGG	GCAGGTCAAGGGTCCAAGAG	38	50	184	0	0	228	H
JRC01	2	35860016	35860012	f	TGTCACGCCCAGAAATTCCC	GAAAACTTCGGGGTGTGACA	CTCTTGGACCCTTGACCTGC	CCTGC	CCTGCCTTGGTTGAACAAGC	50	38	400	0	0	492	H
JRC01	3	827912	827908	f	TGTCACACCCTGATTTTCGT	GTGAATTTCCGGGCGTGACA	AAGACCTTCAACATACTCAA	CTCAA	CTCAAGAAGCACGGCGATTC	22	46	2014	0	0	2304	H
JRC01	3	1380967	1380971	r	TGTCACGCCCAGAAATTTAG	ACGAAAATCGGGGCGTTACA	TCATCCCCGGACAGGAGTAG	AGTAG	AGTAGGGTATTACTTCTTGA	42	76	6622	0	0	7042	H
JRC01	3	1380967	1380971	r	TGTCACGCCCAGAAATTTAG	ACGAAAATCGGGGCGTTACA	TCATCCCCGGACAGGAGTAG	AGTAG	AGTAGGGTATTACTTCTTGA	42	76	8	0	0	6	H
JRC01	3	1380971	1380967	f	TGTAACGCCCCGATTTTCGT	CTAAATTTCTGGGCGTGACA	TCAAGAAGTAATACCCTACT	CTACT	CTACTCCTGTCCGGGGATGA	76	42	3738	0	0	4318	H
JRC01	3	2259533	2259541	r	GGCAAAATTTGCTACAGGAC	GTCCTGTAGCAAATTTTGCC	TATGCCTATCAAAAATAAAA	AAAATAAAA	AAAATAAAATTTTCAGATTT	38	34	114	0	0	86	H
JRC01	3	2259541	2259533	f	GGCAAAATTTGCTACAGGAC	GTCCTGTAGCAAATTTTGCC	AAATCTGAAAATTTTATTTT	TTTTATTTT	TTTTATTTTTGATAGGCATA	34	38	1638	0	0	2068	H
JRC01	3	10450142	10450146	r	TGTCACACCCCGAAGTTTTC	GGGAATTTCTGGGCGTGACA	CACGTCAGCTAGGGGATCGG	ATCGG	ATCGGCCCGGCCGCCACGGT	70	26	1588	0	0	2090	H
JRC01	3	10450146	10450142	f	TGTCACGCCCAGAAATTCCC	GAAAACTTCGGGGTGTGACA	ACCGTGGCGGCCGGGCCGAT	CCGAT	CCGATCCCCTAGCTGACGTG	26	70	1576	0	0	2098	H
JRC01	3	11388029	11388033	r	TGTCACGCCCAGAAATTCCC	GAAAACTTCGGGGTGTGACA	GATGTTCAAAGGTGGCTTGC	CTTGC	CTTGCCTTGCTCGAGATCTG	50	62	11238	0	0	12942	H
JRC01	3	11388033	11388029	f	TGTCACACCCCGAAGTTTTC	GGGAATTTCTGGGCGTGACA	CAGATCTCGAGCAAGGCAAG	GCAAG	GCAAGCCACCTTTGAACATC	62	50	11144	0	0	12874	H
JRC01	3	11788344	11788340	f	TGTCGAAACATGATTTCGGC	GGGTACCCATAATCTCCACA	CCGTCTGGGTCGATCGCGAC	GCGAC	GCGACATTCCAGGGATATGA	26	34	7326	0	0	7978	H
JRC01	3	12750386	12750371	f	GCGGCGAAGGCAGGCCGACG	ACCAATCAACCGTGTAGGCG	GGCGGAAACACCAGTCGGCG	GAAACACCAGTCGGCG	GAAACACCAGTCGGCGGCGG	148	90	56	0	0	162	H
JRC01	3	12887695	12887699	r	TGTCACGCCCAGAAATTTAG	ACGAAAATCGGGGCGTTACA	TCTTTTGGTTCATGCAGAAT	AGAAT	AGAATCCACTGAGAAAATTT	38	32	2434	0	0	2546	H
JRC01	3	12887699	12887695	f	TGTAACGCCCCGATTTTCGT	CTAAATTTCTGGGCGTGACA	AAATTTTCTCAGTGGATTCT	ATTCT	ATTCTGCATGAACCAAAAGA	32	38	2872	0	0	3020	H
JRC01	3	13408996	13409000	r	TGTGGAGATTATGGATATCC	GCCGAAATCTAGTTTCGACA	TGGATGATGAGCTGACCAAC	CCAAC	CCAACCAACTGATATCCGGG	40	50	422	0	0	548	H
JRC01	3	13409000	13408996	f	TGTCGAAACTAGATTTCGGC	GGATATCCATAATCTCCACA	CCCGGATATCAGTTGGTTGG	GTTGG	GTTGGTCAGCTCATCATCCA	50	40	64	0	0	82	H
JRC01	3	13750918	13750922	r	TGTCACACCCCGAAGTTTTC	GGGAATTTCTGGGCGTGACA	TCACTGGGTTCGGCCTGACC	TGACC	TGACCAGGGGCGGTCAGACC	36	36	1284	0	0	1454	H
JRC01	3	13750922	13750918	f	TGTCACGCCCAGAAATTCCC	GAAAACTTCGGGGTGTGACA	GGTCTGACCGCCCCTGGTCA	GGTCA	GGTCAGGCCGAACCCAGTGA	36	36	676	0	0	836	H
JRC01	3	14807585	14807581	f	TGTCACACCCTGATTTTCGT	GTGAATTTCCGGGCGTGACA	TTTAACGAACAGTGGTTATG	TTATG	TTATGATTGTAATTTTTCTA	42	28	66	0	0	52	H
JRC01	3	15035472	15035476	r	TGTAACGCCCCGATTTTCGT	CTAAATTTCTGGGCGTGACA	CTTTTTCTCTTCTCTCTTGA	CTTGA	CTTGACCATCTTCCTTCTGC	40	26	172	0	0	162	H
JRC01	3	15035476	15035472	f	TGTCACGCCCAGAAATTTAG	ACGAAAATCGGGGCGTTACA	GCAGAAGGAAGATGGTCAAG	TCAAG	TCAAGAGAGAAGAGAAAAAG	26	40	282	0	0	310	H
JRC01	3	15279857	15279861	r	TGTCACGCCCAGAAATTTAG	ACGAAAATCGGGGCGTTACA	GAATTGTCGGTAGAGGTTTC	GTTTC	GTTTCGTTGCAGCCTTAGAA	42	34	996	0	0	1086	H
JRC01	3	15279861	15279857	f	TGTAACGCCCCGATTTTCGT	CTAAATTTCTGGGCGTGACA	TTCTAAGGCTGCAACGAAAC	GAAAC	GAAACCTCTACCGACAATTC	34	42	0	0	0	4	M
JRC01	3	15279861	15279857	f	TGTAACGCCCCGATTTTCGT	CTAAATTTCTGGGCGTGACA	TTCTAAGGCTGCAACGAAAC	GAAAC	GAAACCTCTACCGACAATTC	34	42	1058	0	0	1154	H
JRC01	3	15758388	15758392	r	TGTCACGCCCAGAAATTTAG	ACGAAAATCGGGGCGTTACA	ATGTGGCCAGCATGACTCAC	CTCAC	CTCACATACCCAACTTATAG	40	36	1762	0	0	2008	H
JRC01	3	15758392	15758388	f	TGTAACGCCCCGATTTTCGT	CTAAATTTCTGGGCGTGACA	CTATAAGTTGGGTATGTGAG	GTGAG	GTGAGTCATGCTGGCCACAT	36	40	1092	0	0	1314	H
JRC01	3	16675399	16675403	r	TGTCACGCCCAGAAATTCCC	GAAAACTTCGGGGTGTGACA	CATACCCGGCTGTACAGATC	AGATC	AGATCTAATCTCCAAACCAG	46	32	3950	0	0	3952	H
JRC01	3	16675403	16675399	f	TGTCACACCCCGAAGTTTTC	GGGAATTTCTGGGCGTGACA	CTGGTTTGGAGATTAGATCT	GATCT	GATCTGTACAGCCGGGTATG	32	46	4864	0	0	5248	H
JRC01	3	16984710	16984714	r	TGTCACACCCCGAAGTTCTC	GGGAATTTCTGGGCGTGACA	TACCGCGCACTCAATGAGGT	GAGGT	GAGGTCACCATCAAGAACAA	42	36	1152	0	0	1364	H
JRC01	3	17222290	17222294	r	TGTCACGCCCAGAAATTCCC	GAAAACTTCGGGGTGTGACA	AGCCAGCCAGTCGGGATGAA	ATGAA	ATGAAGGACTTCTTTAATGA	58	44	356	0	0	368	H
JRC01	3	17222294	17222290	f	TGTCACACCCCGAAGTTTTC	GGGAATTTCTGGGCGTGACA	TCATTAAAGAAGTCCTTCAT	TTCAT	TTCATCCCGACTGGCTGGCT	44	58	624	0	0	732	H
JRC01	3	17630365	17630369	r	TGTCACACCCCGAAGTTTTC	GGGAATTTCTGGGCGTGACA	AGAAAAGCTACACTACAAGC	CAAGC	CAAGCCCAGCCGTTGCCCAC	32	24	6998	0	0	6964	H
JRC01	3	17630369	17630365	f	TGTCACGCCCAGAAATTCCC	GAAAACTTCGGGGTGTGACA	GTGGGCAACGGCTGGGCTTG	GCTTG	GCTTGTAGTGTAGCTTTTCT	24	32	6700	0	0	6738	H
JRC01	3	21319423	21319427	r	TGTCACACCCCGAAGTTTTC	GGGAATTTCTGGGCGTGACA	GCTTGTTCAACCAAGGCAGG	GCAGG	GCAGGTCAAGGGTCCAAGAG	38	50	184	0	0	228	H
JRC01	3	21319427	21319423	f	TGTCACGCCCAGAAATTCCC	GAAAACTTCGGGGTGTGACA	CTCTTGGACCCTTGACCTGC	CCTGC	CCTGCCTTGGTTGAACAAGC	50	38	400	0	0	492	H
JRC01	3	24164780	24164776	f	TGACGGAGCTCGTGGCCCCT	CCGGTCCCATATCACCGACA	AATCGGGTGTTGTTTCACCT	CACCT	CACCTTATATAAAAACAATG	54	38	3126	0	0	3174	H
JRC01	3	26372721	26372725	r	TGTCACGCCCAGAAATTTAG	ACGAAAATCGGGGCGTTACA	AACATGTTCATGAGCTCCTT	TCCTT	TCCTTGTTCTTGAATTGCTT	34	44	2934	0	0	3168	H
JRC01	3	26372725	26372721	f	TGTAACGCCCCGATTTTCGT	CTAAATTTCTGGGCGTGACA	AAGCAATTCAAGAACAAGGA	AAGGA	AAGGAGCTCATGAACATGTT	44	34	2740	0	0	2854	H
JRC01	3	29650383	29650387	r	TGTCACGCCCAGAAATTCCC	GAAAACTTCGGGGTGTGACA	AGATATCAGGCCTAGTTGCA	TTGCA	TTGCACTAGCTAGGTACATC	34	52	0	0	0	34	M
JRC01	3	29650387	29650383	f	TGTCACACCCCGAAGTTTTC	GGGAATTTCTGGGCGTGACA	GATGTACCTAGCTAGTGCAA	TGCAA	TGCAACTAGGCCTGATATCT	52	34	158	0	0	224	H
JRC01	3	30860006	30860010	r	TGTCACGCCCAGAAATTTAG	ACGAAAATCGGGGCGTTACA	CCGGAAGCAGGCGCGACGTG	ACGTG	ACGTGGAATCGTGGCTGTCT	40	54	510	0	0	550	H
JRC01	3	30860010	30860006	f	TGTAACGCCCCGATTTTCGT	CTAAATTTCTGGGCGTGACA	AGACAGCCACGATTCCACGT	CACGT	CACGTCGCGCCTGCTTCCGG	54	40	466	0	0	504	H
JRC01	3	33446420	33446425	r	TGTCGGTGATATGGGACCGG	GAGGAGCCACGAGCTCCGTC	GGGATTTTCTCAAAAGGCAT	AGGCAT	AGGCATATATATAGAAAAGG	54	42	680	0	0	666	H
JRC01	3	33446425	33446420	f	GACGGAGCTCGTGGCTCCTC	CCGGTCCCATATCACCGACA	CCTTTTCTATATATATGCCT	ATGCCT	ATGCCTTTTGAGAAAATCCC	42	54	670	0	0	654	H
JRC01	4	135945	135949	r	TGTAACGCCCCGATTTTCGT	CTAAATTTCTGGGCGTGACA	CTATAAGTTGGGTATGTGAG	GTGAG	GTGAGTCATGCTGGCCACAT	36	40	1092	0	0	1314	H
JRC01	4	135949	135945	f	TGTCACGCCCAGAAATTTAG	ACGAAAATCGGGGCGTTACA	ATGTGGCCAGCATGACTCAC	CTCAC	CTCACATACCCAACTTATAG	40	36	1762	0	0	2008	H
JRC01	4	6204641	6204645	r	TGTTGGAATTAATGAATGGG	ATATGCCCATAATCTCAACA	CTTATGATCACAGATAAATC	AAATC	AAATCTGCAAGCGCACGGAT	40	48	0	0	0	56	M
JRC01	4	6204645	6204641	f	TGTTGAGATTATGGGCATAT	CCCATTCATTAATTCCAACA	ATCCGTGCGCTTGCAGATTT	GATTT	GATTTATCTGTGATCATAAG	48	40	0	0	0	56	M
JRC01	4	7382980	7382975	f	TGTCACATCCTGATTTTTGT	AGTGAATTTCCGGGCGTGAC	GAACTACTACTACTACTTTT	ACTTTT	ACTTTTTACCATGAATCGGT	30	28	0	0	0	24	M
JRC01	4	7558713	7558717	r	TGTTGAGATTATGGGCATAT	CCCATTCATTAATTCCAACA	TATGGCATTGGCAGCAGGAG	AGGAG	AGGAGCAGAACCATCGTTGT	30	44	0	0	0	34	M
JRC01	4	7558717	7558713	f	TGTTGGAATTAATGAATGGG	ATATGCCCATAATCTCAACA	ACAACGATGGTTCTGCTCCT	CTCCT	CTCCTGCTGCCAATGCCATA	44	30	0	0	0	34	M
JRC01	4	7750746	7750750	r	TGTGGAGATTATGGGTACCC	GCCGAATTCATGTTTCGACA	GGGGATTTTGAATAGAGGGG	AGGGG	AGGGGGCGGGGTGAATCCAA	30	50	468	0	0	746	H
JRC01	4	7892308	7892312	r	TGTAGGAATAAGTCTTGGCT	TAACCATTGAAATTCTAACA	TTTCTTAGAATTGCTTAGAC	TAGAC	TAGACAATAAAGTAACGATT	52	62	44	0	0	92	H
JRC01	4	7892312	7892308	f	TGTTAGAATTTCAATGGTTA	AGCCAAGACTTATTCCTACA	AATCGTTACTTTATTGTCTA	GTCTA	GTCTAAGCAATTCTAAGAAA	62	52	42	0	0	94	H
JRC01	4	7964907	7964911	r	TGTAGGAATAAGTCTTGGCT	TAACCATTGAAATTCTAACA	TCTCTACCCTCTAAGTAAAT	TAAAT	TAAATAACTGAAAATAGATG	38	24	0	0	0	42	M
JRC01	4	7964911	7964907	f	TGTTAGAATTTCAATGGTTA	AGCCAAGACTTATTCCTACA	CATCTATTTTCAGTTATTTA	ATTTA	ATTTACTTAGAGGGTAGAGA	24	38	0	0	0	42	M
JRC01	4	8947891	8947883	f	GGCAAAATTTGCTACAGGAC	GTCCTGTAGCAAATTTTGCC	ATATTGTGCCTCTACGAATA	CTACGAATA	CTACGAATACTATGCTGCGC	46	32	0	0	0	42	M
JRC01	4	10006906	10006910	r	TGTCACGCCCAGAAATTCCC	GAAAACTTCGGGGTGTGACA	GTGGGCAACGGCTGGGCTTG	GCTTG	GCTTGTAGTGTAGCTTTTCT	24	32	6700	0	0	6738	H
JRC01	4	10006910	10006906	f	TGTCACACCCCGAAGTTTTC	GGGAATTTCTGGGCGTGACA	AGAAAAGCTACACTACAAGC	CAAGC	CAAGCCCAGCCGTTGCCCAC	32	24	6998	0	0	6964	H
JRC01	4	10013023	10013038	r	GCGGCGAAGGCAGGCCGACG	ACCAATCAACCGTGTAGGCG	GGCGGAAACACCAGTCGGCG	GAAACACCAGTCGGCG	GAAACACCAGTCGGCGGCGG	148	90	56	0	0	162	H
JRC01	4	10171596	10171592	f	TGTCACACCCTGATTTTCGT	GTGAATTTCCGGGCGTGACA	AAGACCTTCAACATACTCAA	CTCAA	CTCAAGAAGCACGGCGATTC	22	46	2014	0	0	2304	H
JRC01	4	10278275	10278279	r	TGTAACGCCCCGATTTTCGT	CTAAATTTCTGGGCGTGACA	TTCTAAGGCTGCAACGAAAC	GAAAC	GAAACCTCTACCGACAATTC	34	42	0	0	0	4	M
JRC01	4	10278275	10278279	r	TGTAACGCCCCGATTTTCGT	CTAAATTTCTGGGCGTGACA	TTCTAAGGCTGCAACGAAAC	GAAAC	GAAACCTCTACCGACAATTC	34	42	1058	0	0	1154	H
JRC01	4	10278279	10278275	f	TGTCACGCCCAGAAATTTAG	ACGAAAATCGGGGCGTTACA	GAATTGTCGGTAGAGGTTTC	GTTTC	GTTTCGTTGCAGCCTTAGAA	42	34	996	0	0	1086	H
JRC01	4	10322934	10322938	r	TGTGGAGATTATGGATATCC	GCCGAAATCTAGTTTCGACA	AAGATATTACTGATATGCTC	TGCTC	TGCTCGATGAAGATAACCAA	48	32	0	0	0	24	M
JRC01	4	10322938	10322934	f	TGTCGAAACTAGATTTCGGC	GGATATCCATAATCTCCACA	TTGGTTATCTTCATCGAGCA	GAGCA	GAGCATATCAGTAATATCTT	32	48	0	0	0	28	M
JRC01	4	10472499	10472508	r	GAATTTTTTTTATTTATAAT	ATTATAAATAAAAAAAATTC	CCAAATCAGAGAGATGCGAC	GAGATGCGAC	GAGATGCGACCCCGTTTCGT	32	40	0	0	0	36	M
JRC01	4	10472508	10472499	f	GAATTTTTTTTATTTATAAT	ATTATAAATAAAAAAAATTC	ACGAAACGGGGTCGCATCTC	GTCGCATCTC	GTCGCATCTCTCTGATTTGG	40	32	0	0	0	38	M
JRC01	4	10495141	10495145	r	TGTAACGCCCCGATTTTCGT	CTAAATTTCTGGGCGTGACA	TCAAGAAGTAATACCCTACT	CTACT	CTACTCCTGTCCGGGGATGA	76	42	3738	0	0	4318	H
JRC01	4	10495145	10495141	f	TGTCACGCCCAGAAATTTAG	ACGAAAATCGGGGCGTTACA	TCATCCCCGGACAGGAGTAG	AGTAG	AGTAGGGTATTACTTCTTGA	42	76	6622	0	0	7042	H
JRC01	4	10495145	10495141	f	TGTCACGCCCAGAAATTTAG	ACGAAAATCGGGGCGTTACA	TCATCCCCGGACAGGAGTAG	AGTAG	AGTAGGGTATTACTTCTTGA	42	76	8	0	0	6	H
JRC01	4	10599492	10599496	r	TGTGGAGATTATGGATATCC	GCCGAAATCTAGTTTCGACA	CGATCTATCCCAATCACTTG	ACTTG	ACTTGATTTAAGTATATGTC	74	36	212	0	0	282	H
JRC01	4	10599496	10599492	f	TGTCGAAACTAGATTTCGGC	GGATATCCATAATCTCCACA	GACATATACTTAAATCAAGT	CAAGT	CAAGTGATTGGGATAGATCG	36	74	86	0	0	118	H
JRC01	4	10953807	10953811	r	TGTCGAAACTAGATTTCGGC	GGATATCCATAATCTCCACA	TCTCACTGCAGGATCTCTGG	TCTGG	TCTGGGTTTGTGGTACGGGA	52	50	0	0	0	34	M
JRC01	4	10953811	10953807	f	TGTGGAGATTATGGATATCC	GCCGAAATCTAGTTTCGACA	TCCCGTACCACAAACCCAGA	CCAGA	CCAGAGATCCTGCAGTGAGA	50	52	0	0	0	36	M
JRC01	4	11188229	11188225	f	TGTCGAAACATGATTTCGGC	GGGTACCCATAATCTCCACA	CCGTCTGGGTCGATCGCGAC	GCGAC	GCGACATTCCAGGGATATGA	26	34	7326	0	0	7978	H
JRC01	4	11460979	11460983	r	TGTGGAGATTATGGATATCC	GCCGAAATCTAGTTTCGACA	TGGTTTTTACAATGTGGACT	GGACT	GGACTTTTTTCTTTTCACAT	54	46	0	0	0	54	M
JRC01	4	11460983	11460979	f	TGTCGAAACTAGATTTCGGC	GGATATCCATAATCTCCACA	ATGTGAAAAGAAAAAAGTCC	AGTCC	AGTCCACATTGTAAAAACCA	46	54	0	0	0	54	M
JRC01	4	12656751	12656755	r	TGTCACACCCCGAAGTTTTC	GGGAATTTCTGGGCGTGACA	CACGTCAGCTAGGGGATCGG	ATCGG	ATCGGCCCGGCCGCCACGGT	70	26	1588	0	0	2090	H
JRC01	4	12656755	12656751	f	TGTCACGCCCAGAAATTCCC	GAAAACTTCGGGGTGTGACA	ACCGTGGCGGCCGGGCCGAT	CCGAT	CCGATCCCCTAGCTGACGTG	26	70	1576	0	0	2098	H
JRC01	4	13718246	13718250	r	TGTCACGCCCAGAAATTCCC	GAAAACTTCGGGGTGTGACA	CATACCCGGCTGTACAGATC	AGATC	AGATCTAATCTCCAAACCAG	46	32	3950	0	0	3952	H
JRC01	4	13718250	13718246	f	TGTCACACCCCGAAGTTTTC	GGGAATTTCTGGGCGTGACA	CTGGTTTGGAGATTAGATCT	GATCT	GATCTGTACAGCCGGGTATG	32	46	4864	0	0	5248	H
JRC01	4	13813216	13813220	r	TGACGGAGCTCGTGGCCCCT	CCGGTCCCATATCACCGACA	AATCGGGTGTTGTTTCACCT	CACCT	CACCTTATATAAAAACAATG	54	38	3126	0	0	3174	H
JRC01	4	14017727	14017735	r	GAGAGAATCCATTATATGCC	GGCATATAATGGATTCTCTC	TTTTGTCGTGTTTTCAGGAA	TTTCAGGAA	TTTCAGGAAAGCCCAGGTTC	18	22	21	0	0	41	H
JRC01	4	14017735	14017727	f	GAGAGAATCCATTATATGCC	GGCATATAATGGATTCTCTC	GAACCTGGGCTTTCCTGAAA	TTCCTGAAA	TTCCTGAAAACACGACAAAA	22	18	19	0	0	40	H
JRC01	4	14480653	14480657	r	TGTCGAAACTAGATTTCGGC	GGATATCCATAATCTCCACA	CATGATTCAGTGTACATACT	ATACT	ATACTCGAAGTAAGAACTGA	44	40	32	0	0	54	H
JRC01	4	14480657	14480653	f	TGTGGAGATTATGGATATCC	GCCGAAATCTAGTTTCGACA	TCAGTTCTTACTTCGAGTAT	AGTAT	AGTATGTACACTGAATCATG	40	44	30	0	0	44	H
JRC01	4	14574056	14574060	r	TGTCACACCCCGAAGTTTTC	GGGAATTTCTGGGCGTGACA	CAGATCTCGAGCAAGGCAAG	GCAAG	GCAAGCCACCTTTGAACATC	62	50	11144	0	0	12874	H
JRC01	4	14574060	14574056	f	TGTCACGCCCAGAAATTCCC	GAAAACTTCGGGGTGTGACA	GATGTTCAAAGGTGGCTTGC	CTTGC	CTTGCCTTGCTCGAGATCTG	50	62	11238	0	0	12942	H
JRC01	4	14616881	14616885	r	TGTCGAAACATGATTTCGGC	GGGTACCCATAATCTCCACA	GCGGCCAGAATCAGGCTGAC	CTGAC	CTGACTCAGTCAGCAGGCCA	30	50	46	0	0	46	H
JRC01	4	16222885	16222893	r	GGCAAAATTTGCTACAGGAC	GTCCTGTAGCAAATTTTGCC	AAATCTGAAAATTTTATTTT	TTTTATTTT	TTTTATTTTTGATAGGCATA	34	38	1638	0	0	2068	H
JRC01	4	16222893	16222885	f	GGCAAAATTTGCTACAGGAC	GTCCTGTAGCAAATTTTGCC	TATGCCTATCAAAAATAAAA	AAAATAAAA	AAAATAAAATTTTCAGATTT	38	34	114	0	0	86	H
JRC01	4	17601617	17601621	r	TGTAACGCCCCGATTTTCGT	CTAAATTTCTGGGCGTGACA	AAGCAATTCAAGAACAAGGA	AAGGA	AAGGAGCTCATGAACATGTT	44	34	2740	0	0	2854	H
JRC01	4	17601621	17601617	f	TGTCACGCCCAGAAATTTAG	ACGAAAATCGGGGCGTTACA	AACATGTTCATGAGCTCCTT	TCCTT	TCCTTGTTCTTGAATTGCTT	34	44	2934	0	0	3168	H
JRC01	4	17702447	17702449	r	CACTACACTGGTCAAGGTCA	TGTGAGGATCTGGCGTAGTG	GTTGGCCAACTAGCAGCTAA	TAA	TAAGGTAGCGCACGGAAAGC	50	54	0	0	0	34	M
JRC01	4	17750390	17750395	r	GACGGAGCTCGTGGCTCCTC	CCGGTCCCATATCACCGACA	CCTTTTCTATATATATGCCT	ATGCCT	ATGCCTTTTGAGAAAATCCC	42	54	670	0	0	654	H
JRC01	4	17750395	17750390	f	TGTCGGTGATATGGGACCGG	GAGGAGCCACGAGCTCCGTC	GGGATTTTCTCAAAAGGCAT	AGGCAT	AGGCATATATATAGAAAAGG	54	42	680	0	0	666	H
JRC01	4	17860045	17860049	r	TGTCACGCCCAGAAATTTAG	ACGAAAATCGGGGCGTTACA	TCTTTTGGTTCATGCAGAAT	AGAAT	AGAATCCACTGAGAAAATTT	38	32	2434	0	0	2546	H
JRC01	4	17860049	17860045	f	TGTAACGCCCCGATTTTCGT	CTAAATTTCTGGGCGTGACA	AAATTTTCTCAGTGGATTCT	ATTCT	ATTCTGCATGAACCAAAAGA	32	38	2872	0	0	3020	H
JRC01	4	17920525	17920521	f	TGACGGAGCTCGTGGCCCCT	CCGGTCCCATATCACCGACA	ACTTTTGCCACCTACCTCCA	CTCCA	CTCCACTACTCATCCAATCA	46	52	0	0	0	56	M
JRC01	4	20804965	20804961	f	TGTCACACCCCGAAGTTCTC	GGGAATTTCTGGGCGTGACA	TACCGCGCACTCAATGAGGT	GAGGT	GAGGTCACCATCAAGAACAA	42	36	1152	0	0	1364	H
JRC01	4	21580191	21580200	r	GAATTTTTTTTATTTATAAT	ATTATAAATAAAAAAAATTC	CGGGAGGAGGGCGGCTCGGG	GCGGCTCGGG	GCGGCTCGGGCAGGGGCGCG	36	44	218	0	0	206	H
JRC01	4	21580200	21580191	f	GAATTTTTTTTATTTATAAT	ATTATAAATAAAAAAAATTC	CGCGCCCCTGCCCGAGCCGC	CCCGAGCCGC	CCCGAGCCGCCCTCCTCCCG	44	36	224	0	0	206	H
JRC01	4	25802763	25802767	r	TGTAACGCCCCGATTTTCGT	CTAAATTTCTGGGCGTGACA	AGACAGCCACGATTCCACGT	CACGT	CACGTCGCGCCTGCTTCCGG	54	40	466	0	0	504	H
JRC01	4	25802767	25802763	f	TGTCACGCCCAGAAATTTAG	ACGAAAATCGGGGCGTTACA	CCGGAAGCAGGCGCGACGTG	ACGTG	ACGTGGAATCGTGGCTGTCT	40	54	510	0	0	550	H
JRC01	4	27747512	27747516	r	TGTCACACCCCGAAGTTTTC	GGGAATTTCTGGGCGTGACA	TCACTGGGTTCGGCCTGACC	TGACC	TGACCAGGGGCGGTCAGACC	36	36	1284	0	0	1454	H
JRC01	4	27747516	27747512	f	TGTCACGCCCAGAAATTCCC	GAAAACTTCGGGGTGTGACA	GGTCTGACCGCCCCTGGTCA	GGTCA	GGTCAGGCCGAACCCAGTGA	36	36	676	0	0	836	H
JRC01	4	28631134	28631138	r	TGTGGAGATTATGGATATCC	GCCGAAATCTAGTTTCGACA	TGGATGATGAGCTGACCAAC	CCAAC	CCAACCAACTGATATCCGGG	40	50	422	0	0	548	H
JRC01	4	28631138	28631134	f	TGTCGAAACTAGATTTCGGC	GGATATCCATAATCTCCACA	CCCGGATATCAGTTGGTTGG	GTTGG	GTTGGTCAGCTCATCATCCA	50	40	64	0	0	82	H
JRC01	4	32744461	32744466	r	TGACGGAGCGTGGGGCTCCT	CCCGGTCCCATGTCACCGAC	CTTTCGTAATATATACTTAC	ACTTAC	ACTTACCTTCATGTATAACA	40	38	0	0	0	56	M
JRC01	4	32944596	32944601	r	TGTCACATCCTGATTTTTGT	AGTGAATTTCCGGGCGTGAC	TGGAGATTGACATCACCCAG	ACCCAG	ACCCAGGCACCTCGCTGTCG	50	32	0	0	0	26	M
JRC01	4	33410653	33410661	r	GGGAGCGTATCCTATGCACA	TGTGCATAGGATATGTTGCC	TCTCTTTACATATATAACAC	ATATAACAC	ATATAACACACAAGCAGATG	44	40	0	0	0	30	M
JRC01	4	33410661	33410653	f	GGCAACATATCCTATGCACA	TGTGCATAGGATACGCTCCC	CATCTGCTTGTGTGTTATAT	GTGTTATAT	GTGTTATATATGTAAAGAGA	40	44	0	0	0	26	M
JRC01	5	1378208	1378212	r	TGTCACACCCTGATTTTCGT	GTGAATTTCCGGGCGTGACA	AAGACCTTCAACATACTCAA	CTCAA	CTCAAGAAGCACGGCGATTC	22	46	2014	0	0	2304	H
JRC01	5	1835883	1835887	r	TGTCACACCCCGAAGTTTTC	GGGAATTTCTGGGCGTGACA	CAGATCTCGAGCAAGGCAAG	GCAAG	GCAAGCCACCTTTGAACATC	62	50	11144	0	0	12874	H
JRC01	5	1835887	1835883	f	TGTCACGCCCAGAAATTCCC	GAAAACTTCGGGGTGTGACA	GATGTTCAAAGGTGGCTTGC	CTTGC	CTTGCCTTGCTCGAGATCTG	50	62	11238	0	0	12942	H
JRC01	5	6116406	6116410	r	TGTCGAAACTAGATTTCGGC	GGATATCCATAATCTCCACA	CCCGGATATCAGTTGGTTGG	GTTGG	GTTGGTCAGCTCATCATCCA	50	40	64	0	0	82	H
JRC01	5	6116410	6116406	f	TGTGGAGATTATGGATATCC	GCCGAAATCTAGTTTCGACA	TGGATGATGAGCTGACCAAC	CCAAC	CCAACCAACTGATATCCGGG	40	50	422	0	0	548	H
JRC01	5	10074345	10074349	r	TGTCACGCCCAGAAATTCCC	GAAAACTTCGGGGTGTGACA	GGTCTGACCGCCCCTGGTCA	GGTCA	GGTCAGGCCGAACCCAGTGA	36	36	676	0	0	836	H
JRC01	5	10074349	10074345	f	TGTCACACCCCGAAGTTTTC	GGGAATTTCTGGGCGTGACA	TCACTGGGTTCGGCCTGACC	TGACC	TGACCAGGGGCGGTCAGACC	36	36	1284	0	0	1454	H
JRC01	5	10320979	10320983	r	TGTAACGCCCCGATTTTCGT	CTAAATTTCTGGGCGTGACA	TCAAGAAGTAATACCCTACT	CTACT	CTACTCCTGTCCGGGGATGA	76	42	3738	0	0	4318	H
JRC01	5	10320983	10320979	f	TGTCACGCCCAGAAATTTAG	ACGAAAATCGGGGCGTTACA	TCATCCCCGGACAGGAGTAG	AGTAG	AGTAGGGTATTACTTCTTGA	42	76	6622	0	0	7042	H
JRC01	5	10320983	10320979	f	TGTCACGCCCAGAAATTTAG	ACGAAAATCGGGGCGTTACA	TCATCCCCGGACAGGAGTAG	AGTAG	AGTAGGGTATTACTTCTTGA	42	76	8	0	0	6	H
JRC01	5	10609354	10609358	r	TGTCACACCCCGAAGTTTTC	GGGAATTTCTGGGCGTGACA	CTGGTTTGGAGATTAGATCT	GATCT	GATCTGTACAGCCGGGTATG	32	46	4864	0	0	5248	H
JRC01	5	10609358	10609354	f	TGTCACGCCCAGAAATTCCC	GAAAACTTCGGGGTGTGACA	CATACCCGGCTGTACAGATC	AGATC	AGATCTAATCTCCAAACCAG	46	32	3950	0	0	3952	H
JRC01	5	10625893	10625908	r	GCGGCGAAGGCAGGCCGACG	ACCAATCAACCGTGTAGGCG	GGCGGAAACACCAGTCGGCG	GAAACACCAGTCGGCG	GAAACACCAGTCGGCGGCGG	148	90	56	0	0	162	H
JRC01	5	10743744	10743740	f	TGTCGAAACATGATTTCGGC	GGGTACCCATAATCTCCACA	CCGTCTGGGTCGATCGCGAC	GCGAC	GCGACATTCCAGGGATATGA	26	34	7326	0	0	7978	H
JRC01	5	11227568	11227572	r	TGTCACACCCCGAAGTTTTC	GGGAATTTCTGGGCGTGACA	AGAAAAGCTACACTACAAGC	CAAGC	CAAGCCCAGCCGTTGCCCAC	32	24	6998	0	0	6964	H
JRC01	5	11227572	11227568	f	TGTCACGCCCAGAAATTCCC	GAAAACTTCGGGGTGTGACA	GTGGGCAACGGCTGGGCTTG	GCTTG	GCTTGTAGTGTAGCTTTTCT	24	32	6700	0	0	6738	H
JRC01	5	11274485	11274481	f	TGTCACACCCCGAAGTTCTC	GGGAATTTCTGGGCGTGACA	TACCGCGCACTCAATGAGGT	GAGGT	GAGGTCACCATCAAGAACAA	42	36	1152	0	0	1364	H
JRC01	5	11456968	11456972	r	TGTCACGCCCAGAAATTTAG	ACGAAAATCGGGGCGTTACA	GAATTGTCGGTAGAGGTTTC	GTTTC	GTTTCGTTGCAGCCTTAGAA	42	34	996	0	0	1086	H
JRC01	5	11456972	11456968	f	TGTAACGCCCCGATTTTCGT	CTAAATTTCTGGGCGTGACA	TTCTAAGGCTGCAACGAAAC	GAAAC	GAAACCTCTACCGACAATTC	34	42	0	0	0	4	M
JRC01	5	11456972	11456968	f	TGTAACGCCCCGATTTTCGT	CTAAATTTCTGGGCGTGACA	TTCTAAGGCTGCAACGAAAC	GAAAC	GAAACCTCTACCGACAATTC	34	42	1058	0	0	1154	H
JRC01	5	11657225	11657229	r	TGACGGAGCTCGTGGCCCCT	CCGGTCCCATATCACCGACA	AATCGGGTGTTGTTTCACCT	CACCT	CACCTTATATAAAAACAATG	54	38	3126	0	0	3174	H
JRC01	5	11937355	11937359	r	TGTCACGCCCAGAAATTCCC	GAAAACTTCGGGGTGTGACA	AGCCAGCCAGTCGGGATGAA	ATGAA	ATGAAGGACTTCTTTAATGA	58	44	356	0	0	368	H
JRC01	5	11937359	11937355	f	TGTCACACCCCGAAGTTTTC	GGGAATTTCTGGGCGTGACA	TCATTAAAGAAGTCCTTCAT	TTCAT	TTCATCCCGACTGGCTGGCT	44	58	624	0	0	732	H
JRC01	5	13144132	13144136	r	TGTCACGCCCAGAAATTTAG	ACGAAAATCGGGGCGTTACA	ATGTGGCCAGCATGACTCAC	CTCAC	CTCACATACCCAACTTATAG	40	36	1762	0	0	2008	H
JRC01	5	13144136	13144132	f	TGTAACGCCCCGATTTTCGT	CTAAATTTCTGGGCGTGACA	CTATAAGTTGGGTATGTGAG	GTGAG	GTGAGTCATGCTGGCCACAT	36	40	1092	0	0	1314	H
JRC01	5	13392401	13392409	r	GGCAAAATTTGCTACAGGAC	GTCCTGTAGCAAATTTTGCC	AAATCTGAAAATTTTATTTT	TTTTATTTT	TTTTATTTTTGATAGGCATA	34	38	1638	0	0	2068	H
JRC01	5	13392409	13392401	f	GGCAAAATTTGCTACAGGAC	GTCCTGTAGCAAATTTTGCC	TATGCCTATCAAAAATAAAA	AAAATAAAA	AAAATAAAATTTTCAGATTT	38	34	114	0	0	86	H
JRC01	5	13793834	13793838	r	TGTAGGAATAAGTCTTGGCT	TAACCATTGAAATTCTAACA	TTTCTTAGAATTGCTTAGAC	TAGAC	TAGACAATAAAGTAACGATT	52	62	44	0	0	92	H
JRC01	5	13793838	13793834	f	TGTTAGAATTTCAATGGTTA	AGCCAAGACTTATTCCTACA	AATCGTTACTTTATTGTCTA	GTCTA	GTCTAAGCAATTCTAAGAAA	62	52	42	0	0	94	H
JRC01	5	15119105	15119109	r	TGTCACGCCCAGAAATTTAG	ACGAAAATCGGGGCGTTACA	AACATGTTCATGAGCTCCTT	TCCTT	TCCTTGTTCTTGAATTGCTT	34	44	2934	0	0	3168	H
JRC01	5	15119109	15119105	f	TGTAACGCCCCGATTTTCGT	CTAAATTTCTGGGCGTGACA	AAGCAATTCAAGAACAAGGA	AAGGA	AAGGAGCTCATGAACATGTT	44	34	2740	0	0	2854	H
JRC01	5	15119333	15119337	r	TGTCACGCCCAGAAATTTAG	ACGAAAATCGGGGCGTTACA	TCTTTTGGTTCATGCAGAAT	AGAAT	AGAATCCACTGAGAAAATTT	38	32	2434	0	0	2546	H
JRC01	5	15119337	15119333	f	TGTAACGCCCCGATTTTCGT	CTAAATTTCTGGGCGTGACA	AAATTTTCTCAGTGGATTCT	ATTCT	ATTCTGCATGAACCAAAAGA	32	38	2872	0	0	3020	H
JRC01	5	17424814	17424810	f	TGTCACACCCTGATTTTCGT	GTGAATTTCCGGGCGTGACA	TGAATGGAATCACGGAAACC	AAACC	AAACCTAAAAATTCATCTAC	56	52	0	0	0	72	M
JRC01	5	17738373	17738369	f	TGTGGAGATTATGGGTACCC	GCCGAATTCATGTTTCGACA	TGGAAGGTCCCCAACCCAAG	CCAAG	CCAAGGCTCAGGCAGAAACT	44	32	0	0	0	108	M
JRC01	5	19303624	19303629	r	TGTCGGTGATATGGGACCGG	GAGGAGCCACGAGCTCCGTC	AACATTTACTAATGACATAT	ACATAT	ACATATTAATTAGGCTTAAT	40	68	18	0	0	44	H
JRC01	5	19303629	19303624	f	GACGGAGCTCGTGGCTCCTC	CCGGTCCCATATCACCGACA	ATTAAGCCTAATTAATATGT	ATATGT	ATATGTCATTAGTAAATGTT	68	40	82	0	0	110	H
JRC01	5	22609693	22609697	r	TGTCACACCCCGAAGTTTTC	GGGAATTTCTGGGCGTGACA	CACGTCAGCTAGGGGATCGG	ATCGG	ATCGGCCCGGCCGCCACGGT	70	26	1588	0	0	2090	H
JRC01	5	22609697	22609693	f	TGTCACGCCCAGAAATTCCC	GAAAACTTCGGGGTGTGACA	ACCGTGGCGGCCGGGCCGAT	CCGAT	CCGATCCCCTAGCTGACGTG	26	70	1576	0	0	2098	H
JRC01	5	29474942	29474947	r	TGACGGAGCGTGGGGCTCCT	CCCGGTCCCATGTCACCGAC	CTTTCTCATCTAAGAACTAT	AACTAT	AACTATCTTCAACATTTTTG	50	40	0	0	0	30	M
JRC01	5	29642370	29642378	r	CTGAAATTTTTACAATTTGG	CCAAAATGTAAAAATTTCAG	CTTCCTTCCCATATCTTCTC	TATCTTCTC	TATCTTCTCTCTCTCATGTC	34	38	0	0	0	40	M
JRC01	5	29642378	29642370	f	CTGAAATTTTTACATTTTGG	CCAAATTGTAAAAATTTCAG	GACATGAGAGAGAGAAGATA	GAGAAGATA	GAGAAGATATGGGAAGGAAG	38	34	0	0	0	46	M
JRC01	6	113852	113837	f	GCGGCGAAGGCAGGCCGACG	ACCAATCAACCGTGTAGGCG	GGCGGAAACACCAGTCGGCG	GAAACACCAGTCGGCG	GAAACACCAGTCGGCGGCGG	148	90	56	0	0	162	H
JRC01	6	1113862	1113870	r	GGCAAAATTTGCTACAGGAC	GTCCTGTAGCAAATTTTGCC	AAATCTGAAAATTTTATTTT	TTTTATTTT	TTTTATTTTTGATAGGCATA	34	38	1638	0	0	2068	H
JRC01	6	1113870	1113862	f	GGCAAAATTTGCTACAGGAC	GTCCTGTAGCAAATTTTGCC	TATGCCTATCAAAAATAAAA	AAAATAAAA	AAAATAAAATTTTCAGATTT	38	34	114	0	0	86	H
JRC01	6	1234229	1234233	r	TGTCACGCCCAGAAATTCCC	GAAAACTTCGGGGTGTGACA	CATACCCGGCTGTACAGATC	AGATC	AGATCTAATCTCCAAACCAG	46	32	3950	0	0	3952	H
JRC01	6	1234233	1234229	f	TGTCACACCCCGAAGTTTTC	GGGAATTTCTGGGCGTGACA	CTGGTTTGGAGATTAGATCT	GATCT	GATCTGTACAGCCGGGTATG	32	46	4864	0	0	5248	H
JRC01	6	1297470	1297474	r	TGTCACGCCCAGAAATTCCC	GAAAACTTCGGGGTGTGACA	GATGTTCAAAGGTGGCTTGC	CTTGC	CTTGCCTTGCTCGAGATCTG	50	62	11238	0	0	12942	H
JRC01	6	1297474	1297470	f	TGTCACACCCCGAAGTTTTC	GGGAATTTCTGGGCGTGACA	CAGATCTCGAGCAAGGCAAG	GCAAG	GCAAGCCACCTTTGAACATC	62	50	11144	0	0	12874	H
JRC01	6	4285773	4285777	r	TGTCGAAACTAGATTTCGGC	GGATATCCATAATCTCCACA	TTAATCATACGTACAGTAGA	GTAGA	GTAGAGTAACTGTTTGTGTT	60	62	0	0	0	64	M
JRC01	6	4285777	4285773	f	TGTGGAGATTATGGATATCC	GCCGAAATCTAGTTTCGACA	AACACAAACAGTTACTCTAC	TCTAC	TCTACTGTACGTATGATTAA	62	60	0	0	0	68	M
JRC01	6	10045256	10045260	r	TGTCGAAACATGATTTCGGC	GGGTACCCATAATCTCCACA	CCGTCTGGGTCGATCGCGAC	GCGAC	GCGACATTCCAGGGATATGA	26	34	7326	0	0	7978	H
JRC01	6	10329900	10329904	r	TGTCACACCCTGATTTTCGT	GTGAATTTCCGGGCGTGACA	AAGACCTTCAACATACTCAA	CTCAA	CTCAAGAAGCACGGCGATTC	22	46	2014	0	0	2304	H
JRC01	6	10666103	10666107	r	TGTCACGCCCAGAAATTTAG	ACGAAAATCGGGGCGTTACA	GAATTGTCGGTAGAGGTTTC	GTTTC	GTTTCGTTGCAGCCTTAGAA	42	34	996	0	0	1086	H
JRC01	6	10666107	10666103	f	TGTAACGCCCCGATTTTCGT	CTAAATTTCTGGGCGTGACA	TTCTAAGGCTGCAACGAAAC	GAAAC	GAAACCTCTACCGACAATTC	34	42	0	0	0	4	M
JRC01	6	10666107	10666103	f	TGTAACGCCCCGATTTTCGT	CTAAATTTCTGGGCGTGACA	TTCTAAGGCTGCAACGAAAC	GAAAC	GAAACCTCTACCGACAATTC	34	42	1058	0	0	1154	H
JRC01	6	10907938	10907947	r	CTGAAATTTTTACATTTTGG	CCAAAATGTAAAAATTTCAG	GAATAACAGTGTACACACAA	GTACACACAA	GTACACACAAATTAGGAAAT	44	52	0	0	0	36	M
JRC01	6	10907947	10907938	f	CTGAAATTTTTACATTTTGG	CCAAAATGTAAAAATTTCAG	ATTTCCTAATTTGTGTGTAC	TTGTGTGTAC	TTGTGTGTACACTGTTATTC	52	44	0	0	0	42	M
JRC01	6	12468956	12468960	r	TGTAACGCCCCGATTTTCGT	CTAAATTTCTGGGCGTGACA	AAATTTTCTCAGTGGATTCT	ATTCT	ATTCTGCATGAACCAAAAGA	32	38	2872	0	0	3020	H
JRC01	6	12468960	12468956	f	TGTCACGCCCAGAAATTTAG	ACGAAAATCGGGGCGTTACA	TCTTTTGGTTCATGCAGAAT	AGAAT	AGAATCCACTGAGAAAATTT	38	32	2434	0	0	2546	H
JRC01	6	12469184	12469188	r	TGTAACGCCCCGATTTTCGT	CTAAATTTCTGGGCGTGACA	AAGCAATTCAAGAACAAGGA	AAGGA	AAGGAGCTCATGAACATGTT	44	34	2740	0	0	2854	H
JRC01	6	12469188	12469184	f	TGTCACGCCCAGAAATTTAG	ACGAAAATCGGGGCGTTACA	AACATGTTCATGAGCTCCTT	TCCTT	TCCTTGTTCTTGAATTGCTT	34	44	2934	0	0	3168	H
JRC01	6	12888920	12888924	r	TGTGGAGATTATGGATATCC	GCCGAAATCTAGTTTCGACA	CGATCTATCCCAATCACTTG	ACTTG	ACTTGATTTAAGTATATGTC	74	36	212	0	0	282	H
JRC01	6	12888924	12888920	f	TGTCGAAACTAGATTTCGGC	GGATATCCATAATCTCCACA	GACATATACTTAAATCAAGT	CAAGT	CAAGTGATTGGGATAGATCG	36	74	86	0	0	118	H
JRC01	6	12953989	12953993	r	TGTCACGCCCAGAAATTCCC	GAAAACTTCGGGGTGTGACA	GTGGGCAACGGCTGGGCTTG	GCTTG	GCTTGTAGTGTAGCTTTTCT	24	32	6700	0	0	6738	H
JRC01	6	12953993	12953989	f	TGTCACACCCCGAAGTTTTC	GGGAATTTCTGGGCGTGACA	AGAAAAGCTACACTACAAGC	CAAGC	CAAGCCCAGCCGTTGCCCAC	32	24	6998	0	0	6964	H
JRC01	6	13051944	13051940	f	TGACGGAGCTCGTGGCCCCT	CCGGTCCCATATCACCGACA	AATCGGGTGTTGTTTCACCT	CACCT	CACCTTATATAAAAACAATG	54	38	3126	0	0	3174	H
JRC01	6	15640684	15640688	r	TGTAACGCCCCGATTTTCGT	CTAAATTTCTGGGCGTGACA	CTATAAGTTGGGTATGTGAG	GTGAG	GTGAGTCATGCTGGCCACAT	36	40	1092	0	0	1314	H
JRC01	6	15640688	15640684	f	TGTCACGCCCAGAAATTTAG	ACGAAAATCGGGGCGTTACA	ATGTGGCCAGCATGACTCAC	CTCAC	CTCACATACCCAACTTATAG	40	36	1762	0	0	2008	H
JRC01	6	15849548	15849552	r	TGTAACGCCCCGATTTTCGT	CTAAATTTCTGGGCGTGACA	TCAAGAAGTAATACCCTACT	CTACT	CTACTCCTGTCCGGGGATGA	76	42	3738	0	0	4318	H
JRC01	6	15849552	15849548	f	TGTCACGCCCAGAAATTTAG	ACGAAAATCGGGGCGTTACA	TCATCCCCGGACAGGAGTAG	AGTAG	AGTAGGGTATTACTTCTTGA	42	76	6622	0	0	7042	H
JRC01	6	15849552	15849548	f	TGTCACGCCCAGAAATTTAG	ACGAAAATCGGGGCGTTACA	TCATCCCCGGACAGGAGTAG	AGTAG	AGTAGGGTATTACTTCTTGA	42	76	8	0	0	6	H
JRC01	6	15852905	15852909	r	TGTCACGCCCAGAAATTCCC	GAAAACTTCGGGGTGTGACA	AGCCAGCCAGTCGGGATGAA	ATGAA	ATGAAGGACTTCTTTAATGA	58	44	356	0	0	368	H
JRC01	6	15852909	15852905	f	TGTCACACCCCGAAGTTTTC	GGGAATTTCTGGGCGTGACA	TCATTAAAGAAGTCCTTCAT	TTCAT	TTCATCCCGACTGGCTGGCT	44	58	624	0	0	732	H
JRC01	6	17393047	17393052	r	TGTCGGTGATATGGGACCGG	GAGGAGCCACGAGCTCCGTC	GGGATTTTCTCAAAAGGCAT	AGGCAT	AGGCATATATATAGAAAAGG	54	42	680	0	0	666	H
JRC01	6	17393052	17393047	f	GACGGAGCTCGTGGCTCCTC	CCGGTCCCATATCACCGACA	CCTTTTCTATATATATGCCT	ATGCCT	ATGCCTTTTGAGAAAATCCC	42	54	670	0	0	654	H
JRC01	6	18229303	18229307	r	TGTCACACCCCGAAGTTTTC	GGGAATTTCTGGGCGTGACA	CACGTCAGCTAGGGGATCGG	ATCGG	ATCGGCCCGGCCGCCACGGT	70	26	1588	0	0	2090	H
JRC01	6	18229307	18229303	f	TGTCACGCCCAGAAATTCCC	GAAAACTTCGGGGTGTGACA	ACCGTGGCGGCCGGGCCGAT	CCGAT	CCGATCCCCTAGCTGACGTG	26	70	1576	0	0	2098	H
JRC01	6	18679563	18679559	f	TGTCACACCCCGAAGTTCTC	GGGAATTTCTGGGCGTGACA	TACCGCGCACTCAATGAGGT	GAGGT	GAGGTCACCATCAAGAACAA	42	36	1152	0	0	1364	H
JRC01	6	18860283	18860292	r	GAATTTTTTTTATTTATAAT	ATTATAAATAAAAAAAATTC	CGCGCCCCTGCCCGAGCCGC	CCCGAGCCGC	CCCGAGCCGCCCTCCTCCCG	44	36	224	0	0	206	H
JRC01	6	18860292	18860283	f	GAATTTTTTTTATTTATAAT	ATTATAAATAAAAAAAATTC	CGGGAGGAGGGCGGCTCGGG	GCGGCTCGGG	GCGGCTCGGGCAGGGGCGCG	36	44	218	0	0	206	H
JRC01	6	25467289	25467293	r	TGTAACGCTCCGCTTTTCGT	TATCAGATTGGGGTGTGACA	CAGCCCACGCATTGGTTTGT	TTTGT	TTTGTGCATGGCACTGTAGC	18	28	106	0	0	175	H
JRC01	6	25467293	25467289	f	TGTCACACCCCAATCTGATA	ACGAAAAGCGGAGCGTTACA	GCTACAGTGCCATGCACAAA	ACAAA	ACAAACCAATGCGTGGGCTG	56	36	264	0	0	430	H
JRC01	6	26610970	26610974	r	TGTAACGCCCCGATTTTCGT	CTAAATTTCTGGGCGTGACA	AGACAGCCACGATTCCACGT	CACGT	CACGTCGCGCCTGCTTCCGG	54	40	466	0	0	504	H
JRC01	6	26610974	26610970	f	TGTCACGCCCAGAAATTTAG	ACGAAAATCGGGGCGTTACA	CCGGAAGCAGGCGCGACGTG	ACGTG	ACGTGGAATCGTGGCTGTCT	40	54	510	0	0	550	H
JRC01	6	26888574	26888578	r	TGTCACACCCCGAAGTTTTC	GGGAATTTCTGGGCGTGACA	GCTTGTTCAACCAAGGCAGG	GCAGG	GCAGGTCAAGGGTCCAAGAG	38	50	184	0	0	228	H
JRC01	6	26888578	26888574	f	TGTCACGCCCAGAAATTCCC	GAAAACTTCGGGGTGTGACA	CTCTTGGACCCTTGACCTGC	CCTGC	CCTGCCTTGGTTGAACAAGC	50	38	400	0	0	492	H
JRC01	6	30219112	30219116	r	TGTCACACCCCGAAGTTTTC	GGGAATTTCTGGGCGTGACA	TCACTGGGTTCGGCCTGACC	TGACC	TGACCAGGGGCGGTCAGACC	36	36	1284	0	0	1454	H
JRC01	6	30219116	30219112	f	TGTCACGCCCAGAAATTCCC	GAAAACTTCGGGGTGTGACA	GGTCTGACCGCCCCTGGTCA	GGTCA	GGTCAGGCCGAACCCAGTGA	36	36	676	0	0	836	H
JRC01	6	30629769	30629773	r	TGTCACACCCCAATCTGATA	ACGAAAAGCGGAGCGTTACA	TGTTACACCATGTCCCCTTG	CCTTG	CCTTGTAACCACCCAGATGC	58	50	164	0	0	154	H
JRC01	6	30629773	30629769	f	TGTAACGCTCCGCTTTTCGT	TATCAGATTGGGGTGTGACA	GCATCTGGGTGGTTACAAGG	CAAGG	CAAGGGGACATGGTGTAACA	25	29	132	0	0	127	H
JRC01	7	487463	487467	r	TGTTGAGATTATGGGCATAT	CCCATTCATTAATTCCAACA	TAGCAAAGATACCTAATTGA	ATTGA	ATTGAGAAATGCCATACGGC	74	40	0	0	0	68	M
JRC01	7	487467	487463	f	TGTTGGAATTAATGAATGGG	ATATGCCCATAATCTCAACA	GCCGTATGGCATTTCTCAAT	TCAAT	TCAATTAGGTATCTTTGCTA	40	74	0	0	0	66	M
JRC01	7	2383313	2383317	r	TGTAACGCCCCGATTTTCGT	CTAAATTTCTGGGCGTGACA	CTTTTTCTCTTCTCTCTTGA	CTTGA	CTTGACCATCTTCCTTCTGC	40	26	172	0	0	162	H
JRC01	7	2383317	2383313	f	TGTCACGCCCAGAAATTTAG	ACGAAAATCGGGGCGTTACA	GCAGAAGGAAGATGGTCAAG	TCAAG	TCAAGAGAGAAGAGAAAAAG	26	40	282	0	0	310	H
JRC01	7	7297700	7297704	r	TGTCACACCCCGAAGTTTTC	GGGAATTTCTGGGCGTGACA	GCTTGTTCAACCAAGGCAGG	GCAGG	GCAGGTCAAGGGTCCAAGAG	38	50	184	0	0	228	H
JRC01	7	7297704	7297700	f	TGTCACGCCCAGAAATTCCC	GAAAACTTCGGGGTGTGACA	CTCTTGGACCCTTGACCTGC	CCTGC	CCTGCCTTGGTTGAACAAGC	50	38	400	0	0	492	H
JRC01	7	10243619	10243623	r	TGTCGAAACATGATTTCGGC	GGGTACCCATAATCTCCACA	CCGTCTGGGTCGATCGCGAC	GCGAC	GCGACATTCCAGGGATATGA	26	34	7326	0	0	7978	H
JRC01	7	11097763	11097767	r	TGTCACACCCCGAAGTTTTC	GGGAATTTCTGGGCGTGACA	CAGATCTCGAGCAAGGCAAG	GCAAG	GCAAGCCACCTTTGAACATC	62	50	11144	0	0	12874	H
JRC01	7	11097767	11097763	f	TGTCACGCCCAGAAATTCCC	GAAAACTTCGGGGTGTGACA	GATGTTCAAAGGTGGCTTGC	CTTGC	CTTGCCTTGCTCGAGATCTG	50	62	11238	0	0	12942	H
JRC01	7	11122835	11122850	r	GCGGCGAAGGCAGGCCGACG	ACCAATCAACCGTGTAGGCG	GGCGGAAACACCAGTCGGCG	GAAACACCAGTCGGCG	GAAACACCAGTCGGCGGCGG	148	90	56	0	0	162	H
JRC01	7	11798592	11798596	r	TGTAACGCCCCGATTTTCGT	CTAAATTTCTGGGCGTGACA	AAATTTTCTCAGTGGATTCT	ATTCT	ATTCTGCATGAACCAAAAGA	32	38	2872	0	0	3020	H
JRC01	7	11798596	11798592	f	TGTCACGCCCAGAAATTTAG	ACGAAAATCGGGGCGTTACA	TCTTTTGGTTCATGCAGAAT	AGAAT	AGAATCCACTGAGAAAATTT	38	32	2434	0	0	2546	H
JRC01	7	11798820	11798824	r	TGTAACGCCCCGATTTTCGT	CTAAATTTCTGGGCGTGACA	AAGCAATTCAAGAACAAGGA	AAGGA	AAGGAGCTCATGAACATGTT	44	34	2740	0	0	2854	H
JRC01	7	11798824	11798820	f	TGTCACGCCCAGAAATTTAG	ACGAAAATCGGGGCGTTACA	AACATGTTCATGAGCTCCTT	TCCTT	TCCTTGTTCTTGAATTGCTT	34	44	2934	0	0	3168	H
JRC01	7	11817715	11817719	r	TGTCACGCCCAGAAATTTAG	ACGAAAATCGGGGCGTTACA	GAATTGTCGGTAGAGGTTTC	GTTTC	GTTTCGTTGCAGCCTTAGAA	42	34	996	0	0	1086	H
JRC01	7	11817719	11817715	f	TGTAACGCCCCGATTTTCGT	CTAAATTTCTGGGCGTGACA	TTCTAAGGCTGCAACGAAAC	GAAAC	GAAACCTCTACCGACAATTC	34	42	0	0	0	4	M
JRC01	7	11817719	11817715	f	TGTAACGCCCCGATTTTCGT	CTAAATTTCTGGGCGTGACA	TTCTAAGGCTGCAACGAAAC	GAAAC	GAAACCTCTACCGACAATTC	34	42	1058	0	0	1154	H
JRC01	7	11898196	11898200	r	TGTCACGCCCAGAAATTTAG	ACGAAAATCGGGGCGTTACA	ATGTGGCCAGCATGACTCAC	CTCAC	CTCACATACCCAACTTATAG	40	36	1762	0	0	2008	H
JRC01	7	11898200	11898196	f	TGTAACGCCCCGATTTTCGT	CTAAATTTCTGGGCGTGACA	CTATAAGTTGGGTATGTGAG	GTGAG	GTGAGTCATGCTGGCCACAT	36	40	1092	0	0	1314	H
JRC01	7	11949410	11949414	r	TGTAACGCCCCGATTTTCGT	CTAAATTTCTGGGCGTGACA	TCAAGAAGTAATACCCTACT	CTACT	CTACTCCTGTCCGGGGATGA	76	42	3738	0	0	4318	H
JRC01	7	11949414	11949410	f	TGTCACGCCCAGAAATTTAG	ACGAAAATCGGGGCGTTACA	TCATCCCCGGACAGGAGTAG	AGTAG	AGTAGGGTATTACTTCTTGA	42	76	6622	0	0	7042	H
JRC01	7	11949414	11949410	f	TGTCACGCCCAGAAATTTAG	ACGAAAATCGGGGCGTTACA	TCATCCCCGGACAGGAGTAG	AGTAG	AGTAGGGTATTACTTCTTGA	42	76	8	0	0	6	H
JRC01	7	12033053	12033057	r	TGTGGAGATTATGGATATCC	GCCGAAATCTAGTTTCGACA	CGATCTATCCCAATCACTTG	ACTTG	ACTTGATTTAAGTATATGTC	74	36	212	0	0	282	H
JRC01	7	12033057	12033053	f	TGTCGAAACTAGATTTCGGC	GGATATCCATAATCTCCACA	GACATATACTTAAATCAAGT	CAAGT	CAAGTGATTGGGATAGATCG	36	74	86	0	0	118	H
JRC01	7	12600397	12600401	r	TGTCACACCCCGAAGTTTTC	GGGAATTTCTGGGCGTGACA	TCATTAAAGAAGTCCTTCAT	TTCAT	TTCATCCCGACTGGCTGGCT	44	58	624	0	0	732	H
JRC01	7	12600401	12600397	f	TGTCACGCCCAGAAATTCCC	GAAAACTTCGGGGTGTGACA	AGCCAGCCAGTCGGGATGAA	ATGAA	ATGAAGGACTTCTTTAATGA	58	44	356	0	0	368	H
JRC01	7	14003401	14003405	r	TGTCACGCCCAGAAATTCCC	GAAAACTTCGGGGTGTGACA	GTGGGCAACGGCTGGGCTTG	GCTTG	GCTTGTAGTGTAGCTTTTCT	24	32	6700	0	0	6738	H
JRC01	7	14003405	14003401	f	TGTCACACCCCGAAGTTTTC	GGGAATTTCTGGGCGTGACA	AGAAAAGCTACACTACAAGC	CAAGC	CAAGCCCAGCCGTTGCCCAC	32	24	6998	0	0	6964	H
JRC01	7	14818572	14818576	r	TGTAACGCCCCGATTTTCGT	CTAAATTTCTGGGCGTGACA	GGCTTGTTTGACTAGGCCTC	GCCTC	GCCTCCGTCCCACGTGGCAT	30	44	0	0	0	52	M
JRC01	7	14818576	14818572	f	TGTCACGCCCAGAAATTTAG	ACGAAAATCGGGGCGTTACA	ATGCCACGTGGGACGGAGGC	GAGGC	GAGGCCTAGTCAAACAAGCC	44	30	0	0	0	96	M
JRC01	7	15941156	15941160	r	TGTGGAGATTATGGATATCC	GCCGAAATCTAGTTTCGACA	CGTCGTTCGAATTCTCACGC	CACGC	CACGCTACCGTCGCCGTGTC	36	48	0	0	0	58	M
JRC01	7	15941160	15941156	f	TGTCGAAACTAGATTTCGGC	GGATATCCATAATCTCCACA	GACACGGCGACGGTAGCGTG	GCGTG	GCGTGAGAATTCGAACGACG	48	36	0	0	0	54	M
JRC01	7	16640678	16640682	r	TGTCACGCCCAGAAATTCCC	GAAAACTTCGGGGTGTGACA	GGTCTGACCGCCCCTGGTCA	GGTCA	GGTCAGGCCGAACCCAGTGA	36	36	676	0	0	836	H
JRC01	7	16640682	16640678	f	TGTCACACCCCGAAGTTTTC	GGGAATTTCTGGGCGTGACA	TCACTGGGTTCGGCCTGACC	TGACC	TGACCAGGGGCGGTCAGACC	36	36	1284	0	0	1454	H
JRC01	7	17023137	17023141	r	TGTCACACCCCGAAGTTTTC	GGGAATTTCTGGGCGTGACA	CTGGTTTGGAGATTAGATCT	GATCT	GATCTGTACAGCCGGGTATG	32	46	4864	0	0	5248	H
JRC01	7	17023141	17023137	f	TGTCACGCCCAGAAATTCCC	GAAAACTTCGGGGTGTGACA	CATACCCGGCTGTACAGATC	AGATC	AGATCTAATCTCCAAACCAG	46	32	3950	0	0	3952	H
JRC01	7	17965623	17965627	r	TGTCACACCCTGATTTTCGT	GTGAATTTCCGGGCGTGACA	AAGACCTTCAACATACTCAA	CTCAA	CTCAAGAAGCACGGCGATTC	22	46	2014	0	0	2304	H
JRC01	7	19681255	19681259	r	TGTCACGCCCAGAAATTCCC	GAAAACTTCGGGGTGTGACA	ACCGTGGCGGCCGGGCCGAT	CCGAT	CCGATCCCCTAGCTGACGTG	26	70	1576	0	0	2098	H
JRC01	7	19681259	19681255	f	TGTCACACCCCGAAGTTTTC	GGGAATTTCTGGGCGTGACA	CACGTCAGCTAGGGGATCGG	ATCGG	ATCGGCCCGGCCGCCACGGT	70	26	1588	0	0	2090	H
JRC01	7	20272141	20272145	r	TGTCACACCCTGATTTTCGT	GTGAATTTCCGGGCGTGACA	TTTGACTAGGGGTCTTCGTC	TCGTC	TCGTCCCACGTGCTATTGAC	42	32	88	0	0	138	H
JRC01	7	21051355	21051363	r	GAGTAAATTTCACAAAACTA	TAGTTTTGTGAAATTTACTC	AAGGTACCGAGATACACTAA	ATACACTAA	ATACACTAAATAAATTTTAG	48	32	0	0	0	38	M
JRC01	7	21051363	21051355	f	GAGTAAATTTCACAAAACTA	TAGTTTTGTGAAATTTACTC	CTAAAATTTATTTAGTGTAT	TTAGTGTAT	TTAGTGTATCTCGGTACCTT	32	48	0	0	0	32	M
JRC01	7	21173481	21173485	r	TGACGGAGCTCGTGGCCCCT	CCGGTCCCATATCACCGACA	AATCGGGTGTTGTTTCACCT	CACCT	CACCTTATATAAAAACAATG	54	38	3126	0	0	3174	H
JRC01	7	21358148	21358156	r	GGCAACATATCCTATGCACA	TGTGCATAGGATACGCTCCC	AAGATGACATATTGTATTAT	TTGTATTAT	TTGTATTATATAGTCACGAT	50	42	0	0	0	50	M
JRC01	7	21358156	21358148	f	GGGAGCGTATCCTATGCACA	TGTGCATAGGATATGTTGCC	ATCGTGACTATATAATACAA	ATAATACAA	ATAATACAATATGTCATCTT	42	50	0	0	0	50	M
JRC01	7	21531417	21531421	r	TGTGGAGATTATGGGTACCC	GCCGAATTCATGTTTCGACA	GCTTTACTTGGGTTCAGTTG	AGTTG	AGTTGAATTGGGTCATGTCG	42	40	0	0	0	30	M
JRC01	7	22081393	22081397	r	TGTAGCGCCCGTTCCGTCGT	GACTAATTCGGGGCGTGACA	CAATGAGATGCTTGCCTCTG	CTCTG	CTCTGCTACTACATTGCAAC	42	54	0	0	0	40	M
JRC01	7	22081397	22081393	f	TGTCACGCCCCGAATTAGTC	ACGACGGAACGGGCGCTACA	GTTGCAATGTAGTAGCAGAG	CAGAG	CAGAGGCAAGCATCTCATTG	54	42	0	0	0	36	M
JRC01	7	23021572	23021568	f	TGTCACACCCCGAAGTTCTC	GGGAATTTCTGGGCGTGACA	TACCGCGCACTCAATGAGGT	GAGGT	GAGGTCACCATCAAGAACAA	42	36	1152	0	0	1364	H
JRC01	7	23090970	23090978	r	GGGAAATTTAACTATTTGCC	GGCAAATAGTTAAAAGCCCC	ACTGATATGTGGGTTTGATA	GGTTTGATA	GGTTTGATAATCCCTAGATT	52	56	0	0	0	54	M
JRC01	7	23375954	23375962	r	GGCAAAATTTGCTACAGGAC	GTCCTGTAGCAAATTTTGCC	TATGCCTATCAAAAATAAAA	AAAATAAAA	AAAATAAAATTTTCAGATTT	38	34	114	0	0	86	H
JRC01	7	23375962	23375954	f	GGCAAAATTTGCTACAGGAC	GTCCTGTAGCAAATTTTGCC	AAATCTGAAAATTTTATTTT	TTTTATTTT	TTTTATTTTTGATAGGCATA	34	38	1638	0	0	2068	H
JRC01	7	24598330	24598339	r	GAATTTTTTTTATTTATAAT	ATTATAAATAAAAAAAATTC	AGAAATCGTCATTTCCTCGC	ATTTCCTCGC	ATTTCCTCGCCAGGTAACAG	44	66	0	0	0	38	M
JRC01	7	24598339	24598330	f	GAATTTTTTTTATTTATAAT	ATTATAAATAAAAAAAATTC	CTGTTACCTGGCGAGGAAAT	GCGAGGAAAT	GCGAGGAAATGACGATTTCT	66	44	0	0	0	40	M
JRC01	7	26842150	26842155	r	GACGGAGCTCGTGGCTCCTC	CCGGTCCCATATCACCGACA	CCTTTTCTATATATATGCCT	ATGCCT	ATGCCTTTTGAGAAAATCCC	42	54	670	0	0	654	H
JRC01	7	26842155	26842150	f	TGTCGGTGATATGGGACCGG	GAGGAGCCACGAGCTCCGTC	GGGATTTTCTCAAAAGGCAT	AGGCAT	AGGCATATATATAGAAAAGG	54	42	680	0	0	666	H
JRC01	7	27989119	27989123	r	TGTCACGCCCAGAAATTTAG	ACGAAAATCGGGGCGTTACA	AGGGTTTGGTGCTGGTGAAA	TGAAA	TGAAAGATGTAATAGGGGAA	52	70	0	0	0	36	M
JRC01	7	27989123	27989119	f	TGTAACGCCCCGATTTTCGT	CTAAATTTCTGGGCGTGACA	TTCCCCTATTACATCTTTCA	TTTCA	TTTCACCAGCACCAAACCCT	70	52	0	0	0	36	M
JRC01	8	1489083	1489087	r	TGTCACGCCCAGAAATTTAG	ACGAAAATCGGGGCGTTACA	TCATCCCCGGACAGGAGTAG	AGTAG	AGTAGGGTATTACTTCTTGA	42	76	6622	0	0	7042	H
JRC01	8	1489083	1489087	r	TGTCACGCCCAGAAATTTAG	ACGAAAATCGGGGCGTTACA	TCATCCCCGGACAGGAGTAG	AGTAG	AGTAGGGTATTACTTCTTGA	42	76	8	0	0	6	H
JRC01	8	1489087	1489083	f	TGTAACGCCCCGATTTTCGT	CTAAATTTCTGGGCGTGACA	TCAAGAAGTAATACCCTACT	CTACT	CTACTCCTGTCCGGGGATGA	76	42	3738	0	0	4318	H
JRC01	8	2703330	2703334	r	TGTCACGCCCAGAAATTTAG	ACGAAAATCGGGGCGTTACA	GAATTGTCGGTAGAGGTTTC	GTTTC	GTTTCGTTGCAGCCTTAGAA	42	34	996	0	0	1086	H
JRC01	8	2703334	2703330	f	TGTAACGCCCCGATTTTCGT	CTAAATTTCTGGGCGTGACA	TTCTAAGGCTGCAACGAAAC	GAAAC	GAAACCTCTACCGACAATTC	34	42	0	0	0	4	M
JRC01	8	2703334	2703330	f	TGTAACGCCCCGATTTTCGT	CTAAATTTCTGGGCGTGACA	TTCTAAGGCTGCAACGAAAC	GAAAC	GAAACCTCTACCGACAATTC	34	42	1058	0	0	1154	H
JRC01	8	2720055	2720059	r	TGTCACGCCCAGAAATTCCC	GAAAACTTCGGGGTGTGACA	CATACCCGGCTGTACAGATC	AGATC	AGATCTAATCTCCAAACCAG	46	32	3950	0	0	3952	H
JRC01	8	2720059	2720055	f	TGTCACACCCCGAAGTTTTC	GGGAATTTCTGGGCGTGACA	CTGGTTTGGAGATTAGATCT	GATCT	GATCTGTACAGCCGGGTATG	32	46	4864	0	0	5248	H
JRC01	8	5897945	5897949	r	TGTCACGCCCAGAAATTCCC	GAAAACTTCGGGGTGTGACA	AGCCAGCCAGTCGGGATGAA	ATGAA	ATGAAGGACTTCTTTAATGA	58	44	356	0	0	368	H
JRC01	8	5897949	5897945	f	TGTCACACCCCGAAGTTTTC	GGGAATTTCTGGGCGTGACA	TCATTAAAGAAGTCCTTCAT	TTCAT	TTCATCCCGACTGGCTGGCT	44	58	624	0	0	732	H
JRC01	8	9526396	9526400	r	TGTAACGCCCCGATTTTCGT	CTAAATTTCTGGGCGTGACA	CTTTTTCTCTTCTCTCTTGA	CTTGA	CTTGACCATCTTCCTTCTGC	40	26	172	0	0	162	H
JRC01	8	9526400	9526396	f	TGTCACGCCCAGAAATTTAG	ACGAAAATCGGGGCGTTACA	GCAGAAGGAAGATGGTCAAG	TCAAG	TCAAGAGAGAAGAGAAAAAG	26	40	282	0	0	310	H
JRC01	8	10068098	10068102	r	TGTAACGCCCCGATTTTCGT	CTAAATTTCTGGGCGTGACA	AAATTTTCTCAGTGGATTCT	ATTCT	ATTCTGCATGAACCAAAAGA	32	38	2872	0	0	3020	H
JRC01	8	10068102	10068098	f	TGTCACGCCCAGAAATTTAG	ACGAAAATCGGGGCGTTACA	TCTTTTGGTTCATGCAGAAT	AGAAT	AGAATCCACTGAGAAAATTT	38	32	2434	0	0	2546	H
JRC01	8	10068327	10068331	r	TGTAACGCCCCGATTTTCGT	CTAAATTTCTGGGCGTGACA	AAGCAATTCAAGAACAAGGA	AAGGA	AAGGAGCTCATGAACATGTT	44	34	2740	0	0	2854	H
JRC01	8	10068331	10068327	f	TGTCACGCCCAGAAATTTAG	ACGAAAATCGGGGCGTTACA	AACATGTTCATGAGCTCCTT	TCCTT	TCCTTGTTCTTGAATTGCTT	34	44	2934	0	0	3168	H
JRC01	8	10460869	10460884	r	GCGGCGAAGGCAGGCCGACG	ACCAATCAACCGTGTAGGCG	GGCGGAAACACCAGTCGGCG	GAAACACCAGTCGGCG	GAAACACCAGTCGGCGGCGG	148	90	56	0	0	162	H
JRC01	8	10852763	10852767	r	TGTCACGCCCAGAAATTCCC	GAAAACTTCGGGGTGTGACA	GATGTTCAAAGGTGGCTTGC	CTTGC	CTTGCCTTGCTCGAGATCTG	50	62	11238	0	0	12942	H
JRC01	8	10852767	10852763	f	TGTCACACCCCGAAGTTTTC	GGGAATTTCTGGGCGTGACA	CAGATCTCGAGCAAGGCAAG	GCAAG	GCAAGCCACCTTTGAACATC	62	50	11144	0	0	12874	H
JRC01	8	11042459	11042455	f	TGTCGAAACATGATTTCGGC	GGGTACCCATAATCTCCACA	CCGTCTGGGTCGATCGCGAC	GCGAC	GCGACATTCCAGGGATATGA	26	34	7326	0	0	7978	H
JRC01	8	11110630	11110634	r	TGTCACACCCCGAAGTTTTC	GGGAATTTCTGGGCGTGACA	AGAAAAGCTACACTACAAGC	CAAGC	CAAGCCCAGCCGTTGCCCAC	32	24	6998	0	0	6964	H
JRC01	8	11110634	11110630	f	TGTCACGCCCAGAAATTCCC	GAAAACTTCGGGGTGTGACA	GTGGGCAACGGCTGGGCTTG	GCTTG	GCTTGTAGTGTAGCTTTTCT	24	32	6700	0	0	6738	H
JRC01	8	11925131	11925135	r	TGACGGAGCTCGTGGCCCCT	CCGGTCCCATATCACCGACA	AATCGGGTGTTGTTTCACCT	CACCT	CACCTTATATAAAAACAATG	54	38	3126	0	0	3174	H
JRC01	8	14935533	14935537	r	TGTAACGCCCCGATTTTCGT	CTAAATTTCTGGGCGTGACA	CTATAAGTTGGGTATGTGAG	GTGAG	GTGAGTCATGCTGGCCACAT	36	40	1092	0	0	1314	H
JRC01	8	14935537	14935533	f	TGTCACGCCCAGAAATTTAG	ACGAAAATCGGGGCGTTACA	ATGTGGCCAGCATGACTCAC	CTCAC	CTCACATACCCAACTTATAG	40	36	1762	0	0	2008	H
JRC01	8	15907816	15907820	r	TGTCGAAACTAGATTTCGGC	GGATATCCATAATCTCCACA	GACATATACTTAAATCAAGT	CAAGT	CAAGTGATTGGGATAGATCG	36	74	86	0	0	118	H
JRC01	8	15907820	15907816	f	TGTGGAGATTATGGATATCC	GCCGAAATCTAGTTTCGACA	CGATCTATCCCAATCACTTG	ACTTG	ACTTGATTTAAGTATATGTC	74	36	212	0	0	282	H
JRC01	8	17026552	17026556	r	TGTCACGCCCAGAAATTCCC	GAAAACTTCGGGGTGTGACA	CTCTTGGACCCTTGACCTGC	CCTGC	CCTGCCTTGGTTGAACAAGC	50	38	400	0	0	492	H
JRC01	8	17026556	17026552	f	TGTCACACCCCGAAGTTTTC	GGGAATTTCTGGGCGTGACA	GCTTGTTCAACCAAGGCAGG	GCAGG	GCAGGTCAAGGGTCCAAGAG	38	50	184	0	0	228	H
JRC01	8	18006958	18006962	r	TGTCACGCCCAGAAATTCCC	GAAAACTTCGGGGTGTGACA	GGTCTGACCGCCCCTGGTCA	GGTCA	GGTCAGGCCGAACCCAGTGA	36	36	676	0	0	836	H
JRC01	8	18006962	18006958	f	TGTCACACCCCGAAGTTTTC	GGGAATTTCTGGGCGTGACA	TCACTGGGTTCGGCCTGACC	TGACC	TGACCAGGGGCGGTCAGACC	36	36	1284	0	0	1454	H
JRC01	8	18186257	18186265	r	GGCAAAATTTGCTACAGGAC	GTCCTGTAGCAAATTTTGCC	TATGCCTATCAAAAATAAAA	AAAATAAAA	AAAATAAAATTTTCAGATTT	38	34	114	0	0	86	H
JRC01	8	18186265	18186257	f	GGCAAAATTTGCTACAGGAC	GTCCTGTAGCAAATTTTGCC	AAATCTGAAAATTTTATTTT	TTTTATTTT	TTTTATTTTTGATAGGCATA	34	38	1638	0	0	2068	H
JRC01	8	20110206	20110210	r	TGTCACGCCCAGAAATTCCC	GAAAACTTCGGGGTGTGACA	ACCGTGGCGGCCGGGCCGAT	CCGAT	CCGATCCCCTAGCTGACGTG	26	70	1576	0	0	2098	H
JRC01	8	20110210	20110206	f	TGTCACACCCCGAAGTTTTC	GGGAATTTCTGGGCGTGACA	CACGTCAGCTAGGGGATCGG	ATCGG	ATCGGCCCGGCCGCCACGGT	70	26	1588	0	0	2090	H
JRC01	8	20942955	20942960	r	TGTCACATCCTGATTTTTGT	AGTGAATTTCCGGGCGTGAC	TAAAGGTTTCACTGATTATC	ATTATC	ATTATCTATTCGTTTGGATT	48	28	0	0	0	40	M
JRC01	8	20957614	20957618	r	TGTCACACCCTGATTTTCGT	GTGAATTTCCGGGCGTGACA	AAGACCTTCAACATACTCAA	CTCAA	CTCAAGAAGCACGGCGATTC	22	46	2014	0	0	2304	H
JRC01	8	23362256	23362260	r	TGTCACGCCCAGAAATTTAG	ACGAAAATCGGGGCGTTACA	CCGGAAGCAGGCGCGACGTG	ACGTG	ACGTGGAATCGTGGCTGTCT	40	54	510	0	0	550	H
JRC01	8	23362260	23362256	f	TGTAACGCCCCGATTTTCGT	CTAAATTTCTGGGCGTGACA	AGACAGCCACGATTCCACGT	CACGT	CACGTCGCGCCTGCTTCCGG	54	40	466	0	0	504	H
JRC01	8	24826208	24826212	r	TGTCACACCCCGAAGTTTTC	GGGAATTTCTGGGCGTGACA	CGGTGGCTTTGCCGGGTTGC	GTTGC	GTTGCCCCCGGCGACAAGCA	32	44	0	0	0	44	M
JRC01	8	24826212	24826208	f	TGTCACGCCCAGAAATTCCC	GAAAACTTCGGGGTGTGACA	TGCTTGTCGCCGGGGGCAAC	GCAAC	GCAACCCGGCAAAGCCACCG	44	32	0	0	0	42	M
JRC01	8	27905380	27905396	f	TGTAGGAATAAGTCTTGGCT	TAACCATTGAAATTCTAACA	TGTGTGTGTGTGTGTGTGTG	GTGTG	GTGTGTGTGTGCAGGGAGAA	24	42	0	0	0	26	M
JRC01	8	27905396	27905379	r	TGTTAGAATTTCAATGGTTA	CAGCCAAGACTTATTCCTAC	TTCTCCCTGCACACACACAC	ACACAC	ACACACACACACACACACAC	42	24	0	0	0	26	M
JRC01	8	27905396	27905380	r	TGTTAGAATTTCAATGGTTA	AGCCAAGACTTATTCCTACA	TTCTCCCTGCACACACACAC	CACAC	CACACACACACACACACACA	42	24	0	0	0	26	M
JRC01	8	27933000	27933004	r	TGTTGGAATTAATGAATGGG	ATATGCCCATAATCTCAACA	AGCCCATCCAACCTGTCTCT	TCTCT	TCTCTCGCTGTTAAGAAATC	40	38	0	0	0	72	M
JRC01	8	27933004	27933000	f	TGTTGAGATTATGGGCATAT	CCCATTCATTAATTCCAACA	GATTTCTTAACAGCGAGAGA	AGAGA	AGAGACAGGTTGGATGGGCT	38	40	0	0	0	76	M
JRC01	9	97623	97627	r	TGTAACGCCCCGATTTTCGT	CTAAATTTCTGGGCGTGACA	TTCTAAGGCTGCAACGAAAC	GAAAC	GAAACCTCTACCGACAATTC	34	42	0	0	0	4	M
JRC01	9	97623	97627	r	TGTAACGCCCCGATTTTCGT	CTAAATTTCTGGGCGTGACA	TTCTAAGGCTGCAACGAAAC	GAAAC	GAAACCTCTACCGACAATTC	34	42	1058	0	0	1154	H
JRC01	9	97627	97623	f	TGTCACGCCCAGAAATTTAG	ACGAAAATCGGGGCGTTACA	GAATTGTCGGTAGAGGTTTC	GTTTC	GTTTCGTTGCAGCCTTAGAA	42	34	996	0	0	1086	H
JRC01	9	1070418	1070426	r	GGCAAAATTTGCTACAGGAC	GTCCTGTAGCAAATTTTGCC	AAATCTGAAAATTTTATTTT	TTTTATTTT	TTTTATTTTTGATAGGCATA	34	38	1638	0	0	2068	H
JRC01	9	1070426	1070418	f	GGCAAAATTTGCTACAGGAC	GTCCTGTAGCAAATTTTGCC	TATGCCTATCAAAAATAAAA	AAAATAAAA	AAAATAAAATTTTCAGATTT	38	34	114	0	0	86	H
JRC01	9	1208600	1208604	r	TGTCACGCCCAGAAATTCCC	GAAAACTTCGGGGTGTGACA	GGTCTGACCGCCCCTGGTCA	GGTCA	GGTCAGGCCGAACCCAGTGA	36	36	676	0	0	836	H
JRC01	9	1208604	1208600	f	TGTCACACCCCGAAGTTTTC	GGGAATTTCTGGGCGTGACA	TCACTGGGTTCGGCCTGACC	TGACC	TGACCAGGGGCGGTCAGACC	36	36	1284	0	0	1454	H
JRC01	9	2106235	2106231	f	TGTCACACCCTGATTTTCGT	GTGAATTTCCGGGCGTGACA	AAGACCTTCAACATACTCAA	CTCAA	CTCAAGAAGCACGGCGATTC	22	46	2014	0	0	2304	H
JRC01	9	2434015	2434024	r	GAATTTTTTTTATTTATAAT	ATTATAAATAAAAAAAATTC	CGGGAGGAGGGCGGCTCGGG	GCGGCTCGGG	GCGGCTCGGGCAGGGGCGCG	36	44	218	0	0	206	H
JRC01	9	2434024	2434015	f	GAATTTTTTTTATTTATAAT	ATTATAAATAAAAAAAATTC	CGCGCCCCTGCCCGAGCCGC	CCCGAGCCGC	CCCGAGCCGCCCTCCTCCCG	44	36	224	0	0	206	H
JRC01	9	3981801	3981805	r	TGTCGAAACTAGATTTCGGC	GGATATCCATAATCTCCACA	GACATATACTTAAATCAAGT	CAAGT	CAAGTGATTGGGATAGATCG	36	74	86	0	0	118	H
JRC01	9	3981805	3981801	f	TGTGGAGATTATGGATATCC	GCCGAAATCTAGTTTCGACA	CGATCTATCCCAATCACTTG	ACTTG	ACTTGATTTAAGTATATGTC	74	36	212	0	0	282	H
JRC01	9	6132081	6132085	r	TGTCACACCCCGAAGTTTTC	GGGAATTTCTGGGCGTGACA	TCATTAAAGAAGTCCTTCAT	TTCAT	TTCATCCCGACTGGCTGGCT	44	58	624	0	0	732	H
JRC01	9	6132085	6132081	f	TGTCACGCCCAGAAATTCCC	GAAAACTTCGGGGTGTGACA	AGCCAGCCAGTCGGGATGAA	ATGAA	ATGAAGGACTTCTTTAATGA	58	44	356	0	0	368	H
JRC01	9	10001157	10001161	r	TGTCACGCCCAGAAATTCCC	GAAAACTTCGGGGTGTGACA	GATGTTCAAAGGTGGCTTGC	CTTGC	CTTGCCTTGCTCGAGATCTG	50	62	11238	0	0	12942	H
JRC01	9	10001161	10001157	f	TGTCACACCCCGAAGTTTTC	GGGAATTTCTGGGCGTGACA	CAGATCTCGAGCAAGGCAAG	GCAAG	GCAAGCCACCTTTGAACATC	62	50	11144	0	0	12874	H
JRC01	9	10140836	10140840	r	TGTCACGCCCAGAAATTTAG	ACGAAAATCGGGGCGTTACA	AACATGTTCATGAGCTCCTT	TCCTT	TCCTTGTTCTTGAATTGCTT	34	44	2934	0	0	3168	H
JRC01	9	10140840	10140836	f	TGTAACGCCCCGATTTTCGT	CTAAATTTCTGGGCGTGACA	AAGCAATTCAAGAACAAGGA	AAGGA	AAGGAGCTCATGAACATGTT	44	34	2740	0	0	2854	H
JRC01	9	10141064	10141068	r	TGTCACGCCCAGAAATTTAG	ACGAAAATCGGGGCGTTACA	TCTTTTGGTTCATGCAGAAT	AGAAT	AGAATCCACTGAGAAAATTT	38	32	2434	0	0	2546	H
JRC01	9	10141068	10141064	f	TGTAACGCCCCGATTTTCGT	CTAAATTTCTGGGCGTGACA	AAATTTTCTCAGTGGATTCT	ATTCT	ATTCTGCATGAACCAAAAGA	32	38	2872	0	0	3020	H
JRC01	9	10214202	10214206	r	TGTCACGCCCAGAAATTTAG	ACGAAAATCGGGGCGTTACA	TCATCCCCGGACAGGAGTAG	AGTAG	AGTAGGGTATTACTTCTTGA	42	76	6622	0	0	7042	H
JRC01	9	10214202	10214206	r	TGTCACGCCCAGAAATTTAG	ACGAAAATCGGGGCGTTACA	TCATCCCCGGACAGGAGTAG	AGTAG	AGTAGGGTATTACTTCTTGA	42	76	8	0	0	6	H
JRC01	9	10214206	10214202	f	TGTAACGCCCCGATTTTCGT	CTAAATTTCTGGGCGTGACA	TCAAGAAGTAATACCCTACT	CTACT	CTACTCCTGTCCGGGGATGA	76	42	3738	0	0	4318	H
JRC01	9	10247822	10247826	r	TGACGGAGCTCGTGGCCCCT	CCGGTCCCATATCACCGACA	AATCGGGTGTTGTTTCACCT	CACCT	CACCTTATATAAAAACAATG	54	38	3126	0	0	3174	H
JRC01	9	10382151	10382155	r	TGTCGAAACTAGATTTCGGC	GGATATCCATAATCTCCACA	CACAAATAAGATATTCTATC	CTATC	CTATCTATATTCGGTATCCT	30	40	208	0	0	104	H
JRC01	9	10382155	10382151	f	TGTGGAGATTATGGATATCC	GCCGAAATCTAGTTTCGACA	AGGATACCGAATATAGATAG	GATAG	GATAGAATATCTTATTTGTG	40	30	202	0	0	106	H
JRC01	9	10593201	10593197	f	TGTCGAAACATGATTTCGGC	GGGTACCCATAATCTCCACA	CCGTCTGGGTCGATCGCGAC	GCGAC	GCGACATTCCAGGGATATGA	26	34	7326	0	0	7978	H
JRC01	9	10710029	10710014	f	GCGGCGAAGGCAGGCCGACG	ACCAATCAACCGTGTAGGCG	GGCGGAAACACCAGTCGGCG	GAAACACCAGTCGGCG	GAAACACCAGTCGGCGGCGG	148	90	56	0	0	162	H
JRC01	9	11062305	11062309	r	TGTCACACCCCGAAGTTTTC	GGGAATTTCTGGGCGTGACA	AGAAAAGCTACACTACAAGC	CAAGC	CAAGCCCAGCCGTTGCCCAC	32	24	6998	0	0	6964	H
JRC01	9	11062309	11062305	f	TGTCACGCCCAGAAATTCCC	GAAAACTTCGGGGTGTGACA	GTGGGCAACGGCTGGGCTTG	GCTTG	GCTTGTAGTGTAGCTTTTCT	24	32	6700	0	0	6738	H
JRC01	9	13108379	13108375	f	TGTCACACCCCGAAGTTCTC	GGGAATTTCTGGGCGTGACA	TACCGCGCACTCAATGAGGT	GAGGT	GAGGTCACCATCAAGAACAA	42	36	1152	0	0	1364	H
JRC01	9	13452148	13452152	r	TGTCACACCCCGAAGTTTTC	GGGAATTTCTGGGCGTGACA	GCTTGTTCAACCAAGGCAGG	GCAGG	GCAGGTCAAGGGTCCAAGAG	38	50	184	0	0	228	H
JRC01	9	13452152	13452148	f	TGTCACGCCCAGAAATTCCC	GAAAACTTCGGGGTGTGACA	CTCTTGGACCCTTGACCTGC	CCTGC	CCTGCCTTGGTTGAACAAGC	50	38	400	0	0	492	H
JRC01	9	13453243	13453247	r	TGTAACGCCCCGATTTTCGT	CTAAATTTCTGGGCGTGACA	CTATAAGTTGGGTATGTGAG	GTGAG	GTGAGTCATGCTGGCCACAT	36	40	1092	0	0	1314	H
JRC01	9	13453247	13453243	f	TGTCACGCCCAGAAATTTAG	ACGAAAATCGGGGCGTTACA	ATGTGGCCAGCATGACTCAC	CTCAC	CTCACATACCCAACTTATAG	40	36	1762	0	0	2008	H
JRC01	9	14310288	14310292	r	TGTGGAGATTATGGGTACCC	GCCGAATTCATGTTTCGACA	GGGGATTTTGAATAGAGGGG	AGGGG	AGGGGGCGGGGTGAATCCAA	30	50	468	0	0	746	H
JRC01	9	14312450	14312454	r	TGTCACACCCCGAAGTTTTC	GGGAATTTCTGGGCGTGACA	CTGGTTTGGAGATTAGATCT	GATCT	GATCTGTACAGCCGGGTATG	32	46	4864	0	0	5248	H
JRC01	9	14312454	14312450	f	TGTCACGCCCAGAAATTCCC	GAAAACTTCGGGGTGTGACA	CATACCCGGCTGTACAGATC	AGATC	AGATCTAATCTCCAAACCAG	46	32	3950	0	0	3952	H
JRC01	9	14621286	14621290	r	TGTTGAGATTATGGGCATAT	CCCATTCATTAATTCCAACA	ATGTGAGCGAGGACAAATGT	AATGT	AATGTTACTATTTGGTTGCA	62	46	0	0	0	32	M
JRC01	9	14621290	14621286	f	TGTTGGAATTAATGAATGGG	ATATGCCCATAATCTCAACA	TGCAACCAAATAGTAACATT	ACATT	ACATTTGTCCTCGCTCACAT	46	62	0	0	0	32	M
JRC01	9	16606460	16606464	r	TGTCACACCCCAATCTGATA	ACGAAAAGCGGAGCGTTACA	GCTACAGTGCCATGCACAAA	ACAAA	ACAAACCAATGCGTGGGCTG	56	36	264	0	0	430	H
JRC01	9	16606464	16606460	f	TGTAACGCTCCGCTTTTCGT	TATCAGATTGGGGTGTGACA	CAGCCCACGCATTGGTTTGT	TTTGT	TTTGTGCATGGCACTGTAGC	18	28	106	0	0	175	H
JRC01	9	19554727	19554731	r	TGTCACACCCCGAAGTTTTC	GGGAATTTCTGGGCGTGACA	CACGTCAGCTAGGGGATCGG	ATCGG	ATCGGCCCGGCCGCCACGGT	70	26	1588	0	0	2090	H
JRC01	9	19554731	19554727	f	TGTCACGCCCAGAAATTCCC	GAAAACTTCGGGGTGTGACA	ACCGTGGCGGCCGGGCCGAT	CCGAT	CCGATCCCCTAGCTGACGTG	26	70	1576	0	0	2098	H
JRC01	10	486908	486912	r	TGTCACGCCCAGAAATTTAG	ACGAAAATCGGGGCGTTACA	GCAGAAGGAAGATGGTCAAG	TCAAG	TCAAGAGAGAAGAGAAAAAG	26	40	282	0	0	310	H
JRC01	10	486912	486908	f	TGTAACGCCCCGATTTTCGT	CTAAATTTCTGGGCGTGACA	CTTTTTCTCTTCTCTCTTGA	CTTGA	CTTGACCATCTTCCTTCTGC	40	26	172	0	0	162	H
JRC01	10	1022682	1022686	r	TGTAACGCCCCGATTTTCGT	CTAAATTTCTGGGCGTGACA	CTATAAGTTGGGTATGTGAG	GTGAG	GTGAGTCATGCTGGCCACAT	36	40	1092	0	0	1314	H
JRC01	10	1022686	1022682	f	TGTCACGCCCAGAAATTTAG	ACGAAAATCGGGGCGTTACA	ATGTGGCCAGCATGACTCAC	CTCAC	CTCACATACCCAACTTATAG	40	36	1762	0	0	2008	H
JRC01	10	4938693	4938697	r	TGTCACACCCCAATCTGATA	ACGAAAAGCGGAGCGTTACA	GCTACAGTGCCATGCACAAA	ACAAA	ACAAACCAATGCGTGGGCTG	56	36	264	0	0	430	H
JRC01	10	4938697	4938693	f	TGTAACGCTCCGCTTTTCGT	TATCAGATTGGGGTGTGACA	CAGCCCACGCATTGGTTTGT	TTTGT	TTTGTGCATGGCACTGTAGC	18	28	106	0	0	175	H
JRC01	10	5744979	5744983	r	TGTCACACCCCGAAGTTTTC	GGGAATTTCTGGGCGTGACA	TGACCAGAGGTGTACAACTG	AACTG	AACTGTACCCACAAGACACA	22	42	36	0	0	28	H
JRC01	10	5744983	5744979	f	TGTCACGCCCAGAAATTCCC	GAAAACTTCGGGGTGTGACA	TGTGTCTTGTGGGTACAGTT	CAGTT	CAGTTGTACACCTCTGGTCA	42	22	30	0	0	26	H
JRC01	10	10138443	10138447	r	TGTCACGCCCAGAAATTTAG	ACGAAAATCGGGGCGTTACA	GAATTGTCGGTAGAGGTTTC	GTTTC	GTTTCGTTGCAGCCTTAGAA	42	34	996	0	0	1086	H
JRC01	10	10138447	10138443	f	TGTAACGCCCCGATTTTCGT	CTAAATTTCTGGGCGTGACA	TTCTAAGGCTGCAACGAAAC	GAAAC	GAAACCTCTACCGACAATTC	34	42	0	0	0	4	M
JRC01	10	10138447	10138443	f	TGTAACGCCCCGATTTTCGT	CTAAATTTCTGGGCGTGACA	TTCTAAGGCTGCAACGAAAC	GAAAC	GAAACCTCTACCGACAATTC	34	42	1058	0	0	1154	H
JRC01	10	10214851	10214836	f	GCGGCGAAGGCAGGCCGACG	ACCAATCAACCGTGTAGGCG	GGCGGAAACACCAGTCGGCG	GAAACACCAGTCGGCG	GAAACACCAGTCGGCGGCGG	148	90	56	0	0	162	H
JRC01	10	10456357	10456361	r	TGTCACGCCCAGAAATTCCC	GAAAACTTCGGGGTGTGACA	CATACCCGGCTGTACAGATC	AGATC	AGATCTAATCTCCAAACCAG	46	32	3950	0	0	3952	H
JRC01	10	10456361	10456357	f	TGTCACACCCCGAAGTTTTC	GGGAATTTCTGGGCGTGACA	CTGGTTTGGAGATTAGATCT	GATCT	GATCTGTACAGCCGGGTATG	32	46	4864	0	0	5248	H
JRC01	10	11925794	11925798	r	TGTCACACCCCGAAGTTTTC	GGGAATTTCTGGGCGTGACA	AGAAAAGCTACACTACAAGC	CAAGC	CAAGCCCAGCCGTTGCCCAC	32	24	6998	0	0	6964	H
JRC01	10	11925798	11925794	f	TGTCACGCCCAGAAATTCCC	GAAAACTTCGGGGTGTGACA	GTGGGCAACGGCTGGGCTTG	GCTTG	GCTTGTAGTGTAGCTTTTCT	24	32	6700	0	0	6738	H
JRC01	10	12102276	12102280	r	TGTAACGCCCCGATTTTCGT	CTAAATTTCTGGGCGTGACA	AAGCAATTCAAGAACAAGGA	AAGGA	AAGGAGCTCATGAACATGTT	44	34	2740	0	0	2854	H
JRC01	10	12102280	12102276	f	TGTCACGCCCAGAAATTTAG	ACGAAAATCGGGGCGTTACA	AACATGTTCATGAGCTCCTT	TCCTT	TCCTTGTTCTTGAATTGCTT	34	44	2934	0	0	3168	H
JRC01	10	12161481	12161485	r	TGTCGAAACATGATTTCGGC	GGGTACCCATAATCTCCACA	CCGTCTGGGTCGATCGCGAC	GCGAC	GCGACATTCCAGGGATATGA	26	34	7326	0	0	7978	H
JRC01	10	12635842	12635846	r	TGTCGAAACTAGATTTCGGC	GGATATCCATAATCTCCACA	CCCGGATATCAGTTGGTTGG	GTTGG	GTTGGTCAGCTCATCATCCA	50	40	64	0	0	82	H
JRC01	10	12635846	12635842	f	TGTGGAGATTATGGATATCC	GCCGAAATCTAGTTTCGACA	TGGATGATGAGCTGACCAAC	CCAAC	CCAACCAACTGATATCCGGG	40	50	422	0	0	548	H
JRC01	10	12720332	12720328	f	TGTCACACCCCGAAGTTCTC	GGGAATTTCTGGGCGTGACA	TACCGCGCACTCAATGAGGT	GAGGT	GAGGTCACCATCAAGAACAA	42	36	1152	0	0	1364	H
JRC01	10	14158618	14158622	r	TGTAACGCCCCGATTTTCGT	CTAAATTTCTGGGCGTGACA	TCAAGAAGTAATACCCTACT	CTACT	CTACTCCTGTCCGGGGATGA	76	42	3738	0	0	4318	H
JRC01	10	14158622	14158618	f	TGTCACGCCCAGAAATTTAG	ACGAAAATCGGGGCGTTACA	TCATCCCCGGACAGGAGTAG	AGTAG	AGTAGGGTATTACTTCTTGA	42	76	6622	0	0	7042	H
JRC01	10	14158622	14158618	f	TGTCACGCCCAGAAATTTAG	ACGAAAATCGGGGCGTTACA	TCATCCCCGGACAGGAGTAG	AGTAG	AGTAGGGTATTACTTCTTGA	42	76	8	0	0	6	H
JRC01	10	14161960	14161964	r	TGTCACGCCCAGAAATTCCC	GAAAACTTCGGGGTGTGACA	AGCCAGCCAGTCGGGATGAA	ATGAA	ATGAAGGACTTCTTTAATGA	58	44	356	0	0	368	H
JRC01	10	14161964	14161960	f	TGTCACACCCCGAAGTTTTC	GGGAATTTCTGGGCGTGACA	TCATTAAAGAAGTCCTTCAT	TTCAT	TTCATCCCGACTGGCTGGCT	44	58	624	0	0	732	H
JRC01	10	14367778	14367782	r	TGTCACGCCCAGAAATTTAG	ACGAAAATCGGGGCGTTACA	TCTTTTGGTTCATGCAGAAT	AGAAT	AGAATCCACTGAGAAAATTT	38	32	2434	0	0	2546	H
JRC01	10	14367782	14367778	f	TGTAACGCCCCGATTTTCGT	CTAAATTTCTGGGCGTGACA	AAATTTTCTCAGTGGATTCT	ATTCT	ATTCTGCATGAACCAAAAGA	32	38	2872	0	0	3020	H
JRC01	10	14524470	14524474	r	TGTCACACCCCGAAGTTTTC	GGGAATTTCTGGGCGTGACA	GCTTGTTCAACCAAGGCAGG	GCAGG	GCAGGTCAAGGGTCCAAGAG	38	50	184	0	0	228	H
JRC01	10	14524474	14524470	f	TGTCACGCCCAGAAATTCCC	GAAAACTTCGGGGTGTGACA	CTCTTGGACCCTTGACCTGC	CCTGC	CCTGCCTTGGTTGAACAAGC	50	38	400	0	0	492	H
JRC01	10	14991102	14991106	r	TGTCACACCCCGAAGTTTTC	GGGAATTTCTGGGCGTGACA	CAGATCTCGAGCAAGGCAAG	GCAAG	GCAAGCCACCTTTGAACATC	62	50	11144	0	0	12874	H
JRC01	10	14991106	14991102	f	TGTCACGCCCAGAAATTCCC	GAAAACTTCGGGGTGTGACA	GATGTTCAAAGGTGGCTTGC	CTTGC	CTTGCCTTGCTCGAGATCTG	50	62	11238	0	0	12942	H
JRC01	10	15779828	15779824	f	TGACGGAGCTCGTGGCCCCT	CCGGTCCCATATCACCGACA	AATCGGGTGTTGTTTCACCT	CACCT	CACCTTATATAAAAACAATG	54	38	3126	0	0	3174	H
JRC01	10	16157741	16157749	r	GGCAAAATTTGCTACAGGAC	GTCCTGTAGCAAATTTTGCC	TATGCCTATCAAAAATAAAA	AAAATAAAA	AAAATAAAATTTTCAGATTT	38	34	114	0	0	86	H
JRC01	10	16157749	16157741	f	GGCAAAATTTGCTACAGGAC	GTCCTGTAGCAAATTTTGCC	AAATCTGAAAATTTTATTTT	TTTTATTTT	TTTTATTTTTGATAGGCATA	34	38	1638	0	0	2068	H
JRC01	10	16883688	16883692	r	TGTCACACCCCGAAGTTTTC	GGGAATTTCTGGGCGTGACA	TCACTGGGTTCGGCCTGACC	TGACC	TGACCAGGGGCGGTCAGACC	36	36	1284	0	0	1454	H
JRC01	10	16883692	16883688	f	TGTCACGCCCAGAAATTCCC	GAAAACTTCGGGGTGTGACA	GGTCTGACCGCCCCTGGTCA	GGTCA	GGTCAGGCCGAACCCAGTGA	36	36	676	0	0	836	H
JRC01	10	18896206	18896210	r	TGTCACGCCCAGAAATTCCC	GAAAACTTCGGGGTGTGACA	ACCGTGGCGGCCGGGCCGAT	CCGAT	CCGATCCCCTAGCTGACGTG	26	70	1576	0	0	2098	H
JRC01	10	18896210	18896206	f	TGTCACACCCCGAAGTTTTC	GGGAATTTCTGGGCGTGACA	CACGTCAGCTAGGGGATCGG	ATCGG	ATCGGCCCGGCCGCCACGGT	70	26	1588	0	0	2090	H
JRC01	10	18927594	18927598	r	TGTCACACCCTGATTTTCGT	GTGAATTTCCGGGCGTGACA	AAGACCTTCAACATACTCAA	CTCAA	CTCAAGAAGCACGGCGATTC	22	46	2014	0	0	2304	H
JRC01	10	23163726	23163731	r	TGTCGGTGATATGGGACCGG	GAGGAGCCACGAGCTCCGTC	GGGATTTTCTCAAAAGGCAT	AGGCAT	AGGCATATATATAGAAAAGG	54	42	680	0	0	666	H
JRC01	10	23163731	23163726	f	GACGGAGCTCGTGGCTCCTC	CCGGTCCCATATCACCGACA	CCTTTTCTATATATATGCCT	ATGCCT	ATGCCTTTTGAGAAAATCCC	42	54	670	0	0	654	H
JRC01	11	1010965	1010969	r	TGTCACGCCCAGAAATTCCC	GAAAACTTCGGGGTGTGACA	GGTCTGACCGCCCCTGGTCA	GGTCA	GGTCAGGCCGAACCCAGTGA	36	36	676	0	0	836	H
JRC01	11	1010969	1010965	f	TGTCACACCCCGAAGTTTTC	GGGAATTTCTGGGCGTGACA	TCACTGGGTTCGGCCTGACC	TGACC	TGACCAGGGGCGGTCAGACC	36	36	1284	0	0	1454	H
JRC01	11	1105345	1105341	f	TGTCACACCCTGATTTTCGT	GTGAATTTCCGGGCGTGACA	AAGACCTTCAACATACTCAA	CTCAA	CTCAAGAAGCACGGCGATTC	22	46	2014	0	0	2304	H
JRC01	11	1218912	1218897	f	GCGGCGAAGGCAGGCCGACG	ACCAATCAACCGTGTAGGCG	GGCGGAAACACCAGTCGGCG	GAAACACCAGTCGGCG	GAAACACCAGTCGGCGGCGG	148	90	56	0	0	162	H
JRC01	11	1601256	1601260	r	TGTCACGCCCAGAAATTCCC	GAAAACTTCGGGGTGTGACA	ACCGTGGCGGCCGGGCCGAT	CCGAT	CCGATCCCCTAGCTGACGTG	26	70	1576	0	0	2098	H
JRC01	11	1601260	1601256	f	TGTCACACCCCGAAGTTTTC	GGGAATTTCTGGGCGTGACA	CACGTCAGCTAGGGGATCGG	ATCGG	ATCGGCCCGGCCGCCACGGT	70	26	1588	0	0	2090	H
JRC01	11	1674609	1674617	r	GGCAAAATTTGCTACAGGAC	GTCCTGTAGCAAATTTTGCC	TATGCCTATCAAAAATAAAA	AAAATAAAA	AAAATAAAATTTTCAGATTT	38	34	114	0	0	86	H
JRC01	11	1674617	1674609	f	GGCAAAATTTGCTACAGGAC	GTCCTGTAGCAAATTTTGCC	AAATCTGAAAATTTTATTTT	TTTTATTTT	TTTTATTTTTGATAGGCATA	34	38	1638	0	0	2068	H
JRC01	11	5042718	5042722	r	TGTAACGCCCCGATTTTCGT	CTAAATTTCTGGGCGTGACA	AGACAGCCACGATTCCACGT	CACGT	CACGTCGCGCCTGCTTCCGG	54	40	466	0	0	504	H
JRC01	11	5042722	5042718	f	TGTCACGCCCAGAAATTTAG	ACGAAAATCGGGGCGTTACA	CCGGAAGCAGGCGCGACGTG	ACGTG	ACGTGGAATCGTGGCTGTCT	40	54	510	0	0	550	H
JRC01	11	10459240	10459236	f	TGTCGAAACATGATTTCGGC	GGGTACCCATAATCTCCACA	CCGTCTGGGTCGATCGCGAC	GCGAC	GCGACATTCCAGGGATATGA	26	34	7326	0	0	7978	H
JRC01	11	10502846	10502850	r	TGTCACACCCCGAAGTTTTC	GGGAATTTCTGGGCGTGACA	CTGGTTTGGAGATTAGATCT	GATCT	GATCTGTACAGCCGGGTATG	32	46	4864	0	0	5248	H
JRC01	11	10502850	10502846	f	TGTCACGCCCAGAAATTCCC	GAAAACTTCGGGGTGTGACA	CATACCCGGCTGTACAGATC	AGATC	AGATCTAATCTCCAAACCAG	46	32	3950	0	0	3952	H
JRC01	11	11768373	11768377	r	TGTCACGCCCAGAAATTTAG	ACGAAAATCGGGGCGTTACA	ATGTGGCCAGCATGACTCAC	CTCAC	CTCACATACCCAACTTATAG	40	36	1762	0	0	2008	H
JRC01	11	11768377	11768373	f	TGTAACGCCCCGATTTTCGT	CTAAATTTCTGGGCGTGACA	CTATAAGTTGGGTATGTGAG	GTGAG	GTGAGTCATGCTGGCCACAT	36	40	1092	0	0	1314	H
JRC01	11	12004341	12004345	r	TGTCACACCCCGAAGTTTTC	GGGAATTTCTGGGCGTGACA	GCTTGTTCAACCAAGGCAGG	GCAGG	GCAGGTCAAGGGTCCAAGAG	38	50	184	0	0	228	H
JRC01	11	12004345	12004341	f	TGTCACGCCCAGAAATTCCC	GAAAACTTCGGGGTGTGACA	CTCTTGGACCCTTGACCTGC	CCTGC	CCTGCCTTGGTTGAACAAGC	50	38	400	0	0	492	H
JRC01	11	12585687	12585691	r	TGTCACGCCCAGAAATTCCC	GAAAACTTCGGGGTGTGACA	GTGGGCAACGGCTGGGCTTG	GCTTG	GCTTGTAGTGTAGCTTTTCT	24	32	6700	0	0	6738	H
JRC01	11	12585691	12585687	f	TGTCACACCCCGAAGTTTTC	GGGAATTTCTGGGCGTGACA	AGAAAAGCTACACTACAAGC	CAAGC	CAAGCCCAGCCGTTGCCCAC	32	24	6998	0	0	6964	H
JRC01	11	12734611	12734615	r	TGTCACGCCCAGAAATTTAG	ACGAAAATCGGGGCGTTACA	AACATGTTCATGAGCTCCTT	TCCTT	TCCTTGTTCTTGAATTGCTT	34	44	2934	0	0	3168	H
JRC01	11	12734615	12734611	f	TGTAACGCCCCGATTTTCGT	CTAAATTTCTGGGCGTGACA	AAGCAATTCAAGAACAAGGA	AAGGA	AAGGAGCTCATGAACATGTT	44	34	2740	0	0	2854	H
JRC01	11	12734839	12734843	r	TGTCACGCCCAGAAATTTAG	ACGAAAATCGGGGCGTTACA	TCTTTTGGTTCATGCAGAAT	AGAAT	AGAATCCACTGAGAAAATTT	38	32	2434	0	0	2546	H
JRC01	11	12734843	12734839	f	TGTAACGCCCCGATTTTCGT	CTAAATTTCTGGGCGTGACA	AAATTTTCTCAGTGGATTCT	ATTCT	ATTCTGCATGAACCAAAAGA	32	38	2872	0	0	3020	H
JRC01	11	14189798	14189802	r	TGTCACGCCCAGAAATTTAG	ACGAAAATCGGGGCGTTACA	TCATCCCCGGACAGGAGTAG	AGTAG	AGTAGGGTATTACTTCTTGA	42	76	6622	0	0	7042	H
JRC01	11	14189798	14189802	r	TGTCACGCCCAGAAATTTAG	ACGAAAATCGGGGCGTTACA	TCATCCCCGGACAGGAGTAG	AGTAG	AGTAGGGTATTACTTCTTGA	42	76	8	0	0	6	H
JRC01	11	14189802	14189798	f	TGTAACGCCCCGATTTTCGT	CTAAATTTCTGGGCGTGACA	TCAAGAAGTAATACCCTACT	CTACT	CTACTCCTGTCCGGGGATGA	76	42	3738	0	0	4318	H
JRC01	11	14197320	14197324	r	TGTCACACCCCGAAGTTTTC	GGGAATTTCTGGGCGTGACA	TCATTAAAGAAGTCCTTCAT	TTCAT	TTCATCCCGACTGGCTGGCT	44	58	624	0	0	732	H
JRC01	11	14197324	14197320	f	TGTCACGCCCAGAAATTCCC	GAAAACTTCGGGGTGTGACA	AGCCAGCCAGTCGGGATGAA	ATGAA	ATGAAGGACTTCTTTAATGA	58	44	356	0	0	368	H
JRC01	11	15156691	15156687	f	TGTCACACCCCGAAGTTCTC	GGGAATTTCTGGGCGTGACA	TACCGCGCACTCAATGAGGT	GAGGT	GAGGTCACCATCAAGAACAA	42	36	1152	0	0	1364	H
JRC01	11	18206217	18206221	r	TGTCACACCCCGAAGTTTTC	GGGAATTTCTGGGCGTGACA	CAGATCTCGAGCAAGGCAAG	GCAAG	GCAAGCCACCTTTGAACATC	62	50	11144	0	0	12874	H
JRC01	11	18206221	18206217	f	TGTCACGCCCAGAAATTCCC	GAAAACTTCGGGGTGTGACA	GATGTTCAAAGGTGGCTTGC	CTTGC	CTTGCCTTGCTCGAGATCTG	50	62	11238	0	0	12942	H
JRC01	11	19461610	19461606	f	TGACGGAGCTCGTGGCCCCT	CCGGTCCCATATCACCGACA	AATCGGGTGTTGTTTCACCT	CACCT	CACCTTATATAAAAACAATG	54	38	3126	0	0	3174	H
JRC01	11	20625893	20625902	r	GAATTTTTTTTATTTATAAT	ATTATAAATAAAAAAAATTC	CGCGCCCCTGCCCGAGCCGC	CCCGAGCCGC	CCCGAGCCGCCCTCCTCCCG	44	36	224	0	0	206	H
JRC01	11	20625902	20625893	f	GAATTTTTTTTATTTATAAT	ATTATAAATAAAAAAAATTC	CGGGAGGAGGGCGGCTCGGG	GCGGCTCGGG	GCGGCTCGGGCAGGGGCGCG	36	44	218	0	0	206	H
JRC01	11	20665565	20665570	r	GACGGAGCTCGTGGCTCCTC	CCGGTCCCATATCACCGACA	CCTTTTCTATATATATGCCT	ATGCCT	ATGCCTTTTGAGAAAATCCC	42	54	670	0	0	654	H
JRC01	11	20665570	20665565	f	TGTCGGTGATATGGGACCGG	GAGGAGCCACGAGCTCCGTC	GGGATTTTCTCAAAAGGCAT	AGGCAT	AGGCATATATATAGAAAAGG	54	42	680	0	0	666	H
JRC01	11	25689279	25689283	r	TGTAACGCCCCGATTTTCGT	CTAAATTTCTGGGCGTGACA	TTCTAAGGCTGCAACGAAAC	GAAAC	GAAACCTCTACCGACAATTC	34	42	0	0	0	4	M
JRC01	11	25689279	25689283	r	TGTAACGCCCCGATTTTCGT	CTAAATTTCTGGGCGTGACA	TTCTAAGGCTGCAACGAAAC	GAAAC	GAAACCTCTACCGACAATTC	34	42	1058	0	0	1154	H
JRC01	11	25689283	25689279	f	TGTCACGCCCAGAAATTTAG	ACGAAAATCGGGGCGTTACA	GAATTGTCGGTAGAGGTTTC	GTTTC	GTTTCGTTGCAGCCTTAGAA	42	34	996	0	0	1086	H
JRC01	11	26716673	26716677	r	TGTGGAGATTATGGATATCC	GCCGAAATCTAGTTTCGACA	CGATCTATCCCAATCACTTG	ACTTG	ACTTGATTTAAGTATATGTC	74	36	212	0	0	282	H
JRC01	11	26716677	26716673	f	TGTCGAAACTAGATTTCGGC	GGATATCCATAATCTCCACA	GACATATACTTAAATCAAGT	CAAGT	CAAGTGATTGGGATAGATCG	36	74	86	0	0	118	H
JRC01	11	27361865	27361861	f	TGTCGAAACATGATTTCGGC	GGGTACCCATAATCTCCACA	ATGAAACGCTACATCAGTAA	AGTAA	AGTAACAAATTCATGTTAAT	40	54	0	0	0	46	M
JRC01	11	27447957	27447966	r	GAATTTTTTTTATTTATAAT	ATTATAAATAAAAAAAATTC	GCTCAGGTTGCCTTTCTCCC	CCTTTCTCCC	CCTTTCTCCCTTTCTCTAAC	30	48	0	0	0	68	M
JRC01	11	27447966	27447957	f	GAATTTTTTTTATTTATAAT	ATTATAAATAAAAAAAATTC	GTTAGAGAAAGGGAGAAAGG	GGGAGAAAGG	GGGAGAAAGGCAACCTGAGC	48	30	0	0	0	70	M
JRC01	11	27575669	27575673	r	TGTCACACCCCAATCTGATA	ACGAAAAGCGGAGCGTTACA	GCTACAGTGCCATGCACAAA	ACAAA	ACAAACCAATGCGTGGGCTG	56	36	264	0	0	430	H
JRC01	11	27575673	27575669	f	TGTAACGCTCCGCTTTTCGT	TATCAGATTGGGGTGTGACA	CAGCCCACGCATTGGTTTGT	TTTGT	TTTGTGCATGGCACTGTAGC	18	28	106	0	0	175	H
JRC01	12	2528591	2528595	r	TGTAACGCCCCGATTTTCGT	CTAAATTTCTGGGCGTGACA	CTTTTTCTCTTCTCTCTTGA	CTTGA	CTTGACCATCTTCCTTCTGC	40	26	172	0	0	162	H
JRC01	12	2528595	2528591	f	TGTCACGCCCAGAAATTTAG	ACGAAAATCGGGGCGTTACA	GCAGAAGGAAGATGGTCAAG	TCAAG	TCAAGAGAGAAGAGAAAAAG	26	40	282	0	0	310	H
JRC01	12	5227032	5227036	r	TGTCGAAACTAGATTTCGGC	GGATATCCATAATCTCCACA	CACAAATAAGATATTCTATC	CTATC	CTATCTATATTCGGTATCCT	30	40	208	0	0	104	H
JRC01	12	5227036	5227032	f	TGTGGAGATTATGGATATCC	GCCGAAATCTAGTTTCGACA	AGGATACCGAATATAGATAG	GATAG	GATAGAATATCTTATTTGTG	40	30	202	0	0	106	H
JRC01	12	9173654	9173658	r	TGTCACGCCCAGAAATTTAG	ACGAAAATCGGGGCGTTACA	CCGGAAGCAGGCGCGACGTG	ACGTG	ACGTGGAATCGTGGCTGTCT	40	54	510	0	0	550	H
JRC01	12	9173658	9173654	f	TGTAACGCCCCGATTTTCGT	CTAAATTTCTGGGCGTGACA	AGACAGCCACGATTCCACGT	CACGT	CACGTCGCGCCTGCTTCCGG	54	40	466	0	0	504	H
JRC01	12	10318197	10318201	r	TGTCACGCCCAGAAATTCCC	GAAAACTTCGGGGTGTGACA	CATACCCGGCTGTACAGATC	AGATC	AGATCTAATCTCCAAACCAG	46	32	3950	0	0	3952	H
JRC01	12	10318201	10318197	f	TGTCACACCCCGAAGTTTTC	GGGAATTTCTGGGCGTGACA	CTGGTTTGGAGATTAGATCT	GATCT	GATCTGTACAGCCGGGTATG	32	46	4864	0	0	5248	H
JRC01	12	10361000	10361004	r	TGTCGAAACATGATTTCGGC	GGGTACCCATAATCTCCACA	CCGTCTGGGTCGATCGCGAC	GCGAC	GCGACATTCCAGGGATATGA	26	34	7326	0	0	7978	H
JRC01	12	10483626	10483640	r	ATGTCAGTCTCTCACTCTCT	AGCAATTCTTTTCTTTTTAA	TTTAAATCAGCGGGCCCCAC	ATCAGCGGGCCCCAC	ATCAGCGGGCCCCACATGTT	56	42	84	0	0	36	H
JRC01	12	10687432	10687436	r	TGTCACGCCCAGAAATTCCC	GAAAACTTCGGGGTGTGACA	GGTCTGACCGCCCCTGGTCA	GGTCA	GGTCAGGCCGAACCCAGTGA	36	36	676	0	0	836	H
JRC01	12	10687436	10687432	f	TGTCACACCCCGAAGTTTTC	GGGAATTTCTGGGCGTGACA	TCACTGGGTTCGGCCTGACC	TGACC	TGACCAGGGGCGGTCAGACC	36	36	1284	0	0	1454	H
JRC01	12	11117680	11117676	f	TGTCACACCCCGAAGTTCTC	GGGAATTTCTGGGCGTGACA	TACCGCGCACTCAATGAGGT	GAGGT	GAGGTCACCATCAAGAACAA	42	36	1152	0	0	1364	H
JRC01	12	11308146	11308150	r	TGTCACGCCCAGAAATTTAG	ACGAAAATCGGGGCGTTACA	AACATGTTCATGAGCTCCTT	TCCTT	TCCTTGTTCTTGAATTGCTT	34	44	2934	0	0	3168	H
JRC01	12	11308150	11308146	f	TGTAACGCCCCGATTTTCGT	CTAAATTTCTGGGCGTGACA	AAGCAATTCAAGAACAAGGA	AAGGA	AAGGAGCTCATGAACATGTT	44	34	2740	0	0	2854	H
JRC01	12	11567331	11567316	f	GCGGCGAAGGCAGGCCGACG	ACCAATCAACCGTGTAGGCG	GGCGGAAACACCAGTCGGCG	GAAACACCAGTCGGCG	GAAACACCAGTCGGCGGCGG	148	90	56	0	0	162	H
JRC01	12	11698504	11698508	r	TGTCACACCCCGAAGTTTTC	GGGAATTTCTGGGCGTGACA	AGAAAAGCTACACTACAAGC	CAAGC	CAAGCCCAGCCGTTGCCCAC	32	24	6998	0	0	6964	H
JRC01	12	11698508	11698504	f	TGTCACGCCCAGAAATTCCC	GAAAACTTCGGGGTGTGACA	GTGGGCAACGGCTGGGCTTG	GCTTG	GCTTGTAGTGTAGCTTTTCT	24	32	6700	0	0	6738	H
JRC01	12	11778899	11778903	r	TGTCACGCCCAGAAATTTAG	ACGAAAATCGGGGCGTTACA	TCATCCCCGGACAGGAGTAG	AGTAG	AGTAGGGTATTACTTCTTGA	42	76	6622	0	0	7042	H
JRC01	12	11778899	11778903	r	TGTCACGCCCAGAAATTTAG	ACGAAAATCGGGGCGTTACA	TCATCCCCGGACAGGAGTAG	AGTAG	AGTAGGGTATTACTTCTTGA	42	76	8	0	0	6	H
JRC01	12	11778903	11778899	f	TGTAACGCCCCGATTTTCGT	CTAAATTTCTGGGCGTGACA	TCAAGAAGTAATACCCTACT	CTACT	CTACTCCTGTCCGGGGATGA	76	42	3738	0	0	4318	H
JRC01	12	14673540	14673544	r	TGTCACGCCCAGAAATTCCC	GAAAACTTCGGGGTGTGACA	GATGTTCAAAGGTGGCTTGC	CTTGC	CTTGCCTTGCTCGAGATCTG	50	62	11238	0	0	12942	H
JRC01	12	14673544	14673540	f	TGTCACACCCCGAAGTTTTC	GGGAATTTCTGGGCGTGACA	CAGATCTCGAGCAAGGCAAG	GCAAG	GCAAGCCACCTTTGAACATC	62	50	11144	0	0	12874	H
JRC01	12	14767237	14767241	r	TGACGGAGCTCGTGGCCCCT	CCGGTCCCATATCACCGACA	AATCGGGTGTTGTTTCACCT	CACCT	CACCTTATATAAAAACAATG	54	38	3126	0	0	3174	H
JRC01	12	15297934	15297930	f	TGTCACACCCTGATTTTCGT	GTGAATTTCCGGGCGTGACA	AAGACCTTCAACATACTCAA	CTCAA	CTCAAGAAGCACGGCGATTC	22	46	2014	0	0	2304	H
JRC01	12	15746805	15746809	r	TGTCACGCCCAGAAATTTAG	ACGAAAATCGGGGCGTTACA	GAATTGTCGGTAGAGGTTTC	GTTTC	GTTTCGTTGCAGCCTTAGAA	42	34	996	0	0	1086	H
JRC01	12	15746809	15746805	f	TGTAACGCCCCGATTTTCGT	CTAAATTTCTGGGCGTGACA	TTCTAAGGCTGCAACGAAAC	GAAAC	GAAACCTCTACCGACAATTC	34	42	0	0	0	4	M
JRC01	12	15746809	15746805	f	TGTAACGCCCCGATTTTCGT	CTAAATTTCTGGGCGTGACA	TTCTAAGGCTGCAACGAAAC	GAAAC	GAAACCTCTACCGACAATTC	34	42	1058	0	0	1154	H
JRC01	12	16128202	16128210	r	GGCAAAATTTGCTACAGGAC	GTCCTGTAGCAAATTTTGCC	AAATCTGAAAATTTTATTTT	TTTTATTTT	TTTTATTTTTGATAGGCATA	34	38	1638	0	0	2068	H
JRC01	12	16128210	16128202	f	GGCAAAATTTGCTACAGGAC	GTCCTGTAGCAAATTTTGCC	TATGCCTATCAAAAATAAAA	AAAATAAAA	AAAATAAAATTTTCAGATTT	38	34	114	0	0	86	H
JRC01	12	16742770	16742774	r	TGTCACGCCCAGAAATTTAG	ACGAAAATCGGGGCGTTACA	ATGTGGCCAGCATGACTCAC	CTCAC	CTCACATACCCAACTTATAG	40	36	1762	0	0	2008	H
JRC01	12	16742774	16742770	f	TGTAACGCCCCGATTTTCGT	CTAAATTTCTGGGCGTGACA	CTATAAGTTGGGTATGTGAG	GTGAG	GTGAGTCATGCTGGCCACAT	36	40	1092	0	0	1314	H
JRC01	12	17996163	17996167	r	TGTCACGCCCAGAAATTTAG	ACGAAAATCGGGGCGTTACA	TCTTTTGGTTCATGCAGAAT	AGAAT	AGAATCCACTGAGAAAATTT	38	32	2434	0	0	2546	H
JRC01	12	17996167	17996163	f	TGTAACGCCCCGATTTTCGT	CTAAATTTCTGGGCGTGACA	AAATTTTCTCAGTGGATTCT	ATTCT	ATTCTGCATGAACCAAAAGA	32	38	2872	0	0	3020	H
JRC01	12	20188014	20188018	r	TGTCGAAACTAGATTTCGGC	GGATATCCATAATCTCCACA	GACATATACTTAAATCAAGT	CAAGT	CAAGTGATTGGGATAGATCG	36	74	86	0	0	118	H
JRC01	12	20188018	20188014	f	TGTGGAGATTATGGATATCC	GCCGAAATCTAGTTTCGACA	CGATCTATCCCAATCACTTG	ACTTG	ACTTGATTTAAGTATATGTC	74	36	212	0	0	282	H
JRC01	12	20733852	20733856	r	TGTCACACCCCGAAGTTTTC	GGGAATTTCTGGGCGTGACA	CACGTCAGCTAGGGGATCGG	ATCGG	ATCGGCCCGGCCGCCACGGT	70	26	1588	0	0	2090	H
JRC01	12	20733856	20733852	f	TGTCACGCCCAGAAATTCCC	GAAAACTTCGGGGTGTGACA	ACCGTGGCGGCCGGGCCGAT	CCGAT	CCGATCCCCTAGCTGACGTG	26	70	1576	0	0	2098	H
JRC01	12	24103264	24103268	r	TGTAACGCCCCGATTTTCGT	CTAAATTTCTGGGCGTGACA	CTCAAATATAGGGGGCAGGG	CAGGG	CAGGGGCACATCTGAAAAAT	42	36	0	0	0	42	M
JRC01	12	24103268	24103264	f	TGTCACGCCCAGAAATTTAG	ACGAAAATCGGGGCGTTACA	ATTTTTCAGATGTGCCCCTG	CCCTG	CCCTGCCCCCTATATTTGAG	36	42	0	0	0	40	M
JRC05	1	1879324	1879328	r	TGTCACGCCCAGAAATTCCC	GAAAACTTCGGGGTGTGACA	ACAAATTGCATGTTGGACAA	GACAA	GACAACCTCAGAGAAGTGCA	0	0	36	52	30	0	M
JRC05	1	1879328	1879324	f	TGTCACACCCCGAAGTTTTC	GGGAATTTCTGGGCGTGACA	TGCACTTCTCTGAGGTTGTC	TTGTC	TTGTCCAACATGCAATTTGT	0	0	36	30	52	0	M
JRC05	1	1936100	1936105	r	GACGGAGCTCGTGGCTCCTC	CCGGTCCCATATCACCGACA	GATAGATCTTCAATGTACTT	GTACTT	GTACTTTTTCCGAAGACCAC	0	0	52	70	58	0	M
JRC05	1	1936105	1936100	f	TGTCGGTGATATGGGACCGG	GAGGAGCCACGAGCTCCGTC	GTGGTCTTCGGAAAAAGTAC	AAGTAC	AAGTACATTGAAGATCTATC	0	0	52	58	70	0	M
JRC05	1	5439415	5439423	r	GAGAGAATCCACTCAGTGCC	GGCACTGAGTGGATTCTCTC	TTTCAGCTGTATTTGAATTA	TTTGAATTA	TTTGAATTATATTATTATTC	0	0	27	17	31	0	M
JRC05	1	5439423	5439415	f	GAGAGAATCCACTCAGTGCC	GGCACTGAGTGGATTCTCTC	GAATAATAATATAATTCAAA	TAATTCAAA	TAATTCAAATACAGCTGAAA	0	0	26	31	17	0	M
JRC05	1	6206526	6206530	r	TGTCGGTGACATGGGATCAG	AGGAGCCCCACGCTCCGTCA	ATGACTTGAATTATTCACTT	CACTT	CACTTCATCTCTCAATTATA	0	0	378	36	60	350	H
JRC05	1	8638365	8638369	r	TGTCACGCCCAGAAATTTAG	ACGAAAATCGGGGCGTTACA	TAGCCATGCTATTGTTGTAC	TGTAC	TGTACCATGTCCCTTTGTCA	0	0	1864	38	34	2030	H
JRC05	1	8638369	8638365	f	TGTAACGCCCCGATTTTCGT	CTAAATTTCTGGGCGTGACA	TGACAAAGGGACATGGTACA	GTACA	GTACAACAATAGCATGGCTA	0	0	1818	34	38	2028	H
JRC05	1	9998924	9998920	f	TGTCACACCCCGAAGTTCTC	GGGAATTTCTGGGCGTGACA	TGAGGTTCCCCCGGCATGGC	ATGGC	ATGGCTCGGTCCCCCCCATC	0	0	806	36	34	848	H
JRC05	1	10083370	10083374	r	TGTAACGCCCCGATTTTCGT	CTAAATTTCTGGGCGTGACA	CGTAGGTGGGATTGGGTCGG	GTCGG	GTCGGTACTCTTGTCTATGG	0	0	15754	26	46	17998	H
JRC05	1	10083374	10083370	f	TGTCACGCCCAGAAATTTAG	ACGAAAATCGGGGCGTTACA	CCATAGACAAGAGTACCGAC	CCGAC	CCGACCCAATCCCACCTACG	0	0	15420	46	26	17372	H
JRC05	1	10174752	10174756	r	TGTCACACCCCGAAGTTTTC	GGGAATTTCTGGGCGTGACA	TCGCAATCCTCCTTGGCGTC	GCGTC	GCGTCCTGCAACATCTGACC	0	0	748	22	46	828	H
JRC05	1	10174756	10174752	f	TGTCACGCCCAGAAATTCCC	GAAAACTTCGGGGTGTGACA	GGTCAGATGTTGCAGGACGC	GACGC	GACGCCAAGGAGGATTGCGA	0	0	702	46	22	798	H
JRC05	1	10175608	10175612	r	TGTCACGCCCAGAAATTCCC	GAAAACTTCGGGGTGTGACA	CTCATCCCACACGGGGACAC	GACAC	GACACCTTCCTTCTTCCACA	0	0	670	56	62	704	H
JRC05	1	10175612	10175608	f	TGTCACACCCCGAAGTTTTC	GGGAATTTCTGGGCGTGACA	TGTGGAAGAAGGAAGGTGTC	GTGTC	GTGTCCCCGTGTGGGATGAG	0	0	802	62	56	776	H
JRC05	1	10190287	10190295	r	GAGTAAATTTCACAAAACTA	TAGTTTTGTGAAATTTACTC	TGCCTACATAAAAATATATT	AAATATATT	AAATATATTTAACAATGAAT	0	0	8582	46	60	9134	H
JRC05	1	10190295	10190287	f	GAGTAAATTTCACAAAACTA	TAGTTTTGTGAAATTTACTC	ATTCATTGTTAAATATATTT	AATATATTT	AATATATTTTTATGTAGGCA	0	0	9852	60	46	10578	H
JRC05	1	10255458	10255462	r	TGTCACACCCCGAAGTTTTC	GGGAATTTCTGGGCGTGACA	TTCATTGGTAGCTCCTTACA	TTACA	TTACATCGAGGAGCACTTGG	0	0	12474	38	64	13782	H
JRC05	1	10255462	10255458	f	TGTCACGCCCAGAAATTCCC	GAAAACTTCGGGGTGTGACA	CCAAGTGCTCCTCGATGTAA	TGTAA	TGTAAGGAGCTACCAATGAA	0	0	9784	64	38	10902	H
JRC05	1	10258899	10258895	f	TGTTGGAGTTGTTCCAAATT	TCTATACGTCGTTCATAACA	AAGATCAAATATGCCCGTTA	CGTTA	CGTTACCCTTTTGAACCGGG	0	0	7250	46	42	7654	H
JRC05	1	10311423	10311415	f	GAGAGAATCCACTCAGTGCC	GGCACTGAGTGGATTCTCTC	TGTGTGTGTGTATATATATA	ATATATATA	ATATATATATATATATATAT	0	0	1459	32	6	1770	H
JRC05	1	11123967	11123971	r	TGTCACGCCCAGAAATTCCC	GAAAACTTCGGGGTGTGACA	GTCTTGACGGGATGGGGCAA	GGCAA	GGCAAGGCGTGCGTCAGACC	0	0	5354	46	54	5566	H
JRC05	1	11123971	11123967	f	TGTCACACCCCGAAGTTTTC	GGGAATTTCTGGGCGTGACA	GGTCTGACGCACGCCTTGCC	TTGCC	TTGCCCCATCCCGTCAAGAC	0	0	5184	54	46	5510	H
JRC05	1	11548797	11548805	f	TGTTGAGATTATGGGCATAT	CCCATTCATTAATTCCAACA	TGTATATATATATATATGTA	ATGTA	ATGTATATATATATATATAT	0	0	568	52	38	536	H
JRC05	1	11548805	11548797	r	TGTTGGAATTAATGAATGGG	ATATGCCCATAATCTCAACA	ATATATATATATATATACAT	TACAT	TACATATATATATATATACA	0	0	82	38	52	34	H
JRC05	1	12001149	12001153	r	TGTCACGCCCAGAAATTTAG	ACGAAAATCGGGGCGTTACA	GGGCCCCCCCAGCTCCACCG	CACCG	CACCGCCTGCCCACACAAGG	0	0	3760	42	36	3816	H
JRC05	1	12001153	12001149	f	TGTAACGCCCCGATTTTCGT	CTAAATTTCTGGGCGTGACA	CCTTGTGTGGGCAGGCGGTG	CGGTG	CGGTGGAGCTGGGGGGGCCC	0	0	3608	36	42	3652	H
JRC05	1	12097968	12097972	r	TGTCACGCCCAGAAATTCCC	GAAAACTTCGGGGTGTGACA	CATGCAGATTGTTAAACTGA	ACTGA	ACTGACACGTGGTGGACAAG	0	0	3372	20	42	4236	H
JRC05	1	12097972	12097968	f	TGTCACACCCCGAAGTTTTC	GGGAATTTCTGGGCGTGACA	CTTGTCCACCACGTGTCAGT	TCAGT	TCAGTTTAACAATCTGCATG	0	0	3106	42	20	3568	H
JRC05	1	12473730	12473732	r	CACTACACTGGTCAAGGTCA	TGTGAGGATCTGGCGTAGTG	GCGAATAAAATGTCATTACA	ACA	ACAGAGGTAGATAGTTCCTC	0	0	15734	56	46	18190	H
JRC05	1	12939879	12939883	r	TGTCGAAACTAGATTTCGGC	GGATATCCATAATCTCCACA	ACGAATTATAAAAAAATTTC	ATTTC	ATTTCATATAAGACGGACAG	0	0	3908	34	38	3918	H
JRC05	1	12939883	12939879	f	TGTGGAGATTATGGATATCC	GCCGAAATCTAGTTTCGACA	CTGTCCGTCTTATATGAAAT	GAAAT	GAAATTTTTTTATAATTCGT	0	0	4554	38	34	4786	H
JRC05	1	12964893	12964897	r	TGTCACGCCCAGAAATTTAG	ACGAAAATCGGGGCGTTACA	CAAGTTCAGCAAGTGTGACT	TGACT	TGACTTCTGGTTGACGGAAG	0	0	2808	62	46	3384	H
JRC05	1	12964897	12964893	f	TGTAACGCCCCGATTTTCGT	CTAAATTTCTGGGCGTGACA	CTTCCGTCAACCAGAAGTCA	AGTCA	AGTCACACTTGCTGAACTTG	0	0	2848	46	62	3524	H
JRC05	1	13058822	13058826	r	TGTAACGCCCCGATTTTCGT	CTAAATTTCTGGGCGTGACA	AGGCTGCCTACCTCATGTAT	TGTAT	TGTATAAATAGAGAGGGAGC	0	0	1146	40	32	1234	H
JRC05	1	13058826	13058822	f	TGTCACGCCCAGAAATTTAG	ACGAAAATCGGGGCGTTACA	GCTCCCTCTCTATTTATACA	ATACA	ATACATGAGGTAGGCAGCCT	0	0	950	32	40	1088	H
JRC05	1	15433417	15433421	r	TGTCACGCCCAGAAATTCCC	GAAAACTTCGGGGTGTGACA	GATGGATTGAAGTCACGTAA	CGTAA	CGTAACGACCTTGTAGATTT	0	0	1188	20	24	1100	H
JRC05	1	15433421	15433417	f	TGTCACACCCCGAAGTTTTC	GGGAATTTCTGGGCGTGACA	AAATCTACAAGGTCGTTACG	TTACG	TTACGTGACTTCAATCCATC	0	0	1286	24	20	1170	H
JRC05	1	15602148	15602152	r	TGTCACACCCCGAAGTTTTC	GGGAATTTCTGGGCGTGACA	CCGCCATTGTTGGGCGTCTA	GTCTA	GTCTACGTCTTCACCGACCG	0	0	730	60	32	530	H
JRC05	1	15602152	15602148	f	TGTCACGCCCAGAAATTCCC	GAAAACTTCGGGGTGTGACA	CGGTCGGTGAAGACGTAGAC	TAGAC	TAGACGCCCAACAATGGCGG	0	0	1204	32	60	960	H
JRC05	1	17180915	17180919	r	TGTAACGCTCCGCTTTTCGT	TATCAGATTGGGGTGTGACA	GATAAGATCGGCTGAAACTC	AACTC	AACTCCGATACTACCCTAAT	0	0	161	19	24	222	H
JRC05	1	17180919	17180915	f	TGTCACACCCCAATCTGATA	ACGAAAAGCGGAGCGTTACA	ATTAGGGTAGTATCGGAGTT	GAGTT	GAGTTTCAGCCGATCTTATC	0	0	110	48	38	138	H
JRC05	1	17867960	17867964	r	TGTCACACCCTGATTTTCGT	GTGAATTTCCGGGCGTGACA	CGGCAAATGGAGAGAAAGAC	AAGAC	AAGACTTAGGCAGAAGTTCA	0	0	538	52	62	492	H
JRC05	1	17926581	17926585	r	TGTAACGCCCCGATTTTCGT	CTAAATTTCTGGGCGTGACA	GAGGTAACACGCTAGCTCCA	CTCCA	CTCCAGCTGGGGACGAGCGC	0	0	4842	66	52	4532	H
JRC05	1	17926585	17926581	f	TGTCACGCCCAGAAATTTAG	ACGAAAATCGGGGCGTTACA	GCGCTCGTCCCCAGCTGGAG	TGGAG	TGGAGCTAGCGTGTTACCTC	0	0	4650	52	66	4406	H
JRC05	1	21452630	21452634	r	TGTCACGCCCAGAAATTTAG	ACGAAAATCGGGGCGTTACA	GGTCGCCTTCCCTTCCCTAA	CCTAA	CCTAACCCCTCTATGCTCTC	0	0	518	42	46	496	H
JRC05	1	21452634	21452630	f	TGTAACGCCCCGATTTTCGT	CTAAATTTCTGGGCGTGACA	GAGAGCATAGAGGGGTTAGG	TTAGG	TTAGGGAAGGGAAGGCGACC	0	0	480	46	42	570	H
JRC05	1	22282455	22282465	r	TGGATTTTTCACATTTTGGT	CCAAAATGTGAAAAATCCAG	CTCAGGTCTAAATGCATTGC	AAATGCATTGC	AAATGCATTGCCTAATATAT	0	0	46	44	64	0	M
JRC05	1	22702896	22702900	r	TGTCACGCCCAGAAATTCCC	GAAAACTTCGGGGTGTGACA	GCGGCAACGTGCGGCTCTAG	TCTAG	TCTAGGGCGTCTGGAGTGAA	0	0	252	48	40	134	H
JRC05	1	22702900	22702896	f	TGTCACACCCCGAAGTTTTC	GGGAATTTCTGGGCGTGACA	TTCACTCCAGACGCCCTAGA	CTAGA	CTAGAGCCGCACGTTGCCGC	0	0	54	40	48	0	M
JRC05	1	22972624	22972628	r	TGTCGAAACTAGATTTCGGC	GGATATCCATAATCTCCACA	ATTATTAGAGCATCACCAAC	CCAAC	CCAACGGTCCTTGTATTTCA	0	0	46	40	58	0	M
JRC05	1	22972628	22972624	f	TGTGGAGATTATGGATATCC	GCCGAAATCTAGTTTCGACA	TGAAATACAAGGACCGTTGG	GTTGG	GTTGGTGATGCTCTAATAAT	0	0	44	58	40	0	M
JRC05	1	23070201	23070216	r	TATTGTCCTAAACGACTTCC	TTATTTATGATTTATATTTT	TTCCTAAAGTTTGACTTAAA	TAAAGTTTGACTTAAA	TAAAGTTTGACTTAAACATT	0	0	214	48	54	68	H
JRC05	1	23474670	23474666	f	TGTCACACCCCGAAGTTCTC	GGGAATTTCTGGGCGTGACA	CTTCAGCTCCACTCCACAGG	ACAGG	ACAGGCAAAACTTAACTGGG	0	0	40	52	30	102	H
JRC05	1	23558967	23558971	r	TGTCGGTGACATGGGATCAG	AGGAGCCCCACGCTCCGTCA	TTCGTCTCGCGGATTAGCTC	AGCTC	AGCTCTCATTTATGAAATTA	0	0	1236	46	36	1354	H
JRC05	1	24480061	24480065	r	TGTTGGAATTAATGAATGGG	ATATGCCCATAATCTCAACA	GAGTGGTGGATCCAAGATAA	GATAA	GATAAAATTGTAAATGTGTC	0	0	38	32	50	0	M
JRC05	1	24480065	24480061	f	TGTTGAGATTATGGGCATAT	CCCATTCATTAATTCCAACA	GACACATTTACAATTTTATC	TTATC	TTATCTTGGATCCACCACTC	0	0	50	50	32	0	M
JRC05	1	26028256	26028271	r	TGGATTTGAATTCAAATATT	TTTATAAGTCAAAAGTTTAC	TTATATATCTGATTTAAATT	ATATCTGATTTAAATT	ATATCTGATTTAAATTTAAA	0	0	90	4	54	50	H
JRC05	1	42036359	42036363	r	TGTTAGAATTTCAATGGTTA	AGCCAAGACTTATTCCTACA	CACATAGCTCGTCTAGGCAG	GGCAG	GGCAGTCATGAGTTGTGAAT	0	0	46	32	60	0	M
JRC05	1	42036359	42036364	r	TGTTAGAATTTCAATGGTTA	CAGCCAAGACTTATTCCTAC	CACATAGCTCGTCTAGGCAG	AGGCAG	AGGCAGTCATGAGTTGTGAA	0	0	46	32	60	0	M
JRC05	1	42036363	42036359	f	TGTAGGAATAAGTCTTGGCT	TAACCATTGAAATTCTAACA	ATTCACAACTCATGACTGCC	CTGCC	CTGCCTAGACGAGCTATGTG	0	0	42	60	32	0	M
JRC05	2	229918	229922	r	TGTAACGCCCCGATTTTCGT	CTAAATTTCTGGGCGTGACA	GAGGTAACACGCTAGCTCCA	CTCCA	CTCCAGCTGGGGACGAGCGC	0	0	4842	66	52	4532	H
JRC05	2	229922	229918	f	TGTCACGCCCAGAAATTTAG	ACGAAAATCGGGGCGTTACA	GCGCTCGTCCCCAGCTGGAG	TGGAG	TGGAGCTAGCGTGTTACCTC	0	0	4650	52	66	4406	H
JRC05	2	1521988	1521992	r	TGTCACGCCCAGAAATTCCC	GAAAACTTCGGGGTGTGACA	CATGCAGATTGTTAAACTGA	ACTGA	ACTGACACGTGGTGGACAAG	0	0	3372	20	42	4236	H
JRC05	2	1521992	1521988	f	TGTCACACCCCGAAGTTTTC	GGGAATTTCTGGGCGTGACA	CTTGTCCACCACGTGTCAGT	TCAGT	TCAGTTTAACAATCTGCATG	0	0	3106	42	20	3568	H
JRC05	2	1694661	1694665	r	TGTCGGTGACATGGGATCAG	AGGAGCCCCACGCTCCGTCA	TTCGTCTCGCGGATTAGCTC	AGCTC	AGCTCTCATTTATGAAATTA	0	0	1236	46	36	1354	H
JRC05	2	2123832	2123836	r	TGTCACACCCCAATCTGATA	ACGAAAAGCGGAGCGTTACA	ATTAGGGTAGTATCGGAGTT	GAGTT	GAGTTTCAGCCGATCTTATC	0	0	110	48	38	138	H
JRC05	2	2123836	2123832	f	TGTAACGCTCCGCTTTTCGT	TATCAGATTGGGGTGTGACA	GATAAGATCGGCTGAAACTC	AACTC	AACTCCGATACTACCCTAAT	0	0	161	19	24	222	H
JRC05	2	2709671	2709675	r	TGTCACGCCCAGAAATTCCC	GAAAACTTCGGGGTGTGACA	GATGGATTGAAGTCACGTAA	CGTAA	CGTAACGACCTTGTAGATTT	0	0	1188	20	24	1100	H
JRC05	2	2709675	2709671	f	TGTCACACCCCGAAGTTTTC	GGGAATTTCTGGGCGTGACA	AAATCTACAAGGTCGTTACG	TTACG	TTACGTGACTTCAATCCATC	0	0	1286	24	20	1170	H
JRC05	2	4674429	4674433	r	TGTCACGCCCAGAAATTCCC	GAAAACTTCGGGGTGTGACA	GCGGCAACGTGCGGCTCTAG	TCTAG	TCTAGGGCGTCTGGAGTGAA	0	0	252	48	40	134	H
JRC05	2	4674433	4674429	f	TGTCACACCCCGAAGTTTTC	GGGAATTTCTGGGCGTGACA	TTCACTCCAGACGCCCTAGA	CTAGA	CTAGAGCCGCACGTTGCCGC	0	0	54	40	48	0	M
JRC05	2	7193985	7193989	r	TGTAACGCCCCGATTTTCGT	CTAAATTTCTGGGCGTGACA	AGTTAGCTGCGGTGGTTCAT	TTCAT	TTCATGCTCTAAAAATCTGG	0	0	318	48	28	320	H
JRC05	2	7193989	7193985	f	TGTCACGCCCAGAAATTTAG	ACGAAAATCGGGGCGTTACA	CCAGATTTTTAGAGCATGAA	ATGAA	ATGAACCACCGCAGCTAACT	0	0	360	28	48	352	H
JRC05	2	9471440	9471442	r	CACTACACTGGTCAAGGTCA	TGTGAGGATCTGGCGTAGTG	TGGCCGCCGCCGCCGCCTCC	TCC	TCCGTCTCTGCGTCCCGCGC	0	0	104	46	58	40	H
JRC05	2	9475254	9475258	r	TGTCACACCCCGAAGTTTTC	GGGAATTTCTGGGCGTGACA	TCGCAATCCTCCTTGGCGTC	GCGTC	GCGTCCTGCAACATCTGACC	0	0	748	22	46	828	H
JRC05	2	9475258	9475254	f	TGTCACGCCCAGAAATTCCC	GAAAACTTCGGGGTGTGACA	GGTCAGATGTTGCAGGACGC	GACGC	GACGCCAAGGAGGATTGCGA	0	0	702	46	22	798	H
JRC05	2	9476110	9476114	r	TGTCACGCCCAGAAATTCCC	GAAAACTTCGGGGTGTGACA	CTCATCCCACACGGGGACAC	GACAC	GACACCTTCCTTCTTCCACA	0	0	670	56	62	704	H
JRC05	2	9476114	9476110	f	TGTCACACCCCGAAGTTTTC	GGGAATTTCTGGGCGTGACA	TGTGGAAGAAGGAAGGTGTC	GTGTC	GTGTCCCCGTGTGGGATGAG	0	0	802	62	56	776	H
JRC05	2	10092962	10093004	r	TGTTGAGATTATGGGCATAT	CCCATTCATTAATTCCAACA	TGTATATATATATATATGTA	ATGTA	ATGTATATATATATATATAT	0	0	568	52	38	536	H
JRC05	2	10093004	10092962	f	TGTTGGAATTAATGAATGGG	ATATGCCCATAATCTCAACA	ATATATATATATATATACAT	TACAT	TACATATATATATATATACA	0	0	82	38	52	34	H
JRC05	2	10249075	10249079	r	TGTCACACCCCGAAGTTTTC	GGGAATTTCTGGGCGTGACA	TTCATTGGTAGCTCCTTACA	TTACA	TTACATCGAGGAGCACTTGG	0	0	12474	38	64	13782	H
JRC05	2	10249079	10249075	f	TGTCACGCCCAGAAATTCCC	GAAAACTTCGGGGTGTGACA	CCAAGTGCTCCTCGATGTAA	TGTAA	TGTAAGGAGCTACCAATGAA	0	0	9784	64	38	10902	H
JRC05	2	10252380	10252376	f	TGTTGGAGTTGTTCCAAATT	TCTATACGTCGTTCATAACA	AAGATCAAATATGCCCGTTA	CGTTA	CGTTACCCTTTTGAACCGGG	0	0	7250	46	42	7654	H
JRC05	2	10474600	10474602	r	CACTACACTGGTCAAGGTCA	TGTGAGGATCTGGCGTAGTG	GCGAATAAAATGTCATTACA	ACA	ACAGAGGTAGATAGTTCCTC	0	0	15734	56	46	18190	H
JRC05	2	11327475	11327479	r	TGTCACGCCCAGAAATTCCC	GAAAACTTCGGGGTGTGACA	GTGCCGGGGGAGTTCCAGGC	CAGGC	CAGGCCCACGCCTCCTCCTT	0	0	64	32	30	0	M
JRC05	2	11327479	11327475	f	TGTCACACCCCGAAGTTTTC	GGGAATTTCTGGGCGTGACA	AAGGAGGAGGCGTGGGCCTG	GCCTG	GCCTGGAACTCCCCCGGCAC	0	0	224	30	32	198	H
JRC05	2	11687656	11687648	f	GAGAGAATCCACTCAGTGCC	GGCACTGAGTGGATTCTCTC	TGTGTGTGTGTATATATATA	ATATATATA	ATATATATATATATATATAT	0	0	1459	32	6	1770	H
JRC05	2	11987079	11987083	r	TGTAACGCCCCGATTTTCGT	CTAAATTTCTGGGCGTGACA	CGTAGGTGGGATTGGGTCGG	GTCGG	GTCGGTACTCTTGTCTATGG	0	0	15754	26	46	17998	H
JRC05	2	11987083	11987079	f	TGTCACGCCCAGAAATTTAG	ACGAAAATCGGGGCGTTACA	CCATAGACAAGAGTACCGAC	CCGAC	CCGACCCAATCCCACCTACG	0	0	15420	46	26	17372	H
JRC05	2	13438925	13438929	r	TGTCACGCCCAGAAATTTAG	ACGAAAATCGGGGCGTTACA	CAAGTTCAGCAAGTGTGACT	TGACT	TGACTTCTGGTTGACGGAAG	0	0	2808	62	46	3384	H
JRC05	2	13438929	13438925	f	TGTAACGCCCCGATTTTCGT	CTAAATTTCTGGGCGTGACA	CTTCCGTCAACCAGAAGTCA	AGTCA	AGTCACACTTGCTGAACTTG	0	0	2848	46	62	3524	H
JRC05	2	17059358	17059366	r	GAGTAAATTTCACAAAACTA	TAGTTTTGTGAAATTTACTC	ATTCATTGTTAAATATATTT	AATATATTT	AATATATTTTTATGTAGGCA	0	0	9852	60	46	10578	H
JRC05	2	17059366	17059358	f	GAGTAAATTTCACAAAACTA	TAGTTTTGTGAAATTTACTC	TGCCTACATAAAAATATATT	AAATATATT	AAATATATTTAACAATGAAT	0	0	8582	46	60	9134	H
JRC05	2	17747737	17747741	r	TGTCACACCCCGAAGTTCTC	GGGAATTTCTGGGCGTGACA	AGCCTATGAATGTCGACGAC	ACGAC	ACGACCACCCAAACCATAGC	0	0	280	48	36	222	H
JRC05	2	17760035	17760039	r	TGTAACGCCCCGATTTTCGT	CTAAATTTCTGGGCGTGACA	AGGCTGCCTACCTCATGTAT	TGTAT	TGTATAAATAGAGAGGGAGC	0	0	1146	40	32	1234	H
JRC05	2	17760039	17760035	f	TGTCACGCCCAGAAATTTAG	ACGAAAATCGGGGCGTTACA	GCTCCCTCTCTATTTATACA	ATACA	ATACATGAGGTAGGCAGCCT	0	0	950	32	40	1088	H
JRC05	2	21355953	21355957	r	TGTCACGCCCAGAAATTCCC	GAAAACTTCGGGGTGTGACA	CGGTCGGTGAAGACGTAGAC	TAGAC	TAGACGCCCAACAATGGCGG	0	0	1204	32	60	960	H
JRC05	2	21355957	21355953	f	TGTCACACCCCGAAGTTTTC	GGGAATTTCTGGGCGTGACA	CCGCCATTGTTGGGCGTCTA	GTCTA	GTCTACGTCTTCACCGACCG	0	0	730	60	32	530	H
JRC05	2	21629980	21629984	r	TGTCACGCCCAGAAATTTAG	ACGAAAATCGGGGCGTTACA	GGGCCCCCCCAGCTCCACCG	CACCG	CACCGCCTGCCCACACAAGG	0	0	3760	42	36	3816	H
JRC05	2	21629984	21629980	f	TGTAACGCCCCGATTTTCGT	CTAAATTTCTGGGCGTGACA	CCTTGTGTGGGCAGGCGGTG	CGGTG	CGGTGGAGCTGGGGGGGCCC	0	0	3608	36	42	3652	H
JRC05	2	22038412	22038416	r	TGTGGAGATTATGGATATCC	GCCGAAATCTAGTTTCGACA	CTGTCCGTCTTATATGAAAT	GAAAT	GAAATTTTTTTATAATTCGT	0	0	4554	38	34	4786	H
JRC05	2	22038416	22038412	f	TGTCGAAACTAGATTTCGGC	GGATATCCATAATCTCCACA	ACGAATTATAAAAAAATTTC	ATTTC	ATTTCATATAAGACGGACAG	0	0	3908	34	38	3918	H
JRC05	2	23195307	23195311	r	TGTCACACCCCGAAGTTTTC	GGGAATTTCTGGGCGTGACA	GGTCTGACGCACGCCTTGCC	TTGCC	TTGCCCCATCCCGTCAAGAC	0	0	5184	54	46	5510	H
JRC05	2	23195311	23195307	f	TGTCACGCCCAGAAATTCCC	GAAAACTTCGGGGTGTGACA	GTCTTGACGGGATGGGGCAA	GGCAA	GGCAAGGCGTGCGTCAGACC	0	0	5354	46	54	5566	H
JRC05	2	23290246	23290250	r	TGTAACGCCCCGATTTTCGT	CTAAATTTCTGGGCGTGACA	CGGCCCTCGGGGCCGAAACG	AAACG	AAACGGGAGCGGTCCGATCC	0	0	146	42	44	288	H
JRC05	2	23290250	23290246	f	TGTCACGCCCAGAAATTTAG	ACGAAAATCGGGGCGTTACA	GGATCGGACCGCTCCCGTTT	CGTTT	CGTTTCGGCCCCGAGGGCCG	0	0	140	44	42	288	H
JRC05	2	23416548	23416552	r	TGTGGAGATTATGGGTACCC	GCCGAATTCATGTTTCGACA	ACATTGCCGGTGTGTAGTTC	AGTTC	AGTTCGGTGTAGAACTTGCC	0	0	44	34	50	0	M
JRC05	2	24557269	24557261	f	CCGTTTTTTTGACAAATTGA	TCAATTTGTCAAAAAAACGG	AAAGATGCATACTTTTTGTA	CTTTTTGTA	CTTTTTGTATCGAGTAGTAG	0	0	42	30	56	0	M
JRC05	2	25369570	25369574	r	TGTCACGCCCAGAAATTCCC	GAAAACTTCGGGGTGTGACA	ATGTTCTTAGCATCGGTTGA	GTTGA	GTTGACACCCCTTCAGCACT	0	0	22	32	40	66	H
JRC05	2	25369574	25369570	f	TGTCACACCCCGAAGTTTTC	GGGAATTTCTGGGCGTGACA	AGTGCTGAAGGGGTGTCAAC	TCAAC	TCAACCGATGCTAAGAACAT	0	0	24	40	32	66	H
JRC05	2	29182973	29182977	r	TGTAACGCCCCGATTTTCGT	CTAAATTTCTGGGCGTGACA	TGACAAAGGGACATGGTACA	GTACA	GTACAACAATAGCATGGCTA	0	0	1818	34	38	2028	H
JRC05	2	29182977	29182973	f	TGTCACGCCCAGAAATTTAG	ACGAAAATCGGGGCGTTACA	TAGCCATGCTATTGTTGTAC	TGTAC	TGTACCATGTCCCTTTGTCA	0	0	1864	38	34	2030	H
JRC05	2	32273574	32273582	r	GGGAAATTTAACTATTTGCC	GGCAAATAGTTAAATTTCCC	AGTTCGCCCGTTTGAATCTG	TTGAATCTG	TTGAATCTGTGGTGGGTTCG	0	0	28	52	40	0	M
JRC05	2	32273582	32273574	f	GGGAAATTTAACTATTTGCC	GGCAAATAGTTAAATTTCCC	CGAACCCACCACAGATTCAA	CAGATTCAA	CAGATTCAAACGGGCGAACT	0	0	30	40	52	0	M
JRC05	2	33591939	33591943	r	TGTCACACCCTGATTTTCGT	GTGAATTTCCGGGCGTGACA	CGGCTCTGGGCGTCCCCAAC	CCAAC	CCAACCGAAGTTCCCTTAGG	0	0	104	44	50	96	H
JRC05	3	905789	905798	r	GAATTTTTTTTATTTATAAT	ATTATAAATAAAAAAAATTC	GTCAGTCGCGTTCCCATTTC	TTCCCATTTC	TTCCCATTTCTGCTCTGGAG	0	0	40	54	56	0	M
JRC05	3	905798	905789	f	GAATTTTTTTTATTTATAAT	ATTATAAATAAAAAAAATTC	CTCCAGAGCAGAAATGGGAA	GAAATGGGAA	GAAATGGGAACGCGACTGAC	0	0	38	56	54	0	M
JRC05	3	1109031	1109035	r	TGTCGAAACTAGATTTCGGC	GGATATCCATAATCTCCACA	ACGAATTATAAAAAAATTTC	ATTTC	ATTTCATATAAGACGGACAG	0	0	3908	34	38	3918	H
JRC05	3	1109035	1109031	f	TGTGGAGATTATGGATATCC	GCCGAAATCTAGTTTCGACA	CTGTCCGTCTTATATGAAAT	GAAAT	GAAATTTTTTTATAATTCGT	0	0	4554	38	34	4786	H
JRC05	3	1184790	1184794	r	TGTCACACCCCAATCTGATA	ACGAAAAGCGGAGCGTTACA	ATTAGGGTAGTATCGGAGTT	GAGTT	GAGTTTCAGCCGATCTTATC	0	0	110	48	38	138	H
JRC05	3	1184794	1184790	f	TGTAACGCTCCGCTTTTCGT	TATCAGATTGGGGTGTGACA	GATAAGATCGGCTGAAACTC	AACTC	AACTCCGATACTACCCTAAT	0	0	161	19	24	222	H
JRC05	3	6289039	6289024	f	TATTGTCCTAAACGACTTCC	TTATTTATGATTTATATTTT	TTCCTAAAGTTTGACTTAAA	TAAAGTTTGACTTAAA	TAAAGTTTGACTTAAACATT	0	0	214	48	54	68	H
JRC05	3	10731726	10731730	r	TGTCACGCCCAGAAATTTAG	ACGAAAATCGGGGCGTTACA	GCGCTCGTCCCCAGCTGGAG	TGGAG	TGGAGCTAGCGTGTTACCTC	0	0	4650	52	66	4406	H
JRC05	3	10731730	10731726	f	TGTAACGCCCCGATTTTCGT	CTAAATTTCTGGGCGTGACA	GAGGTAACACGCTAGCTCCA	CTCCA	CTCCAGCTGGGGACGAGCGC	0	0	4842	66	52	4532	H
JRC05	3	11788165	11788169	r	TGTCACGCCCAGAAATTCCC	GAAAACTTCGGGGTGTGACA	CCAAGTGCTCCTCGATGTAA	TGTAA	TGTAAGGAGCTACCAATGAA	0	0	9784	64	38	10902	H
JRC05	3	11788169	11788165	f	TGTCACACCCCGAAGTTTTC	GGGAATTTCTGGGCGTGACA	TTCATTGGTAGCTCCTTACA	TTACA	TTACATCGAGGAGCACTTGG	0	0	12474	38	64	13782	H
JRC05	3	11819069	11819077	r	GAGTAAATTTCACAAAACTA	TAGTTTTGTGAAATTTACTC	ATTCATTGTTAAATATATTT	AATATATTT	AATATATTTTTATGTAGGCA	0	0	9852	60	46	10578	H
JRC05	3	11819077	11819069	f	GAGTAAATTTCACAAAACTA	TAGTTTTGTGAAATTTACTC	TGCCTACATAAAAATATATT	AAATATATT	AAATATATTTAACAATGAAT	0	0	8582	46	60	9134	H
JRC05	3	11874181	11874185	r	TGTGGAGATTATGGATATCC	GCCGAAATCTAGTTTCGACA	CTAAACAAAGAATTCAGAGG	AGAGG	AGAGGCTTGTGTCTGATGGG	0	0	76	46	36	68	H
JRC05	3	11874185	11874181	f	TGTCGAAACTAGATTTCGGC	GGATATCCATAATCTCCACA	CCCATCAGACACAAGCCTCT	CCTCT	CCTCTGAATTCTTTGTTTAG	0	0	80	36	46	66	H
JRC05	3	12206468	12206466	f	CACTACACTGGTCAAGGTCA	TGTGAGGATCTGGCGTAGTG	GCGAATAAAATGTCATTACA	ACA	ACAGAGGTAGATAGTTCCTC	0	0	15734	56	46	18190	H
JRC05	3	13350479	13350483	r	TGTCACGCCCAGAAATTTAG	ACGAAAATCGGGGCGTTACA	CCATAGACAAGAGTACCGAC	CCGAC	CCGACCCAATCCCACCTACG	0	0	15420	46	26	17372	H
JRC05	3	13350483	13350479	f	TGTAACGCCCCGATTTTCGT	CTAAATTTCTGGGCGTGACA	CGTAGGTGGGATTGGGTCGG	GTCGG	GTCGGTACTCTTGTCTATGG	0	0	15754	26	46	17998	H
JRC05	3	13407381	13407385	r	TGTCACGCCCAGAAATTTAG	ACGAAAATCGGGGCGTTACA	CAAGTTCAGCAAGTGTGACT	TGACT	TGACTTCTGGTTGACGGAAG	0	0	2808	62	46	3384	H
JRC05	3	13407385	13407381	f	TGTAACGCCCCGATTTTCGT	CTAAATTTCTGGGCGTGACA	CTTCCGTCAACCAGAAGTCA	AGTCA	AGTCACACTTGCTGAACTTG	0	0	2848	46	62	3524	H
JRC05	3	13865069	13865073	r	TGTCACGCCCAGAAATTCCC	GAAAACTTCGGGGTGTGACA	GTCTTGACGGGATGGGGCAA	GGCAA	GGCAAGGCGTGCGTCAGACC	0	0	5354	46	54	5566	H
JRC05	3	13865073	13865069	f	TGTCACACCCCGAAGTTTTC	GGGAATTTCTGGGCGTGACA	GGTCTGACGCACGCCTTGCC	TTGCC	TTGCCCCATCCCGTCAAGAC	0	0	5184	54	46	5510	H
JRC05	3	13966267	13966263	f	TGTTGGAGTTGTTCCAAATT	TCTATACGTCGTTCATAACA	AAGATCAAATATGCCCGTTA	CGTTA	CGTTACCCTTTTGAACCGGG	0	0	7250	46	42	7654	H
JRC05	3	14406819	14406863	r	TGTTGAGATTATGGGCATAT	CCCATTCATTAATTCCAACA	TGTATATATATATATATGTA	ATGTA	ATGTATATATATATATATAT	0	0	568	52	38	536	H
JRC05	3	14406863	14406819	f	TGTTGGAATTAATGAATGGG	ATATGCCCATAATCTCAACA	ATATATATATATATATACAT	TACAT	TACATATATATATATATACA	0	0	82	38	52	34	H
JRC05	3	14869330	14869322	f	GAGAGAATCCACTCAGTGCC	GGCACTGAGTGGATTCTCTC	TGTGTGTGTGTATATATATA	ATATATATA	ATATATATATATATATATAT	0	0	1459	32	6	1770	H
JRC05	3	16683236	16683240	r	TGTCACGCCCAGAAATTCCC	GAAAACTTCGGGGTGTGACA	GATGGATTGAAGTCACGTAA	CGTAA	CGTAACGACCTTGTAGATTT	0	0	1188	20	24	1100	H
JRC05	3	16683240	16683236	f	TGTCACACCCCGAAGTTTTC	GGGAATTTCTGGGCGTGACA	AAATCTACAAGGTCGTTACG	TTACG	TTACGTGACTTCAATCCATC	0	0	1286	24	20	1170	H
JRC05	3	16843883	16843887	r	TGTAACGCCCCGATTTTCGT	CTAAATTTCTGGGCGTGACA	AGGCTGCCTACCTCATGTAT	TGTAT	TGTATAAATAGAGAGGGAGC	0	0	1146	40	32	1234	H
JRC05	3	16843887	16843883	f	TGTCACGCCCAGAAATTTAG	ACGAAAATCGGGGCGTTACA	GCTCCCTCTCTATTTATACA	ATACA	ATACATGAGGTAGGCAGCCT	0	0	950	32	40	1088	H
JRC05	3	17497892	17497888	f	TGTCGAAACATGATTTCGGC	GGGTACCCATAATCTCCACA	GAGGAGTCCGGATCCGCACT	GCACT	GCACTACGCCCCGCAAGACG	0	0	1188	38	44	1348	H
JRC05	3	17588459	17588463	r	TGTTGGAATTAATGAATGGG	ATATGCCCATAATCTCAACA	CTCGGGTGGTCCGATGTAGT	GTAGT	GTAGTGCTTGCTGCCGGTCT	0	0	54	60	46	0	M
JRC05	3	17588463	17588459	f	TGTTGAGATTATGGGCATAT	CCCATTCATTAATTCCAACA	AGACCGGCAGCAAGCACTAC	ACTAC	ACTACATCGGACCACCCGAG	0	0	52	46	60	0	M
JRC05	3	18510247	18510251	r	TGTAACGCCCCGATTTTCGT	CTAAATTTCTGGGCGTGACA	TGACAAAGGGACATGGTACA	GTACA	GTACAACAATAGCATGGCTA	0	0	1818	34	38	2028	H
JRC05	3	18510251	18510247	f	TGTCACGCCCAGAAATTTAG	ACGAAAATCGGGGCGTTACA	TAGCCATGCTATTGTTGTAC	TGTAC	TGTACCATGTCCCTTTGTCA	0	0	1864	38	34	2030	H
JRC05	3	21743565	21743569	r	TGTCACACCCCGAAGTTTTC	GGGAATTTCTGGGCGTGACA	CGTCGTCAGTGATGAATCTG	ATCTG	ATCTGCCTGCCCAGTGGTCG	0	0	30	52	32	0	M
JRC05	3	21743569	21743565	f	TGTCACGCCCAGAAATTCCC	GAAAACTTCGGGGTGTGACA	CGACCACTGGGCAGGCAGAT	CAGAT	CAGATTCATCACTGACGACG	0	0	28	32	52	0	M
JRC05	3	21783815	21783819	r	TGTCGAAACTAGATTTCGGC	GGATATCCATAATCTCCACA	TTAAAATGTCAGATTAGTAT	AGTAT	AGTATATTTTTCAAGTTTAT	0	0	38	38	46	0	M
JRC05	3	21783819	21783815	f	TGTGGAGATTATGGATATCC	GCCGAAATCTAGTTTCGACA	ATAAACTTGAAAAATATACT	ATACT	ATACTAATCTGACATTTTAA	0	0	36	46	38	0	M
JRC05	3	22011263	22011265	r	CACTACACTGGTCAAGGTCA	TGTGAGGATCTGGCGTAGTG	AGCTTGATGATAGTAATGTC	GTC	GTCTAAAGTGGAGAGCAAGC	0	0	26	48	38	0	M
JRC05	3	22132898	22132902	r	TGTCACGCCCAGAAATTCCC	GAAAACTTCGGGGTGTGACA	GTGCCGGGGGAGTTCCAGGC	CAGGC	CAGGCCCACGCCTCCTCCTT	0	0	64	32	30	0	M
JRC05	3	22132902	22132898	f	TGTCACACCCCGAAGTTTTC	GGGAATTTCTGGGCGTGACA	AAGGAGGAGGCGTGGGCCTG	GCCTG	GCCTGGAACTCCCCCGGCAC	0	0	224	30	32	198	H
JRC05	3	22164524	22164520	f	TGACGGAGCTCGTGGCCCCT	CCGGTCCCATATCACCGACA	CCGGCGCAGGCAAGGGCACT	GCACT	GCACTCCTCATCATTCAGAA	0	0	42	50	26	0	M
JRC05	3	22372170	22372179	r	GAATTTTTTTTATTTATAAT	ATTATAAATAAAAAAAATTC	CTTGATGAGTGCTAAGGCGC	GCTAAGGCGC	GCTAAGGCGCTGCCTTCACA	0	0	68	82	62	0	M
JRC05	3	22372179	22372170	f	GAATTTTTTTTATTTATAAT	ATTATAAATAAAAAAAATTC	TGTGAAGGCAGCGCCTTAGC	GCGCCTTAGC	GCGCCTTAGCACTCATCAAG	0	0	74	62	82	0	M
JRC05	3	22495820	22495824	r	TGTGGAGATTATGGGTACCC	GCCGAATTCATGTTTCGACA	GTATTTATGAAGTATGGGAT	GGGAT	GGGATAAAGTTAAAGAAAAG	0	0	52	22	54	0	M
JRC05	3	22498975	22498979	r	TGTCACGCCCAGAAATTTAG	ACGAAAATCGGGGCGTTACA	GGGCCCCCCCAGCTCCACCG	CACCG	CACCGCCTGCCCACACAAGG	0	0	3760	42	36	3816	H
JRC05	3	22498979	22498975	f	TGTAACGCCCCGATTTTCGT	CTAAATTTCTGGGCGTGACA	CCTTGTGTGGGCAGGCGGTG	CGGTG	CGGTGGAGCTGGGGGGGCCC	0	0	3608	36	42	3652	H
JRC05	3	24614940	24614948	r	GGCAAAATTTGCTACAGGAC	GTCCTGTAGCAAATTTTGCC	CTAGTATGTGATATTATATA	TATTATATA	TATTATATAAGCCAATTATT	0	0	32	40	50	86	H
JRC05	3	24649208	24649212	r	TGTCGGTGACATGGGATCAG	AGGAGCCCCACGCTCCGTCA	TTCGTCTCGCGGATTAGCTC	AGCTC	AGCTCTCATTTATGAAATTA	0	0	1236	46	36	1354	H
JRC05	3	24890118	24890122	r	TGTCACGCCCAGAAATTCCC	GAAAACTTCGGGGTGTGACA	CATGCAGATTGTTAAACTGA	ACTGA	ACTGACACGTGGTGGACAAG	0	0	3372	20	42	4236	H
JRC05	3	24890122	24890118	f	TGTCACACCCCGAAGTTTTC	GGGAATTTCTGGGCGTGACA	CTTGTCCACCACGTGTCAGT	TCAGT	TCAGTTTAACAATCTGCATG	0	0	3106	42	20	3568	H
JRC05	3	24980586	24980582	f	TGTCACACCCCGAAGTTCTC	GGGAATTTCTGGGCGTGACA	TGAGGTTCCCCCGGCATGGC	ATGGC	ATGGCTCGGTCCCCCCCATC	0	0	806	36	34	848	H
JRC05	3	25688258	25688262	r	TGTCACACCCCGAAGTTTTC	GGGAATTTCTGGGCGTGACA	TGTGGAAGAAGGAAGGTGTC	GTGTC	GTGTCCCCGTGTGGGATGAG	0	0	802	62	56	776	H
JRC05	3	25688262	25688258	f	TGTCACGCCCAGAAATTCCC	GAAAACTTCGGGGTGTGACA	CTCATCCCACACGGGGACAC	GACAC	GACACCTTCCTTCTTCCACA	0	0	670	56	62	704	H
JRC05	3	25689115	25689119	r	TGTCACGCCCAGAAATTCCC	GAAAACTTCGGGGTGTGACA	GGTCAGATGTTGCAGGACGC	GACGC	GACGCCAAGGAGGATTGCGA	0	0	702	46	22	798	H
JRC05	3	25689119	25689115	f	TGTCACACCCCGAAGTTTTC	GGGAATTTCTGGGCGTGACA	TCGCAATCCTCCTTGGCGTC	GCGTC	GCGTCCTGCAACATCTGACC	0	0	748	22	46	828	H
JRC05	4	230882	230886	r	TGTCACACCCTGATTTTCGT	GTGAATTTCCGGGCGTGACA	GCCGATTGTAAGTTAGATAG	GATAG	GATAGCGATATTGCCAGAGA	0	0	54	40	34	52	H
JRC05	4	1028781	1028785	r	TGTCACGCCCAGAAATTTAG	ACGAAAATCGGGGCGTTACA	GCGCTCGTCCCCAGCTGGAG	TGGAG	TGGAGCTAGCGTGTTACCTC	0	0	4650	52	66	4406	H
JRC05	4	1028785	1028781	f	TGTAACGCCCCGATTTTCGT	CTAAATTTCTGGGCGTGACA	GAGGTAACACGCTAGCTCCA	CTCCA	CTCCAGCTGGGGACGAGCGC	0	0	4842	66	52	4532	H
JRC05	4	1057795	1057799	r	TGTCACACCCCGAAGTTTTC	GGGAATTTCTGGGCGTGACA	GGTCTGACGCACGCCTTGCC	TTGCC	TTGCCCCATCCCGTCAAGAC	0	0	5184	54	46	5510	H
JRC05	4	1057799	1057795	f	TGTCACGCCCAGAAATTCCC	GAAAACTTCGGGGTGTGACA	GTCTTGACGGGATGGGGCAA	GGCAA	GGCAAGGCGTGCGTCAGACC	0	0	5354	46	54	5566	H
JRC05	4	1181186	1181190	r	TGTCACACCCCGAAGTTTTC	GGGAATTTCTGGGCGTGACA	AAATCTACAAGGTCGTTACG	TTACG	TTACGTGACTTCAATCCATC	0	0	1286	24	20	1170	H
JRC05	4	1181190	1181186	f	TGTCACGCCCAGAAATTCCC	GAAAACTTCGGGGTGTGACA	GATGGATTGAAGTCACGTAA	CGTAA	CGTAACGACCTTGTAGATTT	0	0	1188	20	24	1100	H
JRC05	4	2138328	2138332	r	TGTCACGCCCAGAAATTTAG	ACGAAAATCGGGGCGTTACA	GGTCGCCTTCCCTTCCCTAA	CCTAA	CCTAACCCCTCTATGCTCTC	0	0	518	42	46	496	H
JRC05	4	2138332	2138328	f	TGTAACGCCCCGATTTTCGT	CTAAATTTCTGGGCGTGACA	GAGAGCATAGAGGGGTTAGG	TTAGG	TTAGGGAAGGGAAGGCGACC	0	0	480	46	42	570	H
JRC05	4	2336685	2336680	f	TGTCACATCCTGATTTTTGT	AGTGAATTTCCGGGCGTGAC	TGACGACCAGGAGAAATGCT	AATGCT	AATGCTAATACCGGTGATGG	0	0	174	46	56	192	H
JRC05	4	3207596	3207600	r	TGTCGAAACATGATTTCGGC	GGGTACCCATAATCTCCACA	GAGGAGTCCGGATCCGCACT	GCACT	GCACTACGCCCCGCAAGACG	0	0	1188	38	44	1348	H
JRC05	4	7923926	7923930	r	TGTAGGAATAAGTCTTGGCT	TAACCATTGAAATTCTAACA	ACAAAGCCATCTGTGTTGTA	TTGTA	TTGTACGCTTATGCAACTGC	0	0	84	34	40	44	H
JRC05	4	7923930	7923926	f	TGTTAGAATTTCAATGGTTA	AGCCAAGACTTATTCCTACA	GCAGTTGCATAAGCGTACAA	TACAA	TACAACACAGATGGCTTTGT	0	0	82	40	34	52	H
JRC05	4	10085335	10085339	r	TGTCACGCCCAGAAATTTAG	ACGAAAATCGGGGCGTTACA	CCATAGACAAGAGTACCGAC	CCGAC	CCGACCCAATCCCACCTACG	0	0	15420	46	26	17372	H
JRC05	4	10085339	10085335	f	TGTAACGCCCCGATTTTCGT	CTAAATTTCTGGGCGTGACA	CGTAGGTGGGATTGGGTCGG	GTCGG	GTCGGTACTCTTGTCTATGG	0	0	15754	26	46	17998	H
JRC05	4	10112769	10112767	f	CACTACACTGGTCAAGGTCA	TGTGAGGATCTGGCGTAGTG	GCGAATAAAATGTCATTACA	ACA	ACAGAGGTAGATAGTTCCTC	0	0	15734	56	46	18190	H
JRC05	4	10165305	10165309	r	TGTCACACCCCGAAGTTTTC	GGGAATTTCTGGGCGTGACA	CTTGTCCACCACGTGTCAGT	TCAGT	TCAGTTTAACAATCTGCATG	0	0	3106	42	20	3568	H
JRC05	4	10165309	10165305	f	TGTCACGCCCAGAAATTCCC	GAAAACTTCGGGGTGTGACA	CATGCAGATTGTTAAACTGA	ACTGA	ACTGACACGTGGTGGACAAG	0	0	3372	20	42	4236	H
JRC05	4	10306993	10306997	r	TGTCACACCCCAATCTGATA	ACGAAAAGCGGAGCGTTACA	ATTAGGGTAGTATCGGAGTT	GAGTT	GAGTTTCAGCCGATCTTATC	0	0	110	48	38	138	H
JRC05	4	10306997	10306993	f	TGTAACGCTCCGCTTTTCGT	TATCAGATTGGGGTGTGACA	GATAAGATCGGCTGAAACTC	AACTC	AACTCCGATACTACCCTAAT	0	0	161	19	24	222	H
JRC05	4	10444007	10444011	r	TGTCACGCCCAGAAATTCCC	GAAAACTTCGGGGTGTGACA	CGGTCGGTGAAGACGTAGAC	TAGAC	TAGACGCCCAACAATGGCGG	0	0	1204	32	60	960	H
JRC05	4	10444011	10444007	f	TGTCACACCCCGAAGTTTTC	GGGAATTTCTGGGCGTGACA	CCGCCATTGTTGGGCGTCTA	GTCTA	GTCTACGTCTTCACCGACCG	0	0	730	60	32	530	H
JRC05	4	10496530	10496534	r	TGTCGGTGACATGGGATCAG	AGGAGCCCCACGCTCCGTCA	ATGACTTGAATTATTCACTT	CACTT	CACTTCATCTCTCAATTATA	0	0	378	36	60	350	H
JRC05	4	10602481	10602473	f	GAGAGAATCCACTCAGTGCC	GGCACTGAGTGGATTCTCTC	TGTGTGTGTGTATATATATA	ATATATATA	ATATATATATATATATATAT	0	0	1459	32	6	1770	H
JRC05	4	10726138	10726142	r	TGTCACACCCCGAAGTTCTC	GGGAATTTCTGGGCGTGACA	CTTCAGCTCCACTCCACAGG	ACAGG	ACAGGCAAAACTTAACTGGG	0	0	40	52	30	102	H
JRC05	4	11174086	11174082	f	TGTCACACCCCGAAGTTCTC	GGGAATTTCTGGGCGTGACA	TGAGGTTCCCCCGGCATGGC	ATGGC	ATGGCTCGGTCCCCCCCATC	0	0	806	36	34	848	H
JRC05	4	11188050	11188054	r	TGTCACGCCCAGAAATTCCC	GAAAACTTCGGGGTGTGACA	CCAAGTGCTCCTCGATGTAA	TGTAA	TGTAAGGAGCTACCAATGAA	0	0	9784	64	38	10902	H
JRC05	4	11188054	11188050	f	TGTCACACCCCGAAGTTTTC	GGGAATTTCTGGGCGTGACA	TTCATTGGTAGCTCCTTACA	TTACA	TTACATCGAGGAGCACTTGG	0	0	12474	38	64	13782	H
JRC05	4	11435575	11435579	r	TGTTGGAGTTGTTCCAAATT	TCTATACGTCGTTCATAACA	AAGATCAAATATGCCCGTTA	CGTTA	CGTTACCCTTTTGAACCGGG	0	0	7250	46	42	7654	H
JRC05	4	11868780	11868788	r	GGGAGTACCTATACATCTTT	AGTGAGATATAGCAAAATCG	TCCAAAATAGGTTCCTAAAA	TTCCTAAAA	TTCCTAAAAACATAAATTTT	0	0	42	26	36	0	M
JRC05	4	11868788	11868780	f	CGATTTTGCTATATCTCACT	AAAGATGTATAGGTACTCCC	AAAATTTATGTTTTTAGGAA	TTTTAGGAA	TTTTAGGAACCTATTTTGGA	0	0	36	36	26	0	M
JRC05	4	12464937	12464941	r	TGTCACGCCCAGAAATTTAG	ACGAAAATCGGGGCGTTACA	CCAGATTTTTAGAGCATGAA	ATGAA	ATGAACCACCGCAGCTAACT	0	0	360	28	48	352	H
JRC05	4	12464941	12464937	f	TGTAACGCCCCGATTTTCGT	CTAAATTTCTGGGCGTGACA	AGTTAGCTGCGGTGGTTCAT	TTCAT	TTCATGCTCTAAAAATCTGG	0	0	318	48	28	320	H
JRC05	4	12639923	12639927	r	TGTCACACCCCGAAGTTTTC	GGGAATTTCTGGGCGTGACA	CTTGAGCAGGACTCGGGTCA	GGTCA	GGTCAGCCCCGGATCGAGGC	0	0	60	48	50	0	M
JRC05	4	12639927	12639923	f	TGTCACGCCCAGAAATTCCC	GAAAACTTCGGGGTGTGACA	GCCTCGATCCGGGGCTGACC	TGACC	TGACCCGAGTCCTGCTCAAG	0	0	60	50	48	0	M
JRC05	4	12735432	12735436	r	TGTCACGCCCAGAAATTTAG	ACGAAAATCGGGGCGTTACA	CAAGTTCAGCAAGTGTGACT	TGACT	TGACTTCTGGTTGACGGAAG	0	0	2808	62	46	3384	H
JRC05	4	12735436	12735432	f	TGTAACGCCCCGATTTTCGT	CTAAATTTCTGGGCGTGACA	CTTCCGTCAACCAGAAGTCA	AGTCA	AGTCACACTTGCTGAACTTG	0	0	2848	46	62	3524	H
JRC05	4	14383763	14383767	r	TGTCACGCCCAGAAATTTAG	ACGAAAATCGGGGCGTTACA	GGGCCCCCCCAGCTCCACCG	CACCG	CACCGCCTGCCCACACAAGG	0	0	3760	42	36	3816	H
JRC05	4	14383767	14383763	f	TGTAACGCCCCGATTTTCGT	CTAAATTTCTGGGCGTGACA	CCTTGTGTGGGCAGGCGGTG	CGGTG	CGGTGGAGCTGGGGGGGCCC	0	0	3608	36	42	3652	H
JRC05	4	15831317	15831357	r	TGTTGAGATTATGGGCATAT	CCCATTCATTAATTCCAACA	TGTATATATATATATATGTA	ATGTA	ATGTATATATATATATATAT	0	0	568	52	38	536	H
JRC05	4	15831357	15831317	f	TGTTGGAATTAATGAATGGG	ATATGCCCATAATCTCAACA	ATATATATATATATATACAT	TACAT	TACATATATATATATATACA	0	0	82	38	52	34	H
JRC05	4	16177125	16177110	f	TATTGTCCTAAACGACTTCC	TTATTTATGATTTATATTTT	TTCCTAAAGTTTGACTTAAA	TAAAGTTTGACTTAAA	TAAAGTTTGACTTAAACATT	0	0	214	48	54	68	H
JRC05	4	16359487	16359491	r	TGTGGAGATTATGGATATCC	GCCGAAATCTAGTTTCGACA	CATGGTTACAAAGAGGAAAG	GAAAG	GAAAGCTTAGCCGAACATGA	0	0	42	44	36	0	M
JRC05	4	16970443	16970447	r	TGTCACACCCCGAAGTTTTC	GGGAATTTCTGGGCGTGACA	TCGCAATCCTCCTTGGCGTC	GCGTC	GCGTCCTGCAACATCTGACC	0	0	748	22	46	828	H
JRC05	4	16970447	16970443	f	TGTCACGCCCAGAAATTCCC	GAAAACTTCGGGGTGTGACA	GGTCAGATGTTGCAGGACGC	GACGC	GACGCCAAGGAGGATTGCGA	0	0	702	46	22	798	H
JRC05	4	17478096	17478100	r	TGTCGAAACTAGATTTCGGC	GGATATCCATAATCTCCACA	ATTCGTCCCTGCATCGATAT	GATAT	GATATCTTACTGCCCTACTA	0	0	40	36	44	0	M
JRC05	4	18056725	18056733	r	GAGTAAATTTCACAAAACTA	TAGTTTTGTGAAATTTACTC	ATTCATTGTTAAATATATTT	AATATATTT	AATATATTTTTATGTAGGCA	0	0	9852	60	46	10578	H
JRC05	4	18056733	18056725	f	GAGTAAATTTCACAAAACTA	TAGTTTTGTGAAATTTACTC	TGCCTACATAAAAATATATT	AAATATATT	AAATATATTTAACAATGAAT	0	0	8582	46	60	9134	H
JRC05	4	18722123	18722127	r	TGTCGAAACTAGATTTCGGC	GGATATCCATAATCTCCACA	ACGAATTATAAAAAAATTTC	ATTTC	ATTTCATATAAGACGGACAG	0	0	3908	34	38	3918	H
JRC05	4	18722127	18722123	f	TGTGGAGATTATGGATATCC	GCCGAAATCTAGTTTCGACA	CTGTCCGTCTTATATGAAAT	GAAAT	GAAATTTTTTTATAATTCGT	0	0	4554	38	34	4786	H
JRC05	4	18797113	18797117	r	TGTAACGCCCCGATTTTCGT	CTAAATTTCTGGGCGTGACA	AGGCTGCCTACCTCATGTAT	TGTAT	TGTATAAATAGAGAGGGAGC	0	0	1146	40	32	1234	H
JRC05	4	18797117	18797113	f	TGTCACGCCCAGAAATTTAG	ACGAAAATCGGGGCGTTACA	GCTCCCTCTCTATTTATACA	ATACA	ATACATGAGGTAGGCAGCCT	0	0	950	32	40	1088	H
JRC05	4	20057327	20057331	r	TGTCACGCCCAGAAATTCCC	GAAAACTTCGGGGTGTGACA	CCCCCCTCCCTTATATAAGC	TAAGC	TAAGCCCCCCTACTCCCACT	0	0	100	34	48	54	H
JRC05	4	20057331	20057327	f	TGTCACACCCCGAAGTTTTC	GGGAATTTCTGGGCGTGACA	AGTGGGAGTAGGGGGGCTTA	GCTTA	GCTTATATAAGGGAGGGGGG	0	0	74	48	34	28	H
JRC05	4	20240966	20240970	r	TGTTAGAATTTCAATGGTTA	AGCCAAGACTTATTCCTACA	ATCAAAACTTACCCTTTGGG	TTGGG	TTGGGGGTGGGAAATCATAT	0	0	48	56	34	0	M
JRC05	4	20240970	20240966	f	TGTAGGAATAAGTCTTGGCT	TAACCATTGAAATTCTAACA	ATATGATTTCCCACCCCCAA	CCCAA	CCCAAAGGGTAAGTTTTGAT	0	0	48	34	56	0	M
JRC05	4	20397282	20397286	r	TGTCGGTGACATGGGATCAG	AGGAGCCCCACGCTCCGTCA	TTCGTCTCGCGGATTAGCTC	AGCTC	AGCTCTCATTTATGAAATTA	0	0	1236	46	36	1354	H
JRC05	4	22063469	22063473	r	TGTCACGCCCAGAAATTTAG	ACGAAAATCGGGGCGTTACA	TAGCCATGCTATTGTTGTAC	TGTAC	TGTACCATGTCCCTTTGTCA	0	0	1864	38	34	2030	H
JRC05	4	22063473	22063469	f	TGTAACGCCCCGATTTTCGT	CTAAATTTCTGGGCGTGACA	TGACAAAGGGACATGGTACA	GTACA	GTACAACAATAGCATGGCTA	0	0	1818	34	38	2028	H
JRC05	4	23928208	23928212	r	TGTCACGCCCAGAAATTCCC	GAAAACTTCGGGGTGTGACA	CTCATCCCACACGGGGACAC	GACAC	GACACCTTCCTTCTTCCACA	0	0	670	56	62	704	H
JRC05	4	23928212	23928208	f	TGTCACACCCCGAAGTTTTC	GGGAATTTCTGGGCGTGACA	TGTGGAAGAAGGAAGGTGTC	GTGTC	GTGTCCCCGTGTGGGATGAG	0	0	802	62	56	776	H
JRC05	4	24719272	24719287	r	TGGATTTGAATTCAAATATT	TTTATAAGTCAAAAGTTTAC	TTATATATCTGATTTAAATT	ATATCTGATTTAAATT	ATATCTGATTTAAATTTAAA	0	0	90	4	54	50	H
JRC05	4	30906437	30906480	r	TGTTAGAATTTCAATGGTTA	AGCCAAGACTTATTCCTACA	ATAATAGTTTACCAGGTTTA	GTTTA	GTTTACAGCCTTATATATTG	0	0	32	34	32	0	M
JRC05	4	30906480	30906437	f	TGTAGGAATAAGTCTTGGCT	TAACCATTGAAATTCTAACA	CAATATATAAGGCTGTAAAC	TAAAC	TAAACCTGGTAAACTATTAT	0	0	30	32	34	0	M
JRC05	5	1337082	1337078	f	TGTTGGAGTTGTTCCAAATT	TCTATACGTCGTTCATAACA	AAGATCAAATATGCCCGTTA	CGTTA	CGTTACCCTTTTGAACCGGG	0	0	7250	46	42	7654	H
JRC05	5	1338855	1338863	r	GAGTAAATTTCACAAAACTA	TAGTTTTGTGAAATTTACTC	ATTCATTGTTAAATATATTT	AATATATTT	AATATATTTTTATGTAGGCA	0	0	9852	60	46	10578	H
JRC05	5	1338863	1338855	f	GAGTAAATTTCACAAAACTA	TAGTTTTGTGAAATTTACTC	TGCCTACATAAAAATATATT	AAATATATT	AAATATATTTAACAATGAAT	0	0	8582	46	60	9134	H
JRC05	5	1601471	1601475	r	TGTAACGCCCCGATTTTCGT	CTAAATTTCTGGGCGTGACA	TGACAAAGGGACATGGTACA	GTACA	GTACAACAATAGCATGGCTA	0	0	1818	34	38	2028	H
JRC05	5	1601475	1601471	f	TGTCACGCCCAGAAATTTAG	ACGAAAATCGGGGCGTTACA	TAGCCATGCTATTGTTGTAC	TGTAC	TGTACCATGTCCCTTTGTCA	0	0	1864	38	34	2030	H
JRC05	5	3288030	3288026	f	TGTCGGTGACATGGGATCAG	AGGAGCCCCACGCTCCGTCA	ATGACTTGAATTATTCACTT	CACTT	CACTTCATCTCTCAATTATA	0	0	378	36	60	350	H
JRC05	5	4066132	4066136	r	TGTCACACCCCGAAGTTCTC	GGGAATTTCTGGGCGTGACA	GTACGCCGGTGAGGCCAGGT	CAGGT	CAGGTCAACCGTTTGGCTTA	0	0	40	30	22	32	H
JRC05	5	5132139	5132143	r	TGTCACGCCCAGAAATTCCC	GAAAACTTCGGGGTGTGACA	GATGGATTGAAGTCACGTAA	CGTAA	CGTAACGACCTTGTAGATTT	0	0	1188	20	24	1100	H
JRC05	5	5132143	5132139	f	TGTCACACCCCGAAGTTTTC	GGGAATTTCTGGGCGTGACA	AAATCTACAAGGTCGTTACG	TTACG	TTACGTGACTTCAATCCATC	0	0	1286	24	20	1170	H
JRC05	5	5159613	5159617	r	TGTCACACCCCGAAGTTTTC	GGGAATTTCTGGGCGTGACA	TGTGGAAGAAGGAAGGTGTC	GTGTC	GTGTCCCCGTGTGGGATGAG	0	0	802	62	56	776	H
JRC05	5	5159617	5159613	f	TGTCACGCCCAGAAATTCCC	GAAAACTTCGGGGTGTGACA	CTCATCCCACACGGGGACAC	GACAC	GACACCTTCCTTCTTCCACA	0	0	670	56	62	704	H
JRC05	5	6621046	6621050	r	TGTCACACCCCGAAGTTTTC	GGGAATTTCTGGGCGTGACA	TCGCAATCCTCCTTGGCGTC	GCGTC	GCGTCCTGCAACATCTGACC	0	0	748	22	46	828	H
JRC05	5	6621050	6621046	f	TGTCACGCCCAGAAATTCCC	GAAAACTTCGGGGTGTGACA	GGTCAGATGTTGCAGGACGC	GACGC	GACGCCAAGGAGGATTGCGA	0	0	702	46	22	798	H
JRC05	5	7238541	7238545	r	TGTCGAAACATGATTTCGGC	GGGTACCCATAATCTCCACA	GCTAGCCCTTTTAGTATCGC	ATCGC	ATCGCCTATATAGAACATCG	0	0	50	36	46	0	M
JRC05	5	8213483	8213487	r	TGTAACGCCCCGATTTTCGT	CTAAATTTCTGGGCGTGACA	GAGAGCATAGAGGGGTTAGG	TTAGG	TTAGGGAAGGGAAGGCGACC	0	0	480	46	42	570	H
JRC05	5	8213487	8213483	f	TGTCACGCCCAGAAATTTAG	ACGAAAATCGGGGCGTTACA	GGTCGCCTTCCCTTCCCTAA	CCTAA	CCTAACCCCTCTATGCTCTC	0	0	518	42	46	496	H
JRC05	5	9496519	9496523	r	TGTCACGCCCAGAAATTTAG	ACGAAAATCGGGGCGTTACA	GCTCCCTCTCTATTTATACA	ATACA	ATACATGAGGTAGGCAGCCT	0	0	950	32	40	1088	H
JRC05	5	9496523	9496519	f	TGTAACGCCCCGATTTTCGT	CTAAATTTCTGGGCGTGACA	AGGCTGCCTACCTCATGTAT	TGTAT	TGTATAAATAGAGAGGGAGC	0	0	1146	40	32	1234	H
JRC05	5	10000356	10000360	r	TGTCACGCCCAGAAATTTAG	ACGAAAATCGGGGCGTTACA	CCATAGACAAGAGTACCGAC	CCGAC	CCGACCCAATCCCACCTACG	0	0	15420	46	26	17372	H
JRC05	5	10000360	10000356	f	TGTAACGCCCCGATTTTCGT	CTAAATTTCTGGGCGTGACA	CGTAGGTGGGATTGGGTCGG	GTCGG	GTCGGTACTCTTGTCTATGG	0	0	15754	26	46	17998	H
JRC05	5	10058476	10058484	r	GAGAAAATCCATGAAATGCC	GGCATTTCATGGATTTTCTC	AAAATCTGACCTTTAAAATG	TTTAAAATG	TTTAAAATGTTGTTTTTCTT	0	0	209	18	30	237	H
JRC05	5	10058484	10058476	f	GAGAAAATCCATGAAATGCC	GGCATTTCATGGATTTTCTC	AAGAAAAACAACATTTTAAA	CATTTTAAA	CATTTTAAAGGTCAGATTTT	0	0	212	30	18	223	H
JRC05	5	10090789	10090791	r	CACTACACTGGTCAAGGTCA	TGTGAGGATCTGGCGTAGTG	GCGAATAAAATGTCATTACA	ACA	ACAGAGGTAGATAGTTCCTC	0	0	15734	56	46	18190	H
JRC05	5	10707001	10706997	f	TGTCGAAACATGATTTCGGC	GGGTACCCATAATCTCCACA	GAGGAGTCCGGATCCGCACT	GCACT	GCACTACGCCCCGCAAGACG	0	0	1188	38	44	1348	H
JRC05	5	10709902	10709906	r	TGTAACGCCCCGATTTTCGT	CTAAATTTCTGGGCGTGACA	CTTCCGTCAACCAGAAGTCA	AGTCA	AGTCACACTTGCTGAACTTG	0	0	2848	46	62	3524	H
JRC05	5	10709906	10709902	f	TGTCACGCCCAGAAATTTAG	ACGAAAATCGGGGCGTTACA	CAAGTTCAGCAAGTGTGACT	TGACT	TGACTTCTGGTTGACGGAAG	0	0	2808	62	46	3384	H
JRC05	5	10743565	10743569	r	TGTCACGCCCAGAAATTCCC	GAAAACTTCGGGGTGTGACA	CCAAGTGCTCCTCGATGTAA	TGTAA	TGTAAGGAGCTACCAATGAA	0	0	9784	64	38	10902	H
JRC05	5	10743569	10743565	f	TGTCACACCCCGAAGTTTTC	GGGAATTTCTGGGCGTGACA	TTCATTGGTAGCTCCTTACA	TTACA	TTACATCGAGGAGCACTTGG	0	0	12474	38	64	13782	H
JRC05	5	10937514	10937518	r	TGTTGAGATTATGGGCATAT	CCCATTCATTAATTCCAACA	TGTATATATATATATATGTA	ATGTA	ATGTATATATATATATATAT	0	0	568	52	38	536	H
JRC05	5	10937518	10937514	f	TGTTGGAATTAATGAATGGG	ATATGCCCATAATCTCAACA	ATATATATATATATATACAT	TACAT	TACATATATATATATATACA	0	0	82	38	52	34	H
JRC05	5	10974859	10974867	r	GAGAGAATCCACTCAGTGCC	GGCACTGAGTGGATTCTCTC	TGTGTGTGTGTATATATATA	ATATATATA	ATATATATATATATATATAT	0	0	1459	32	6	1770	H
JRC05	5	11019246	11019241	f	TGTCACATCCTGATTTTTGT	AGTGAATTTCCGGGCGTGAC	TTAGCGACTTAGCGACTTAA	ACTTAA	ACTTAACGACTTTCACGAAC	0	0	286	56	42	336	H
JRC05	5	11117679	11117683	r	TGTCACACCCCGAAGTTTTC	GGGAATTTCTGGGCGTGACA	GGTCTGACGCACGCCTTGCC	TTGCC	TTGCCCCATCCCGTCAAGAC	0	0	5184	54	46	5510	H
JRC05	5	11117683	11117679	f	TGTCACGCCCAGAAATTCCC	GAAAACTTCGGGGTGTGACA	GTCTTGACGGGATGGGGCAA	GGCAA	GGCAAGGCGTGCGTCAGACC	0	0	5354	46	54	5566	H
JRC05	5	11492634	11492638	r	TGTCACACCCTGATTTTCGT	GTGAATTTCCGGGCGTGACA	CGGCAAATGGAGAGAAAGAC	AAGAC	AAGACTTAGGCAGAAGTTCA	0	0	538	52	62	492	H
JRC05	5	12120109	12120113	r	TGTCACACCCCAATCTGATA	ACGAAAAGCGGAGCGTTACA	ATTAGGGTAGTATCGGAGTT	GAGTT	GAGTTTCAGCCGATCTTATC	0	0	110	48	38	138	H
JRC05	5	12120113	12120109	f	TGTAACGCTCCGCTTTTCGT	TATCAGATTGGGGTGTGACA	GATAAGATCGGCTGAAACTC	AACTC	AACTCCGATACTACCCTAAT	0	0	161	19	24	222	H
JRC05	5	13300195	13300191	f	TGTCACACCCTGATTTTCGT	GTGAATTTCCGGGCGTGACA	CGCAGCCCAACATGACTGTA	CTGTA	CTGTACCTTTACTCTATAAT	0	0	72	48	32	96	H
JRC05	5	13785652	13785656	r	TGTGGAGATTATGGATATCC	GCCGAAATCTAGTTTCGACA	CTGTCCGTCTTATATGAAAT	GAAAT	GAAATTTTTTTATAATTCGT	0	0	4554	38	34	4786	H
JRC05	5	13785656	13785652	f	TGTCGAAACTAGATTTCGGC	GGATATCCATAATCTCCACA	ACGAATTATAAAAAAATTTC	ATTTC	ATTTCATATAAGACGGACAG	0	0	3908	34	38	3918	H
JRC05	5	14038046	14038050	r	TGTAACGCCCCGATTTTCGT	CTAAATTTCTGGGCGTGACA	CGGACACCTCGGCCGACCCA	ACCCA	ACCCAACTCCATCACGCCCA	0	0	194	34	40	212	H
JRC05	5	14038050	14038046	f	TGTCACGCCCAGAAATTTAG	ACGAAAATCGGGGCGTTACA	TGGGCGTGATGGAGTTGGGT	TGGGT	TGGGTCGGCCGAGGTGTCCG	0	0	148	40	34	128	H
JRC05	5	14117326	14117330	r	TGTAACGCCCCGATTTTCGT	CTAAATTTCTGGGCGTGACA	GAGGTAACACGCTAGCTCCA	CTCCA	CTCCAGCTGGGGACGAGCGC	0	0	4842	66	52	4532	H
JRC05	5	14117330	14117326	f	TGTCACGCCCAGAAATTTAG	ACGAAAATCGGGGCGTTACA	GCGCTCGTCCCCAGCTGGAG	TGGAG	TGGAGCTAGCGTGTTACCTC	0	0	4650	52	66	4406	H
JRC05	5	14219935	14219939	r	TGTCACGCCCAGAAATTTAG	ACGAAAATCGGGGCGTTACA	GGGCCCCCCCAGCTCCACCG	CACCG	CACCGCCTGCCCACACAAGG	0	0	3760	42	36	3816	H
JRC05	5	14219939	14219935	f	TGTAACGCCCCGATTTTCGT	CTAAATTTCTGGGCGTGACA	CCTTGTGTGGGCAGGCGGTG	CGGTG	CGGTGGAGCTGGGGGGGCCC	0	0	3608	36	42	3652	H
JRC05	5	15446789	15446785	f	TGTCACACCCCGAAGTTCTC	GGGAATTTCTGGGCGTGACA	TGAGGTTCCCCCGGCATGGC	ATGGC	ATGGCTCGGTCCCCCCCATC	0	0	806	36	34	848	H
JRC05	5	15851611	15851615	r	TGTCACGCCCAGAAATTCCC	GAAAACTTCGGGGTGTGACA	CATGCAGATTGTTAAACTGA	ACTGA	ACTGACACGTGGTGGACAAG	0	0	3372	20	42	4236	H
JRC05	5	15851615	15851611	f	TGTCACACCCCGAAGTTTTC	GGGAATTTCTGGGCGTGACA	CTTGTCCACCACGTGTCAGT	TCAGT	TCAGTTTAACAATCTGCATG	0	0	3106	42	20	3568	H
JRC05	5	17894011	17894015	r	TGTCACACCCCGAAGTTTTC	GGGAATTTCTGGGCGTGACA	CCGCCATTGTTGGGCGTCTA	GTCTA	GTCTACGTCTTCACCGACCG	0	0	730	60	32	530	H
JRC05	5	17894015	17894011	f	TGTCACGCCCAGAAATTCCC	GAAAACTTCGGGGTGTGACA	CGGTCGGTGAAGACGTAGAC	TAGAC	TAGACGCCCAACAATGGCGG	0	0	1204	32	60	960	H
JRC05	5	18035195	18035199	r	TGTTAGAATTTCAATGGTTA	AGCCAAGACTTATTCCTACA	TACAAACTACAAACGTTTGC	TTTGC	TTTGCTCCCAGGAAATAAAT	0	0	48	52	48	0	M
JRC05	5	18035199	18035195	f	TGTAGGAATAAGTCTTGGCT	TAACCATTGAAATTCTAACA	ATTTATTTCCTGGGAGCAAA	GCAAA	GCAAACGTTTGTAGTTTGTA	0	0	52	48	52	0	M
JRC05	5	22982924	22982920	f	TGTCGGTGACATGGGATCAG	AGGAGCCCCACGCTCCGTCA	TTCGTCTCGCGGATTAGCTC	AGCTC	AGCTCTCATTTATGAAATTA	0	0	1236	46	36	1354	H
JRC05	6	2616775	2616783	r	GAGAAAATCCATGAAATGCC	GGCATTTCATGGATTTTCTC	AAGAAAAACAACATTTTAAA	CATTTTAAA	CATTTTAAAGGTCAGATTTT	0	0	212	30	18	223	H
JRC05	6	2616783	2616775	f	GAGAAAATCCATGAAATGCC	GGCATTTCATGGATTTTCTC	AAAATCTGACCTTTAAAATG	TTTAAAATG	TTTAAAATGTTGTTTTTCTT	0	0	209	18	30	237	H
JRC05	6	3392965	3392973	r	GGGAGTACCTATACATCTTT	AGTGAGATATAGCAAAATCG	TTTGGGCGATAATTTTGTGA	ATTTTGTGA	ATTTTGTGATCTCTGGGTGG	0	0	40	28	34	0	M
JRC05	6	3392973	3392965	f	CGATTTTGCTATATCTCACT	AAAGATGTATAGGTACTCCC	CCACCCAGAGATCACAAAAT	TCACAAAAT	TCACAAAATTATCGCCCAAA	0	0	42	34	28	0	M
JRC05	6	3555675	3555679	r	TGTCACGCCCCGAATTAGTC	ACGACGGAACGGGCGCTACA	CTTATTCTACGGGAGGTCAG	GTCAG	GTCAGTGCGCAATATAAGTG	0	0	66	30	72	0	M
JRC05	6	3555679	3555675	f	TGTAGCGCCCGTTCCGTCGT	GACTAATTCGGGGCGTGACA	CACTTATATTGCGCACTGAC	CTGAC	CTGACCTCCCGTAGAATAAG	0	0	66	72	30	0	M
JRC05	6	4421555	4421551	f	TGTCACACCCTGATTTTCGT	GTGAATTTCCGGGCGTGACA	TATCTCATCATTTAAGTCTT	GTCTT	GTCTTGAATGTATAAAGACT	0	0	28	48	46	0	M
JRC05	6	4823241	4823245	r	TGTCACACCCCGAAGTTTTC	GGGAATTTCTGGGCGTGACA	AAATCTACAAGGTCGTTACG	TTACG	TTACGTGACTTCAATCCATC	0	0	1286	24	20	1170	H
JRC05	6	4823245	4823241	f	TGTCACGCCCAGAAATTCCC	GAAAACTTCGGGGTGTGACA	GATGGATTGAAGTCACGTAA	CGTAA	CGTAACGACCTTGTAGATTT	0	0	1188	20	24	1100	H
JRC05	6	5514263	5514267	r	TGTTGGAGTTGTTCCAAATT	TCTATACGTCGTTCATAACA	CTAGATTGTACCCACCTGAC	CTGAC	CTGACAAGTTCGTGTACCGG	0	0	72	58	58	54	H
JRC05	6	5597987	5597991	r	TGTCACGCCCAGAAATTCCC	GAAAACTTCGGGGTGTGACA	CTCATCACCGGCGGCCGCGT	CGCGT	CGCGTCCTCCGTCATCCACG	0	0	58	50	54	0	M
JRC05	6	5597991	5597987	f	TGTCACACCCCGAAGTTTTC	GGGAATTTCTGGGCGTGACA	CGTGGATGACGGAGGACGCG	ACGCG	ACGCGGCCGCCGGTGATGAG	0	0	60	54	50	0	M
JRC05	6	5904861	5904876	r	TATTGTCCTAAACGACTTCC	TTATTTATGATTTATATTTT	TTCCTAAAGTTTGACTTAAA	TAAAGTTTGACTTAAA	TAAAGTTTGACTTAAACATT	0	0	214	48	54	68	H
JRC05	6	7141085	7141089	r	TGTTGGAATTAATGAATGGG	ATATGCCCATAATCTCAACA	GGTTAAATGAATATTAGTAG	AGTAG	AGTAGATGCTATCTTACGGT	0	0	46	48	40	0	M
JRC05	6	7141089	7141085	f	TGTTGAGATTATGGGCATAT	CCCATTCATTAATTCCAACA	ACCGTAAGATAGCATCTACT	CTACT	CTACTAATATTCATTTAACC	0	0	48	40	48	0	M
JRC05	6	9837177	9837181	r	TGTCACACCCCAATCTGATA	ACGAAAAGCGGAGCGTTACA	TTCCGTTCACATTGAGAAAG	GAAAG	GAAAGTAATAATAAAAATAT	0	0	48	40	62	0	M
JRC05	6	9837181	9837177	f	TGTAACGCTCCGCTTTTCGT	TATCAGATTGGGGTGTGACA	ATATTTTTATTATTACTTTC	CTTTC	CTTTCTCAATGTGAACGGAA	0	0	24	31	20	0	M
JRC05	6	10042673	10042715	r	TGTTGAGATTATGGGCATAT	CCCATTCATTAATTCCAACA	TGTATATATATATATATGTA	ATGTA	ATGTATATATATATATATAT	0	0	568	52	38	536	H
JRC05	6	10042715	10042673	f	TGTTGGAATTAATGAATGGG	ATATGCCCATAATCTCAACA	ATATATATATATATATACAT	TACAT	TACATATATATATATATACA	0	0	82	38	52	34	H
JRC05	6	10045431	10045435	r	TGTCACACCCCGAAGTTTTC	GGGAATTTCTGGGCGTGACA	TTCATTGGTAGCTCCTTACA	TTACA	TTACATCGAGGAGCACTTGG	0	0	12474	38	64	13782	H
JRC05	6	10045435	10045431	f	TGTCACGCCCAGAAATTCCC	GAAAACTTCGGGGTGTGACA	CCAAGTGCTCCTCGATGTAA	TGTAA	TGTAAGGAGCTACCAATGAA	0	0	9784	64	38	10902	H
JRC05	6	10051750	10051754	r	TGTCACGCCCAGAAATTTAG	ACGAAAATCGGGGCGTTACA	TAGCCATGCTATTGTTGTAC	TGTAC	TGTACCATGTCCCTTTGTCA	0	0	1864	38	34	2030	H
JRC05	6	10051754	10051750	f	TGTAACGCCCCGATTTTCGT	CTAAATTTCTGGGCGTGACA	TGACAAAGGGACATGGTACA	GTACA	GTACAACAATAGCATGGCTA	0	0	1818	34	38	2028	H
JRC05	6	10069566	10069568	r	CACTACACTGGTCAAGGTCA	TGTGAGGATCTGGCGTAGTG	GCGAATAAAATGTCATTACA	ACA	ACAGAGGTAGATAGTTCCTC	0	0	15734	56	46	18190	H
JRC05	6	10324429	10324433	r	TGTCACGCCCAGAAATTTAG	ACGAAAATCGGGGCGTTACA	GCGCTCGTCCCCAGCTGGAG	TGGAG	TGGAGCTAGCGTGTTACCTC	0	0	4650	52	66	4406	H
JRC05	6	10324433	10324429	f	TGTAACGCCCCGATTTTCGT	CTAAATTTCTGGGCGTGACA	GAGGTAACACGCTAGCTCCA	CTCCA	CTCCAGCTGGGGACGAGCGC	0	0	4842	66	52	4532	H
JRC05	6	10336773	10336777	r	TGTAACGCCCCGATTTTCGT	CTAAATTTCTGGGCGTGACA	CGTAGGTGGGATTGGGTCGG	GTCGG	GTCGGTACTCTTGTCTATGG	0	0	15754	26	46	17998	H
JRC05	6	10336777	10336773	f	TGTCACGCCCAGAAATTTAG	ACGAAAATCGGGGCGTTACA	CCATAGACAAGAGTACCGAC	CCGAC	CCGACCCAATCCCACCTACG	0	0	15420	46	26	17372	H
JRC05	6	10340347	10340351	r	TGTAACGCTCCGCTTTTCGT	TATCAGATTGGGGTGTGACA	GATAAGATCGGCTGAAACTC	AACTC	AACTCCGATACTACCCTAAT	0	0	161	19	24	222	H
JRC05	6	10340351	10340347	f	TGTCACACCCCAATCTGATA	ACGAAAAGCGGAGCGTTACA	ATTAGGGTAGTATCGGAGTT	GAGTT	GAGTTTCAGCCGATCTTATC	0	0	110	48	38	138	H
JRC05	6	10572395	10572401	r	GAGAGAATCCACTCAGTGCC	GGCACTGAGTGGATTCTCTC	TGTGTGTGTGTATATATATA	ATATATATA	ATATATATATATATATATAT	0	0	1459	32	6	1770	H
JRC05	6	10650116	10650120	r	TGTTGGAGTTGTTCCAAATT	TCTATACGTCGTTCATAACA	AAGATCAAATATGCCCGTTA	CGTTA	CGTTACCCTTTTGAACCGGG	0	0	7250	46	42	7654	H
JRC05	6	10980033	10980037	r	TGTCACGCCCAGAAATTTAG	ACGAAAATCGGGGCGTTACA	GGGCCCCCCCAGCTCCACCG	CACCG	CACCGCCTGCCCACACAAGG	0	0	3760	42	36	3816	H
JRC05	6	10980037	10980033	f	TGTAACGCCCCGATTTTCGT	CTAAATTTCTGGGCGTGACA	CCTTGTGTGGGCAGGCGGTG	CGGTG	CGGTGGAGCTGGGGGGGCCC	0	0	3608	36	42	3652	H
JRC05	6	11175224	11175220	f	TGTGGAGATTATGGGTACCC	GCCGAATTCATGTTTCGACA	TTGAAAAAAAGTTTGGAACT	GAACT	GAACTAAACAAGGGCTTTAC	0	0	50	56	36	0	M
JRC05	6	12089687	12089691	r	TGACGGAGCTTGGGGCTCCT	CCGGTCCCATGTCACCGACA	AGACTAATGCGGAAGACCAC	ACCAC	ACCACATATAGTCTGATTGT	0	0	22	66	32	0	M
JRC05	6	12294215	12294219	r	TGTCACACCCCGAAGTTTTC	GGGAATTTCTGGGCGTGACA	AGTGCTGAAGGGGTGTCAAC	TCAAC	TCAACCGATGCTAAGAACAT	0	0	24	40	32	66	H
JRC05	6	12294219	12294215	f	TGTCACGCCCAGAAATTCCC	GAAAACTTCGGGGTGTGACA	ATGTTCTTAGCATCGGTTGA	GTTGA	GTTGACACCCCTTCAGCACT	0	0	22	32	40	66	H
JRC05	6	12386372	12386376	r	TGTCACGCCCAGAAATTCCC	GAAAACTTCGGGGTGTGACA	CGGTCGGTGAAGACGTAGAC	TAGAC	TAGACGCCCAACAATGGCGG	0	0	1204	32	60	960	H
JRC05	6	12386376	12386372	f	TGTCACACCCCGAAGTTTTC	GGGAATTTCTGGGCGTGACA	CCGCCATTGTTGGGCGTCTA	GTCTA	GTCTACGTCTTCACCGACCG	0	0	730	60	32	530	H
JRC05	6	12406033	12406037	r	TGTAGGAATAAGTCTTGGCT	TAACCATTGAAATTCTAACA	ACATACGCACACATTATGTC	ATGTC	ATGTCTATGCATAGGCCACG	0	0	28	28	26	0	M
JRC05	6	12406037	12406032	f	TGTTAGAATTTCAATGGTTA	CAGCCAAGACTTATTCCTAC	CGTGGCCTATGCATAGACAT	AGACAT	AGACATAATGTGTGCGTATG	0	0	26	26	28	0	M
JRC05	6	12406037	12406033	f	TGTTAGAATTTCAATGGTTA	AGCCAAGACTTATTCCTACA	CGTGGCCTATGCATAGACAT	GACAT	GACATAATGTGTGCGTATGT	0	0	26	26	28	0	M
JRC05	6	12888531	12888535	r	TGTAACGCCCCGATTTTCGT	CTAAATTTCTGGGCGTGACA	CGGACACCTCGGCCGACCCA	ACCCA	ACCCAACTCCATCACGCCCA	0	0	194	34	40	212	H
JRC05	6	12888535	12888531	f	TGTCACGCCCAGAAATTTAG	ACGAAAATCGGGGCGTTACA	TGGGCGTGATGGAGTTGGGT	TGGGT	TGGGTCGGCCGAGGTGTCCG	0	0	148	40	34	128	H
JRC05	6	14246764	14246768	r	TGTAACGCCCCGATTTTCGT	CTAAATTTCTGGGCGTGACA	AGTTAGCTGCGGTGGTTCAT	TTCAT	TTCATGCTCTAAAAATCTGG	0	0	318	48	28	320	H
JRC05	6	14246768	14246764	f	TGTCACGCCCAGAAATTTAG	ACGAAAATCGGGGCGTTACA	CCAGATTTTTAGAGCATGAA	ATGAA	ATGAACCACCGCAGCTAACT	0	0	360	28	48	352	H
JRC05	6	14494996	14494992	f	TGTCACACCCCGAAGTTCTC	GGGAATTTCTGGGCGTGACA	AGCCTATGAATGTCGACGAC	ACGAC	ACGACCACCCAAACCATAGC	0	0	280	48	36	222	H
JRC05	6	14635231	14635226	f	TGTCACATCCTGATTTTTGT	AGTGAATTTCCGGGCGTGAC	TTAGCGACTTAGCGACTTAA	ACTTAA	ACTTAACGACTTTCACGAAC	0	0	286	56	42	336	H
JRC05	6	15718408	15718412	r	TGTCACGCCCAGAAATTTAG	ACGAAAATCGGGGCGTTACA	ACCCTTGTCTCATCACCCAT	CCCAT	CCCATCCACCTTAGATACTT	0	0	36	52	42	0	M
JRC05	6	15718412	15718408	f	TGTAACGCCCCGATTTTCGT	CTAAATTTCTGGGCGTGACA	AAGTATCTAAGGTGGATGGG	ATGGG	ATGGGTGATGAGACAAGGGT	0	0	38	42	52	0	M
JRC05	6	16319242	16319246	r	TGTCACGCCCAGAAATTTAG	ACGAAAATCGGGGCGTTACA	GCGCCATGCACCATATGCCT	TGCCT	TGCCTGCACATTGACCCGTA	0	0	30	38	50	0	M
JRC05	6	16319246	16319242	f	TGTAACGCCCCGATTTTCGT	CTAAATTTCTGGGCGTGACA	TACGGGTCAATGTGCAGGCA	AGGCA	AGGCATATGGTGCATGGCGC	0	0	36	50	38	0	M
JRC05	6	16322636	16322640	r	TGTCACGCCCAGAAATTTAG	ACGAAAATCGGGGCGTTACA	CAGGGTTTAATTTGGAGAAT	AGAAT	AGAATCGACAATGGTAATTC	0	0	26	58	24	0	M
JRC05	6	16322640	16322636	f	TGTAACGCCCCGATTTTCGT	CTAAATTTCTGGGCGTGACA	GAATTACCATTGTCGATTCT	ATTCT	ATTCTCCAAATTAAACCCTG	0	0	24	24	58	0	M
JRC05	6	17123009	17123004	f	TGTCACATCCTGATTTTTGT	AGTGAATTTCCGGGCGTGAC	ATTACATTGTGTTTAGAGAC	AGAGAC	AGAGACGCATCGGTTTAGTA	0	0	22	38	40	0	M
JRC05	6	17418013	17418009	f	TGTCGAAACATGATTTCGGC	GGGTACCCATAATCTCCACA	GAGGAGTCCGGATCCGCACT	GCACT	GCACTACGCCCCGCAAGACG	0	0	1188	38	44	1348	H
JRC05	6	17420980	17420984	r	TGTAACGCCCCGATTTTCGT	CTAAATTTCTGGGCGTGACA	CTTCCGTCAACCAGAAGTCA	AGTCA	AGTCACACTTGCTGAACTTG	0	0	2848	46	62	3524	H
JRC05	6	17420984	17420980	f	TGTCACGCCCAGAAATTTAG	ACGAAAATCGGGGCGTTACA	CAAGTTCAGCAAGTGTGACT	TGACT	TGACTTCTGGTTGACGGAAG	0	0	2808	62	46	3384	H
JRC05	6	17696882	17696878	f	TGTCGAAACATGATTTCGGC	GGGTACCCATAATCTCCACA	CTCGAACACAAATACATATC	ATATC	ATATCGCGTTTGTTTTTTCA	0	0	40	48	42	0	M
JRC05	6	17749553	17749561	r	GAGTAAATTTCACAAAACTA	TAGTTTTGTGAAATTTACTC	ATTCATTGTTAAATATATTT	AATATATTT	AATATATTTTTATGTAGGCA	0	0	9852	60	46	10578	H
JRC05	6	17749561	17749553	f	GAGTAAATTTCACAAAACTA	TAGTTTTGTGAAATTTACTC	TGCCTACATAAAAATATATT	AAATATATT	AAATATATTTAACAATGAAT	0	0	8582	46	60	9134	H
JRC05	6	18991312	18991316	r	TGTAACGCCCCGATTTTCGT	CTAAATTTCTGGGCGTGACA	AGGCTGCCTACCTCATGTAT	TGTAT	TGTATAAATAGAGAGGGAGC	0	0	1146	40	32	1234	H
JRC05	6	18991316	18991312	f	TGTCACGCCCAGAAATTTAG	ACGAAAATCGGGGCGTTACA	GCTCCCTCTCTATTTATACA	ATACA	ATACATGAGGTAGGCAGCCT	0	0	950	32	40	1088	H
JRC05	6	19208991	19208995	r	TGTCACACCCCGAAGTTTTC	GGGAATTTCTGGGCGTGACA	TCGCAATCCTCCTTGGCGTC	GCGTC	GCGTCCTGCAACATCTGACC	0	0	748	22	46	828	H
JRC05	6	19208995	19208991	f	TGTCACGCCCAGAAATTCCC	GAAAACTTCGGGGTGTGACA	GGTCAGATGTTGCAGGACGC	GACGC	GACGCCAAGGAGGATTGCGA	0	0	702	46	22	798	H
JRC05	6	19209847	19209851	r	TGTCACGCCCAGAAATTCCC	GAAAACTTCGGGGTGTGACA	CTCATCCCACACGGGGACAC	GACAC	GACACCTTCCTTCTTCCACA	0	0	670	56	62	704	H
JRC05	6	19209851	19209847	f	TGTCACACCCCGAAGTTTTC	GGGAATTTCTGGGCGTGACA	TGTGGAAGAAGGAAGGTGTC	GTGTC	GTGTCCCCGTGTGGGATGAG	0	0	802	62	56	776	H
JRC05	6	19466713	19466717	r	TGTCACGCCCAGAAATTCCC	GAAAACTTCGGGGTGTGACA	GTCTTGACGGGATGGGGCAA	GGCAA	GGCAAGGCGTGCGTCAGACC	0	0	5354	46	54	5566	H
JRC05	6	19466717	19466713	f	TGTCACACCCCGAAGTTTTC	GGGAATTTCTGGGCGTGACA	GGTCTGACGCACGCCTTGCC	TTGCC	TTGCCCCATCCCGTCAAGAC	0	0	5184	54	46	5510	H
JRC05	6	21486252	21486256	r	TGACGGAGCTTGGGGCTCCT	CCGGTCCCATGTCACCGACA	AGAGAGGCGGAAATGGAGAT	GAGAT	GAGATCGATCTGCTGGGGAG	0	0	54	44	44	0	M
JRC05	6	21547274	21547282	r	GGCAAAATTTGCTACAGGAC	GTCCTGTAGCAAATTTTGCC	CACGAAGCCCATACTTGTAA	TACTTGTAA	TACTTGTAAATGGGCTGACA	0	0	56	48	36	0	M
JRC05	6	21547282	21547274	f	GGCAAAATTTGCTACAGGAC	GTCCTGTAGCAAATTTTGCC	TGTCAGCCCATTTACAAGTA	TTACAAGTA	TTACAAGTATGGGCTTCGTG	0	0	54	36	48	0	M
JRC05	6	21666226	21666230	r	TGTCGAAACTAGATTTCGGC	GGATATCCATAATCTCCACA	ACGAATTATAAAAAAATTTC	ATTTC	ATTTCATATAAGACGGACAG	0	0	3908	34	38	3918	H
JRC05	6	21666230	21666226	f	TGTGGAGATTATGGATATCC	GCCGAAATCTAGTTTCGACA	CTGTCCGTCTTATATGAAAT	GAAAT	GAAATTTTTTTATAATTCGT	0	0	4554	38	34	4786	H
JRC05	6	21958612	21958604	f	GGGAAATTTAACTATTTGCC	GGCAAATAGTTAAAAGCCCC	AATAGTTGGCACCTTTGACC	CCTTTGACC	CCTTTGACCCTACCAACTCT	0	0	44	70	46	0	M
JRC05	6	23256096	23256100	r	TGTCACACCCCGAAGTTCTC	GGGAATTTCTGGGCGTGACA	TGAGGTTCCCCCGGCATGGC	ATGGC	ATGGCTCGGTCCCCCCCATC	0	0	806	36	34	848	H
JRC05	6	25192141	25192145	r	TGTCACACCCCGAAGTTTTC	GGGAATTTCTGGGCGTGACA	CTTGTCCACCACGTGTCAGT	TCAGT	TCAGTTTAACAATCTGCATG	0	0	3106	42	20	3568	H
JRC05	6	25192145	25192141	f	TGTCACGCCCAGAAATTCCC	GAAAACTTCGGGGTGTGACA	CATGCAGATTGTTAAACTGA	ACTGA	ACTGACACGTGGTGGACAAG	0	0	3372	20	42	4236	H
JRC05	6	28174670	28174666	f	TGTCGGTGACATGGGATCAG	AGGAGCCCCACGCTCCGTCA	TTCGTCTCGCGGATTAGCTC	AGCTC	AGCTCTCATTTATGAAATTA	0	0	1236	46	36	1354	H
JRC05	6	29600697	29600701	r	TGTCACGCCCAGAAATTCCC	GAAAACTTCGGGGTGTGACA	TCCCGAGGAGAGAGGGGGAG	GGGAG	GGGAGAGAGGGAGGAAGAAG	0	0	40	22	46	0	M
JRC05	6	29600701	29600697	f	TGTCACACCCCGAAGTTTTC	GGGAATTTCTGGGCGTGACA	CTTCTTCCTCCCTCTCTCCC	CTCCC	CTCCCCCTCTCTCCTCGGGA	0	0	40	46	22	0	M
JRC05	7	1123279	1123287	r	GAGTAAATTTCACAAAACTA	TAGTTTTGTGAAATTTACTC	TGCCTACATAAAAATATATT	AAATATATT	AAATATATTTAACAATGAAT	0	0	8582	46	60	9134	H
JRC05	7	1123287	1123279	f	GAGTAAATTTCACAAAACTA	TAGTTTTGTGAAATTTACTC	ATTCATTGTTAAATATATTT	AATATATTT	AATATATTTTTATGTAGGCA	0	0	9852	60	46	10578	H
JRC05	7	1300560	1300552	f	GAGAGAATCCACTCAGTGCC	GGCACTGAGTGGATTCTCTC	TGTGTGTGTGTATATATATA	ATATATATA	ATATATATATATATATATAT	0	0	1459	32	6	1770	H
JRC05	7	1338827	1338831	r	TGTCACGCCCAGAAATTCCC	GAAAACTTCGGGGTGTGACA	CTCATCCCACACGGGGACAC	GACAC	GACACCTTCCTTCTTCCACA	0	0	670	56	62	704	H
JRC05	7	1338831	1338827	f	TGTCACACCCCGAAGTTTTC	GGGAATTTCTGGGCGTGACA	TGTGGAAGAAGGAAGGTGTC	GTGTC	GTGTCCCCGTGTGGGATGAG	0	0	802	62	56	776	H
JRC05	7	1404273	1404277	r	TGTCACACCCCGAAGTTTTC	GGGAATTTCTGGGCGTGACA	TCGCAATCCTCCTTGGCGTC	GCGTC	GCGTCCTGCAACATCTGACC	0	0	748	22	46	828	H
JRC05	7	1404277	1404273	f	TGTCACGCCCAGAAATTCCC	GAAAACTTCGGGGTGTGACA	GGTCAGATGTTGCAGGACGC	GACGC	GACGCCAAGGAGGATTGCGA	0	0	702	46	22	798	H
JRC05	7	1886993	1886997	r	TGTCACACCCCGAAGTTTTC	GGGAATTTCTGGGCGTGACA	CCGCCATTGTTGGGCGTCTA	GTCTA	GTCTACGTCTTCACCGACCG	0	0	730	60	32	530	H
JRC05	7	1886997	1886993	f	TGTCACGCCCAGAAATTCCC	GAAAACTTCGGGGTGTGACA	CGGTCGGTGAAGACGTAGAC	TAGAC	TAGACGCCCAACAATGGCGG	0	0	1204	32	60	960	H
JRC05	7	4524493	4524497	r	TGTGGAGATTATGGGTACCC	GCCGAATTCATGTTTCGACA	TCGGAAAACTAGTTAGAAAT	GAAAT	GAAATCACTTAGGCATTATA	0	0	52	54	46	0	M
JRC05	7	4524493	4524498	r	TGTGGAGATTATGGGTACCC	TGCCGAATTCATGTTTCGAC	TCGGAAAACTAGTTAGAAAT	AGAAAT	AGAAATCACTTAGGCATTAT	0	0	52	54	46	0	M
JRC05	7	4524498	4524493	f	GTCGAAACATGAATTCGGCA	GGGTACCCATAATCTCCACA	ATAATGCCTAAGTGATTTCT	ATTTCT	ATTTCTAACTAGTTTTCCGA	0	0	56	46	54	0	M
JRC05	7	10077021	10077025	r	TGTCACACCCCGAAGTTTTC	GGGAATTTCTGGGCGTGACA	TTCATTGGTAGCTCCTTACA	TTACA	TTACATCGAGGAGCACTTGG	0	0	12474	38	64	13782	H
JRC05	7	10077025	10077021	f	TGTCACGCCCAGAAATTCCC	GAAAACTTCGGGGTGTGACA	CCAAGTGCTCCTCGATGTAA	TGTAA	TGTAAGGAGCTACCAATGAA	0	0	9784	64	38	10902	H
JRC05	7	10080349	10080345	f	TGTTGGAGTTGTTCCAAATT	TCTATACGTCGTTCATAACA	AAGATCAAATATGCCCGTTA	CGTTA	CGTTACCCTTTTGAACCGGG	0	0	7250	46	42	7654	H
JRC05	7	10396498	10396502	r	TGTCACGCCCAGAAATTTAG	ACGAAAATCGGGGCGTTACA	CCATAGACAAGAGTACCGAC	CCGAC	CCGACCCAATCCCACCTACG	0	0	15420	46	26	17372	H
JRC05	7	10396502	10396498	f	TGTAACGCCCCGATTTTCGT	CTAAATTTCTGGGCGTGACA	CGTAGGTGGGATTGGGTCGG	GTCGG	GTCGGTACTCTTGTCTATGG	0	0	15754	26	46	17998	H
JRC05	7	10620512	10620516	r	TGTCACGCCCAGAAATTTAG	ACGAAAATCGGGGCGTTACA	GGGCCCCCCCAGCTCCACCG	CACCG	CACCGCCTGCCCACACAAGG	0	0	3760	42	36	3816	H
JRC05	7	10620516	10620512	f	TGTAACGCCCCGATTTTCGT	CTAAATTTCTGGGCGTGACA	CCTTGTGTGGGCAGGCGGTG	CGGTG	CGGTGGAGCTGGGGGGGCCC	0	0	3608	36	42	3652	H
JRC05	7	10860415	10860413	f	CACTACACTGGTCAAGGTCA	TGTGAGGATCTGGCGTAGTG	GCGAATAAAATGTCATTACA	ACA	ACAGAGGTAGATAGTTCCTC	0	0	15734	56	46	18190	H
JRC05	7	11443591	11443587	f	TGTCACACCCCGAAGTTCTC	GGGAATTTCTGGGCGTGACA	CTTCAGCTCCACTCCACAGG	ACAGG	ACAGGCAAAACTTAACTGGG	0	0	40	52	30	102	H
JRC05	7	11488364	11488368	r	TGTCACACCCCGAAGTTTTC	GGGAATTTCTGGGCGTGACA	CTTGTCCACCACGTGTCAGT	TCAGT	TCAGTTTAACAATCTGCATG	0	0	3106	42	20	3568	H
JRC05	7	11488368	11488364	f	TGTCACGCCCAGAAATTCCC	GAAAACTTCGGGGTGTGACA	CATGCAGATTGTTAAACTGA	ACTGA	ACTGACACGTGGTGGACAAG	0	0	3372	20	42	4236	H
JRC05	7	14056825	14056829	r	TGTCACGCCCAGAAATTTAG	ACGAAAATCGGGGCGTTACA	CCAGATTTTTAGAGCATGAA	ATGAA	ATGAACCACCGCAGCTAACT	0	0	360	28	48	352	H
JRC05	7	14056829	14056825	f	TGTAACGCCCCGATTTTCGT	CTAAATTTCTGGGCGTGACA	AGTTAGCTGCGGTGGTTCAT	TTCAT	TTCATGCTCTAAAAATCTGG	0	0	318	48	28	320	H
JRC05	7	14229098	14229102	r	TGTAACGCCCCGATTTTCGT	CTAAATTTCTGGGCGTGACA	CTTCCGTCAACCAGAAGTCA	AGTCA	AGTCACACTTGCTGAACTTG	0	0	2848	46	62	3524	H
JRC05	7	14229102	14229098	f	TGTCACGCCCAGAAATTTAG	ACGAAAATCGGGGCGTTACA	CAAGTTCAGCAAGTGTGACT	TGACT	TGACTTCTGGTTGACGGAAG	0	0	2808	62	46	3384	H
JRC05	7	14690812	14690816	r	TGTAACGCTCCGCTTTTCGT	TATCAGATTGGGGTGTGACA	GATAAGATCGGCTGAAACTC	AACTC	AACTCCGATACTACCCTAAT	0	0	161	19	24	222	H
JRC05	7	14690816	14690812	f	TGTCACACCCCAATCTGATA	ACGAAAAGCGGAGCGTTACA	ATTAGGGTAGTATCGGAGTT	GAGTT	GAGTTTCAGCCGATCTTATC	0	0	110	48	38	138	H
JRC05	7	14960677	14960681	r	TGTCACACCCTGATTTTCGT	GTGAATTTCCGGGCGTGACA	CGGCAAATGGAGAGAAAGAC	AAGAC	AAGACTTAGGCAGAAGTTCA	0	0	538	52	62	492	H
JRC05	7	16689962	16689966	r	TGTCGAAACATGATTTCGGC	GGGTACCCATAATCTCCACA	GAGGAGTCCGGATCCGCACT	GCACT	GCACTACGCCCCGCAAGACG	0	0	1188	38	44	1348	H
JRC05	7	16881315	16881319	r	TGTAACGCCCCGATTTTCGT	CTAAATTTCTGGGCGTGACA	TGACAAAGGGACATGGTACA	GTACA	GTACAACAATAGCATGGCTA	0	0	1818	34	38	2028	H
JRC05	7	16881319	16881315	f	TGTCACGCCCAGAAATTTAG	ACGAAAATCGGGGCGTTACA	TAGCCATGCTATTGTTGTAC	TGTAC	TGTACCATGTCCCTTTGTCA	0	0	1864	38	34	2030	H
JRC05	7	17960175	17960179	r	TGTCACGCCCAGAAATTTAG	ACGAAAATCGGGGCGTTACA	GCGCTCGTCCCCAGCTGGAG	TGGAG	TGGAGCTAGCGTGTTACCTC	0	0	4650	52	66	4406	H
JRC05	7	17960179	17960175	f	TGTAACGCCCCGATTTTCGT	CTAAATTTCTGGGCGTGACA	GAGGTAACACGCTAGCTCCA	CTCCA	CTCCAGCTGGGGACGAGCGC	0	0	4842	66	52	4532	H
JRC05	7	18273130	18273134	r	TGTCACACCCCGAAGTTTTC	GGGAATTTCTGGGCGTGACA	GGTCTGACGCACGCCTTGCC	TTGCC	TTGCCCCATCCCGTCAAGAC	0	0	5184	54	46	5510	H
JRC05	7	18273134	18273130	f	TGTCACGCCCAGAAATTCCC	GAAAACTTCGGGGTGTGACA	GTCTTGACGGGATGGGGCAA	GGCAA	GGCAAGGCGTGCGTCAGACC	0	0	5354	46	54	5566	H
JRC05	7	19570613	19570653	r	TGTTGGAATTAATGAATGGG	ATATGCCCATAATCTCAACA	ATATATATATATATATACAT	TACAT	TACATATATATATATATACA	0	0	82	38	52	34	H
JRC05	7	19570653	19570613	f	TGTTGAGATTATGGGCATAT	CCCATTCATTAATTCCAACA	TGTATATATATATATATGTA	ATGTA	ATGTATATATATATATATAT	0	0	568	52	38	536	H
JRC05	7	20141079	20141083	r	TGTCACGCCCAGAAATTCCC	GAAAACTTCGGGGTGTGACA	GCGGCAACGTGCGGCTCTAG	TCTAG	TCTAGGGCGTCTGGAGTGAA	0	0	252	48	40	134	H
JRC05	7	20141083	20141079	f	TGTCACACCCCGAAGTTTTC	GGGAATTTCTGGGCGTGACA	TTCACTCCAGACGCCCTAGA	CTAGA	CTAGAGCCGCACGTTGCCGC	0	0	54	40	48	0	M
JRC05	7	20926138	20926142	r	TGTTGGAATTAATGAATGGG	ATATGCCCATAATCTCAACA	GCTCCCGTTGACGGCCTCGT	CTCGT	CTCGTACGTCCGAGACATCC	0	0	28	70	32	0	M
JRC05	7	20926142	20926138	f	TGTTGAGATTATGGGCATAT	CCCATTCATTAATTCCAACA	GGATGTCTCGGACGTACGAG	ACGAG	ACGAGGCCGTCAACGGGAGC	0	0	24	32	70	0	M
JRC05	7	20984101	20984097	f	TGTCGGTGACATGGGATCAG	AGGAGCCCCACGCTCCGTCA	ATGACTTGAATTATTCACTT	CACTT	CACTTCATCTCTCAATTATA	0	0	378	36	60	350	H
JRC05	7	22087501	22087505	r	TGTCGGTGACATGGGATCAG	AGGAGCCCCACGCTCCGTCA	TTCGTCTCGCGGATTAGCTC	AGCTC	AGCTCTCATTTATGAAATTA	0	0	1236	46	36	1354	H
JRC05	7	22143559	22143563	r	TGTGGAGATTATGGATATCC	GCCGAAATCTAGTTTCGACA	CTGTCCGTCTTATATGAAAT	GAAAT	GAAATTTTTTTATAATTCGT	0	0	4554	38	34	4786	H
JRC05	7	22143563	22143559	f	TGTCGAAACTAGATTTCGGC	GGATATCCATAATCTCCACA	ACGAATTATAAAAAAATTTC	ATTTC	ATTTCATATAAGACGGACAG	0	0	3908	34	38	3918	H
JRC05	7	22199321	22199325	r	TGTCACGCCCAGAAATTTAG	ACGAAAATCGGGGCGTTACA	GCTCCCTCTCTATTTATACA	ATACA	ATACATGAGGTAGGCAGCCT	0	0	950	32	40	1088	H
JRC05	7	22199325	22199321	f	TGTAACGCCCCGATTTTCGT	CTAAATTTCTGGGCGTGACA	AGGCTGCCTACCTCATGTAT	TGTAT	TGTATAAATAGAGAGGGAGC	0	0	1146	40	32	1234	H
JRC05	7	24533969	24533977	r	GGAAAAAGTACACCGAAGGT	ACCTTCGGTGTACTTTTTCC	GACTGACTTGATAACCCCTA	TAACCCCTA	TAACCCCTATCCCATGCGTG	0	0	44	56	78	0	M
JRC05	7	24533977	24533969	f	GGAAAAAGTACACCGAAGGT	ACCTTCGGTGTACTTTTTCC	CACGCATGGGATAGGGGTTA	TAGGGGTTA	TAGGGGTTATCAAGTCAGTC	0	0	40	78	56	0	M
JRC05	7	24828731	24828735	r	TGTCACGCCCAGAAATTTAG	ACGAAAATCGGGGCGTTACA	GGTCGCCTTCCCTTCCCTAA	CCTAA	CCTAACCCCTCTATGCTCTC	0	0	518	42	46	496	H
JRC05	7	24828735	24828731	f	TGTAACGCCCCGATTTTCGT	CTAAATTTCTGGGCGTGACA	GAGAGCATAGAGGGGTTAGG	TTAGG	TTAGGGAAGGGAAGGCGACC	0	0	480	46	42	570	H
JRC05	7	26592758	26592762	r	TGTCACACCCCGAAGTTCTC	GGGAATTTCTGGGCGTGACA	GTACGCCGGTGAGGCCAGGT	CAGGT	CAGGTCAACCGTTTGGCTTA	0	0	40	30	22	32	H
JRC05	7	27787425	27787421	f	TGACGGAGCTCGTGGCCCCT	CCGGTCCCATATCACCGACA	TGCTTTTGTTTTACTGTATC	GTATC	GTATCGGGCATATGAACGAC	0	0	42	44	40	0	M
JRC05	8	1102592	1102594	r	CACTACACTGGTCAAGGTCA	TGTGAGGATCTGGCGTAGTG	GCGAATAAAATGTCATTACA	ACA	ACAGAGGTAGATAGTTCCTC	0	0	15734	56	46	18190	H
JRC05	8	1416718	1416722	r	TGTCACACCCCGAAGTTTTC	GGGAATTTCTGGGCGTGACA	CCGCCATTGTTGGGCGTCTA	GTCTA	GTCTACGTCTTCACCGACCG	0	0	730	60	32	530	H
JRC05	8	1416722	1416718	f	TGTCACGCCCAGAAATTCCC	GAAAACTTCGGGGTGTGACA	CGGTCGGTGAAGACGTAGAC	TAGAC	TAGACGCCCAACAATGGCGG	0	0	1204	32	60	960	H
JRC05	8	1512120	1512116	f	TGTCGAAACATGATTTCGGC	GGGTACCCATAATCTCCACA	GGTCCACACGTTCGGCTTCG	CTTCG	CTTCGGCACCGACCACGACG	0	0	46	36	34	2	M
JRC05	8	1739105	1739109	r	TGTCACGCCCAGAAATTCCC	GAAAACTTCGGGGTGTGACA	GCGGCAACGTGCGGCTCTAG	TCTAG	TCTAGGGCGTCTGGAGTGAA	0	0	252	48	40	134	H
JRC05	8	1739109	1739105	f	TGTCACACCCCGAAGTTTTC	GGGAATTTCTGGGCGTGACA	TTCACTCCAGACGCCCTAGA	CTAGA	CTAGAGCCGCACGTTGCCGC	0	0	54	40	48	0	M
JRC05	8	3466283	3466291	r	GGGAGAATTTACTATTTGCC	GGCAAATAGTAAATTCTCCC	TTATGTTGCCTTCATGTAGG	TCATGTAGG	TCATGTAGGCGGTCTGTTGA	0	0	46	30	50	0	M
JRC05	8	3466291	3466283	f	GGGAGAATTTACTATTTGCC	GGCAAATAGTAAATTCTCCC	TCAACAGACCGCCTACATGA	CCTACATGA	CCTACATGAAGGCAACATAA	0	0	48	50	30	0	M
JRC05	8	3902765	3902769	r	TGTCACGCCCAGAAATTTAG	ACGAAAATCGGGGCGTTACA	GGTCGCCTTCCCTTCCCTAA	CCTAA	CCTAACCCCTCTATGCTCTC	0	0	518	42	46	496	H
JRC05	8	3902769	3902765	f	TGTAACGCCCCGATTTTCGT	CTAAATTTCTGGGCGTGACA	GAGAGCATAGAGGGGTTAGG	TTAGG	TTAGGGAAGGGAAGGCGACC	0	0	480	46	42	570	H
JRC05	8	6122654	6122658	r	TGTTGAGATTATGGGCATAT	CCCATTCATTAATTCCAACA	ATGGTCTTACCTGTGCAGGG	CAGGG	CAGGGAAGGTGACGACGCTG	0	0	44	52	60	0	M
JRC05	8	6122658	6122654	f	TGTTGGAATTAATGAATGGG	ATATGCCCATAATCTCAACA	CAGCGTCGTCACCTTCCCTG	CCCTG	CCCTGCACAGGTAAGACCAT	0	0	42	60	52	0	M
JRC05	8	6354125	6354129	r	TGTCACGCCCAGAAATTTAG	ACGAAAATCGGGGCGTTACA	TAGCCATGCTATTGTTGTAC	TGTAC	TGTACCATGTCCCTTTGTCA	0	0	1864	38	34	2030	H
JRC05	8	6354129	6354125	f	TGTAACGCCCCGATTTTCGT	CTAAATTTCTGGGCGTGACA	TGACAAAGGGACATGGTACA	GTACA	GTACAACAATAGCATGGCTA	0	0	1818	34	38	2028	H
JRC05	8	6904650	6904655	r	TGTCACATCCTGATTTTTGT	AGTGAATTTCCGGGCGTGAC	TGACGACCAGGAGAAATGCT	AATGCT	AATGCTAATACCGGTGATGG	0	0	174	46	56	192	H
JRC05	8	10044322	10044326	r	TGTTGGAATTAATGAATGGG	ATATGCCCATAATCTCAACA	ATATATATATATATATACAT	TACAT	TACATATATATATATATACA	0	0	82	38	52	34	H
JRC05	8	10044326	10044322	f	TGTTGAGATTATGGGCATAT	CCCATTCATTAATTCCAACA	TGTATATATATATATATGTA	ATGTA	ATGTATATATATATATATAT	0	0	568	52	38	536	H
JRC05	8	10307857	10307849	r	GAGAGAATCCACTCAGTGCC	GGCACTGAGTGGATTCTCTC	TGTGTGTGTGTATATATATA	ATATATATA	ATATATATATATATATATAT	0	0	1459	32	6	1770	H
JRC05	8	10483802	10483806	r	TGTCACACCCCGAAGTTTTC	GGGAATTTCTGGGCGTGACA	TTCATTGGTAGCTCCTTACA	TTACA	TTACATCGAGGAGCACTTGG	0	0	12474	38	64	13782	H
JRC05	8	10483806	10483802	f	TGTCACGCCCAGAAATTCCC	GAAAACTTCGGGGTGTGACA	CCAAGTGCTCCTCGATGTAA	TGTAA	TGTAAGGAGCTACCAATGAA	0	0	9784	64	38	10902	H
JRC05	8	10714296	10714300	r	TGTAACGCTCCGCTTTTCGT	TATCAGATTGGGGTGTGACA	GATAAGATCGGCTGAAACTC	AACTC	AACTCCGATACTACCCTAAT	0	0	161	19	24	222	H
JRC05	8	10714300	10714296	f	TGTCACACCCCAATCTGATA	ACGAAAAGCGGAGCGTTACA	ATTAGGGTAGTATCGGAGTT	GAGTT	GAGTTTCAGCCGATCTTATC	0	0	110	48	38	138	H
JRC05	8	11416700	11416708	r	GAGTAAATTTCACAAAACTA	TAGTTTTGTGAAATTTACTC	ATTCATTGTTAAATATATTT	AATATATTT	AATATATTTTTATGTAGGCA	0	0	9852	60	46	10578	H
JRC05	8	11416708	11416700	f	GAGTAAATTTCACAAAACTA	TAGTTTTGTGAAATTTACTC	TGCCTACATAAAAATATATT	AAATATATT	AAATATATTTAACAATGAAT	0	0	8582	46	60	9134	H
JRC05	8	11494062	11494066	r	TGTCACACCCCGAAGTTTTC	GGGAATTTCTGGGCGTGACA	TCGCAATCCTCCTTGGCGTC	GCGTC	GCGTCCTGCAACATCTGACC	0	0	748	22	46	828	H
JRC05	8	11494066	11494062	f	TGTCACGCCCAGAAATTCCC	GAAAACTTCGGGGTGTGACA	GGTCAGATGTTGCAGGACGC	GACGC	GACGCCAAGGAGGATTGCGA	0	0	702	46	22	798	H
JRC05	8	11494917	11494921	r	TGTCACGCCCAGAAATTCCC	GAAAACTTCGGGGTGTGACA	CTCATCCCACACGGGGACAC	GACAC	GACACCTTCCTTCTTCCACA	0	0	670	56	62	704	H
JRC05	8	11494921	11494917	f	TGTCACACCCCGAAGTTTTC	GGGAATTTCTGGGCGTGACA	TGTGGAAGAAGGAAGGTGTC	GTGTC	GTGTCCCCGTGTGGGATGAG	0	0	802	62	56	776	H
JRC05	8	11570232	11570236	r	TGTCACGCCCAGAAATTCCC	GAAAACTTCGGGGTGTGACA	GTCTTGACGGGATGGGGCAA	GGCAA	GGCAAGGCGTGCGTCAGACC	0	0	5354	46	54	5566	H
JRC05	8	11570236	11570232	f	TGTCACACCCCGAAGTTTTC	GGGAATTTCTGGGCGTGACA	GGTCTGACGCACGCCTTGCC	TTGCC	TTGCCCCATCCCGTCAAGAC	0	0	5184	54	46	5510	H
JRC05	8	12240717	12240721	r	TGTAACGCCCCGATTTTCGT	CTAAATTTCTGGGCGTGACA	CTTCCGTCAACCAGAAGTCA	AGTCA	AGTCACACTTGCTGAACTTG	0	0	2848	46	62	3524	H
JRC05	8	12240721	12240717	f	TGTCACGCCCAGAAATTTAG	ACGAAAATCGGGGCGTTACA	CAAGTTCAGCAAGTGTGACT	TGACT	TGACTTCTGGTTGACGGAAG	0	0	2808	62	46	3384	H
JRC05	8	12478488	12478484	f	TGTCACACCCTGATTTTCGT	GTGAATTTCCGGGCGTGACA	GCCGATTGTAAGTTAGATAG	GATAG	GATAGCGATATTGCCAGAGA	0	0	54	40	34	52	H
JRC05	8	12481271	12481275	r	TGTAACGCCCCGATTTTCGT	CTAAATTTCTGGGCGTGACA	CGTAGGTGGGATTGGGTCGG	GTCGG	GTCGGTACTCTTGTCTATGG	0	0	15754	26	46	17998	H
JRC05	8	12481275	12481271	f	TGTCACGCCCAGAAATTTAG	ACGAAAATCGGGGCGTTACA	CCATAGACAAGAGTACCGAC	CCGAC	CCGACCCAATCCCACCTACG	0	0	15420	46	26	17372	H
JRC05	8	12558974	12558982	r	GAGAAAATCCATGAAATGCC	GGCATTTCATGGATTTTCTC	AAAATCTGACCTTTAAAATG	TTTAAAATG	TTTAAAATGTTGTTTTTCTT	0	0	209	18	30	237	H
JRC05	8	12558982	12558974	f	GAGAAAATCCATGAAATGCC	GGCATTTCATGGATTTTCTC	AAGAAAAACAACATTTTAAA	CATTTTAAA	CATTTTAAAGGTCAGATTTT	0	0	212	30	18	223	H
JRC05	8	13370167	13370171	r	TGTCGGTGACATGGGATCAG	AGGAGCCCCACGCTCCGTCA	ATGACTTGAATTATTCACTT	CACTT	CACTTCATCTCTCAATTATA	0	0	378	36	60	350	H
JRC05	8	14088926	14088930	r	TGTCACACCCCGAAGTTTTC	GGGAATTTCTGGGCGTGACA	AAATCTACAAGGTCGTTACG	TTACG	TTACGTGACTTCAATCCATC	0	0	1286	24	20	1170	H
JRC05	8	14088930	14088926	f	TGTCACGCCCAGAAATTCCC	GAAAACTTCGGGGTGTGACA	GATGGATTGAAGTCACGTAA	CGTAA	CGTAACGACCTTGTAGATTT	0	0	1188	20	24	1100	H
JRC05	8	14269416	14269420	r	TGTCACGCCCAGAAATTTAG	ACGAAAATCGGGGCGTTACA	GGGCCCCCCCAGCTCCACCG	CACCG	CACCGCCTGCCCACACAAGG	0	0	3760	42	36	3816	H
JRC05	8	14269420	14269416	f	TGTAACGCCCCGATTTTCGT	CTAAATTTCTGGGCGTGACA	CCTTGTGTGGGCAGGCGGTG	CGGTG	CGGTGGAGCTGGGGGGGCCC	0	0	3608	36	42	3652	H
JRC05	8	14805462	14805466	r	TGTTGGAGTTGTTCCAAATT	TCTATACGTCGTTCATAACA	AAGATCAAATATGCCCGTTA	CGTTA	CGTTACCCTTTTGAACCGGG	0	0	7250	46	42	7654	H
JRC05	8	17175275	17175279	r	TGTCACGCCCAGAAATTTAG	ACGAAAATCGGGGCGTTACA	GCTCCCTCTCTATTTATACA	ATACA	ATACATGAGGTAGGCAGCCT	0	0	950	32	40	1088	H
JRC05	8	17175279	17175275	f	TGTAACGCCCCGATTTTCGT	CTAAATTTCTGGGCGTGACA	AGGCTGCCTACCTCATGTAT	TGTAT	TGTATAAATAGAGAGGGAGC	0	0	1146	40	32	1234	H
JRC05	8	17616200	17616204	r	TGTCGAAACTAGATTTCGGC	GGATATCCATAATCTCCACA	ACGAATTATAAAAAAATTTC	ATTTC	ATTTCATATAAGACGGACAG	0	0	3908	34	38	3918	H
JRC05	8	17616204	17616200	f	TGTGGAGATTATGGATATCC	GCCGAAATCTAGTTTCGACA	CTGTCCGTCTTATATGAAAT	GAAAT	GAAATTTTTTTATAATTCGT	0	0	4554	38	34	4786	H
JRC05	8	17933778	17933782	r	TGTAACGCCCCGATTTTCGT	CTAAATTTCTGGGCGTGACA	AGTTAGCTGCGGTGGTTCAT	TTCAT	TTCATGCTCTAAAAATCTGG	0	0	318	48	28	320	H
JRC05	8	17933782	17933778	f	TGTCACGCCCAGAAATTTAG	ACGAAAATCGGGGCGTTACA	CCAGATTTTTAGAGCATGAA	ATGAA	ATGAACCACCGCAGCTAACT	0	0	360	28	48	352	H
JRC05	8	19845571	19845586	r	TGGATTTGAATTCAAATATT	TTTATAAGTCAAAAGTTTAC	TTATATATCTGATTTAAATT	ATATCTGATTTAAATT	ATATCTGATTTAAATTTAAA	0	0	90	4	54	50	H
JRC05	8	20951922	20951926	r	TGTCACGCCCAGAAATTCCC	GAAAACTTCGGGGTGTGACA	CATGCAGATTGTTAAACTGA	ACTGA	ACTGACACGTGGTGGACAAG	0	0	3372	20	42	4236	H
JRC05	8	20951926	20951922	f	TGTCACACCCCGAAGTTTTC	GGGAATTTCTGGGCGTGACA	CTTGTCCACCACGTGTCAGT	TCAGT	TCAGTTTAACAATCTGCATG	0	0	3106	42	20	3568	H
JRC05	8	22128533	22128537	r	TGTAACGCCCCGATTTTCGT	CTAAATTTCTGGGCGTGACA	GAGGTAACACGCTAGCTCCA	CTCCA	CTCCAGCTGGGGACGAGCGC	0	0	4842	66	52	4532	H
JRC05	8	22128537	22128533	f	TGTCACGCCCAGAAATTTAG	ACGAAAATCGGGGCGTTACA	GCGCTCGTCCCCAGCTGGAG	TGGAG	TGGAGCTAGCGTGTTACCTC	0	0	4650	52	66	4406	H
JRC05	8	22769059	22769063	r	TGTCACGCCCAGAAATTTAG	ACGAAAATCGGGGCGTTACA	TGGGCGTGATGGAGTTGGGT	TGGGT	TGGGTCGGCCGAGGTGTCCG	0	0	148	40	34	128	H
JRC05	8	22769063	22769059	f	TGTAACGCCCCGATTTTCGT	CTAAATTTCTGGGCGTGACA	CGGACACCTCGGCCGACCCA	ACCCA	ACCCAACTCCATCACGCCCA	0	0	194	34	40	212	H
JRC05	8	22941902	22941887	f	TATTGTCCTAAACGACTTCC	TTATTTATGATTTATATTTT	TTCCTAAAGTTTGACTTAAA	TAAAGTTTGACTTAAA	TAAAGTTTGACTTAAACATT	0	0	214	48	54	68	H
JRC05	9	101984	101986	r	CACTACACTGGTCAAGGTCA	TGTGAGGATCTGGCGTAGTG	GCGAATAAAATGTCATTACA	ACA	ACAGAGGTAGATAGTTCCTC	0	0	15734	56	46	18190	H
JRC05	9	349634	349630	f	TGTCGGTGACATGGGATCAG	AGGAGCCCCACGCTCCGTCA	TTCGTCTCGCGGATTAGCTC	AGCTC	AGCTCTCATTTATGAAATTA	0	0	1236	46	36	1354	H
JRC05	9	608992	608997	r	TGTCACATCCTGATTTTTGT	AGTGAATTTCCGGGCGTGAC	TTAGCGACTTAGCGACTTAA	ACTTAA	ACTTAACGACTTTCACGAAC	0	0	286	56	42	336	H
JRC05	9	1332621	1332625	r	TGTCGAAACTAGATTTCGGC	GGATATCCATAATCTCCACA	ACGAATTATAAAAAAATTTC	ATTTC	ATTTCATATAAGACGGACAG	0	0	3908	34	38	3918	H
JRC05	9	1332625	1332621	f	TGTGGAGATTATGGATATCC	GCCGAAATCTAGTTTCGACA	CTGTCCGTCTTATATGAAAT	GAAAT	GAAATTTTTTTATAATTCGT	0	0	4554	38	34	4786	H
JRC05	9	1619989	1619993	r	TGTAACGCCCCGATTTTCGT	CTAAATTTCTGGGCGTGACA	TGACAAAGGGACATGGTACA	GTACA	GTACAACAATAGCATGGCTA	0	0	1818	34	38	2028	H
JRC05	9	1619993	1619989	f	TGTCACGCCCAGAAATTTAG	ACGAAAATCGGGGCGTTACA	TAGCCATGCTATTGTTGTAC	TGTAC	TGTACCATGTCCCTTTGTCA	0	0	1864	38	34	2030	H
JRC05	9	1882543	1882547	r	TGTAACGCCCCGATTTTCGT	CTAAATTTCTGGGCGTGACA	CGGACACCTCGGCCGACCCA	ACCCA	ACCCAACTCCATCACGCCCA	0	0	194	34	40	212	H
JRC05	9	1882547	1882543	f	TGTCACGCCCAGAAATTTAG	ACGAAAATCGGGGCGTTACA	TGGGCGTGATGGAGTTGGGT	TGGGT	TGGGTCGGCCGAGGTGTCCG	0	0	148	40	34	128	H
JRC05	9	2099823	2099827	r	TGTAACGCCCCGATTTTCGT	CTAAATTTCTGGGCGTGACA	GAGGTAACACGCTAGCTCCA	CTCCA	CTCCAGCTGGGGACGAGCGC	0	0	4842	66	52	4532	H
JRC05	9	2099827	2099823	f	TGTCACGCCCAGAAATTTAG	ACGAAAATCGGGGCGTTACA	GCGCTCGTCCCCAGCTGGAG	TGGAG	TGGAGCTAGCGTGTTACCTC	0	0	4650	52	66	4406	H
JRC05	9	2196693	2196697	r	TGTCACGCCCAGAAATTCCC	GAAAACTTCGGGGTGTGACA	CTCATCCCACACGGGGACAC	GACAC	GACACCTTCCTTCTTCCACA	0	0	670	56	62	704	H
JRC05	9	2196697	2196693	f	TGTCACACCCCGAAGTTTTC	GGGAATTTCTGGGCGTGACA	TGTGGAAGAAGGAAGGTGTC	GTGTC	GTGTCCCCGTGTGGGATGAG	0	0	802	62	56	776	H
JRC05	9	6359024	6359020	f	TGTCACACCCTGATTTTCGT	GTGAATTTCCGGGCGTGACA	CGGCAAATGGAGAGAAAGAC	AAGAC	AAGACTTAGGCAGAAGTTCA	0	0	538	52	62	492	H
JRC05	9	7460187	7460191	r	TGTAACGCCCCGATTTTCGT	CTAAATTTCTGGGCGTGACA	AGTTAGCTGCGGTGGTTCAT	TTCAT	TTCATGCTCTAAAAATCTGG	0	0	318	48	28	320	H
JRC05	9	7460191	7460187	f	TGTCACGCCCAGAAATTTAG	ACGAAAATCGGGGCGTTACA	CCAGATTTTTAGAGCATGAA	ATGAA	ATGAACCACCGCAGCTAACT	0	0	360	28	48	352	H
JRC05	9	9991412	9991408	f	TGTCGAAACATGATTTCGGC	GGGTACCCATAATCTCCACA	GAGGAGTCCGGATCCGCACT	GCACT	GCACTACGCCCCGCAAGACG	0	0	1188	38	44	1348	H
JRC05	9	10393869	10393861	f	GAGAGAATCCACTCAGTGCC	GGCACTGAGTGGATTCTCTC	TGTGTGTGTGTATATATATA	ATATATATA	ATATATATATATATATATAT	0	0	1459	32	6	1770	H
JRC05	9	10438905	10438909	r	TGTCACGCCCAGAAATTTAG	ACGAAAATCGGGGCGTTACA	CAAGTTCAGCAAGTGTGACT	TGACT	TGACTTCTGGTTGACGGAAG	0	0	2808	62	46	3384	H
JRC05	9	10438909	10438905	f	TGTAACGCCCCGATTTTCGT	CTAAATTTCTGGGCGTGACA	CTTCCGTCAACCAGAAGTCA	AGTCA	AGTCACACTTGCTGAACTTG	0	0	2848	46	62	3524	H
JRC05	9	10573977	10573981	r	TGTAACGCCCCGATTTTCGT	CTAAATTTCTGGGCGTGACA	CGTAGGTGGGATTGGGTCGG	GTCGG	GTCGGTACTCTTGTCTATGG	0	0	15754	26	46	17998	H
JRC05	9	10573981	10573977	f	TGTCACGCCCAGAAATTTAG	ACGAAAATCGGGGCGTTACA	CCATAGACAAGAGTACCGAC	CCGAC	CCGACCCAATCCCACCTACG	0	0	15420	46	26	17372	H
JRC05	9	10589677	10589681	r	TGTTGGAGTTGTTCCAAATT	TCTATACGTCGTTCATAACA	AAGATCAAATATGCCCGTTA	CGTTA	CGTTACCCTTTTGAACCGGG	0	0	7250	46	42	7654	H
JRC05	9	10593022	10593026	r	TGTCACGCCCAGAAATTCCC	GAAAACTTCGGGGTGTGACA	CCAAGTGCTCCTCGATGTAA	TGTAA	TGTAAGGAGCTACCAATGAA	0	0	9784	64	38	10902	H
JRC05	9	10593026	10593022	f	TGTCACACCCCGAAGTTTTC	GGGAATTTCTGGGCGTGACA	TTCATTGGTAGCTCCTTACA	TTACA	TTACATCGAGGAGCACTTGG	0	0	12474	38	64	13782	H
JRC05	9	10595896	10595934	r	TGTTGGAATTAATGAATGGG	ATATGCCCATAATCTCAACA	ATATATATATATATATACAT	TACAT	TACATATATATATATATACA	0	0	82	38	52	34	H
JRC05	9	10595934	10595896	f	TGTTGAGATTATGGGCATAT	CCCATTCATTAATTCCAACA	TGTATATATATATATATGTA	ATGTA	ATGTATATATATATATATAT	0	0	568	52	38	536	H
JRC05	9	10632372	10632376	r	TGTCACACCCCGAAGTTCTC	GGGAATTTCTGGGCGTGACA	TGAGGTTCCCCCGGCATGGC	ATGGC	ATGGCTCGGTCCCCCCCATC	0	0	806	36	34	848	H
JRC05	9	10795882	10795886	r	TGTAACGCCCCGATTTTCGT	CTAAATTTCTGGGCGTGACA	AGGCTGCCTACCTCATGTAT	TGTAT	TGTATAAATAGAGAGGGAGC	0	0	1146	40	32	1234	H
JRC05	9	10795886	10795882	f	TGTCACGCCCAGAAATTTAG	ACGAAAATCGGGGCGTTACA	GCTCCCTCTCTATTTATACA	ATACA	ATACATGAGGTAGGCAGCCT	0	0	950	32	40	1088	H
JRC05	9	11161386	11161390	r	TGTCACACCCCGAAGTTTTC	GGGAATTTCTGGGCGTGACA	AAATCTACAAGGTCGTTACG	TTACG	TTACGTGACTTCAATCCATC	0	0	1286	24	20	1170	H
JRC05	9	11161390	11161386	f	TGTCACGCCCAGAAATTCCC	GAAAACTTCGGGGTGTGACA	GATGGATTGAAGTCACGTAA	CGTAA	CGTAACGACCTTGTAGATTT	0	0	1188	20	24	1100	H
JRC05	9	11771573	11771577	r	TGTCACACCCTGATTTTCGT	GTGAATTTCCGGGCGTGACA	TGTGGGTTTGGCGCCGCGTG	GCGTG	GCGTGTATAGGTTAGGTGAA	0	0	144	74	50	168	H
JRC05	9	12575547	12575551	r	TGTCACACCCCGAAGTTCTC	GGGAATTTCTGGGCGTGACA	CTTCAGCTCCACTCCACAGG	ACAGG	ACAGGCAAAACTTAACTGGG	0	0	40	52	30	102	H
JRC05	9	12955400	12955404	r	TGTAACGCCCCGATTTTCGT	CTAAATTTCTGGGCGTGACA	AATAGCTTCAGTGGCGAGGA	GAGGA	GAGGATCACATAGAAAATAT	0	0	50	64	44	34	H
JRC05	9	12955404	12955400	f	TGTCACGCCCAGAAATTTAG	ACGAAAATCGGGGCGTTACA	ATATTTTCTATGTGATCCTC	TCCTC	TCCTCGCCACTGAAGCTATT	0	0	54	44	64	34	H
JRC05	9	13955495	13955499	r	TGTCACGCCCAGAAATTTAG	ACGAAAATCGGGGCGTTACA	GGGCCCCCCCAGCTCCACCG	CACCG	CACCGCCTGCCCACACAAGG	0	0	3760	42	36	3816	H
JRC05	9	13955499	13955495	f	TGTAACGCCCCGATTTTCGT	CTAAATTTCTGGGCGTGACA	CCTTGTGTGGGCAGGCGGTG	CGGTG	CGGTGGAGCTGGGGGGGCCC	0	0	3608	36	42	3652	H
JRC05	9	14151380	14151388	r	GAGTAAATTTCACAAAACTA	TAGTTTTGTGAAATTTACTC	TGCCTACATAAAAATATATT	AAATATATT	AAATATATTTAACAATGAAT	0	0	8582	46	60	9134	H
JRC05	9	14151388	14151380	f	GAGTAAATTTCACAAAACTA	TAGTTTTGTGAAATTTACTC	ATTCATTGTTAAATATATTT	AATATATTT	AATATATTTTTATGTAGGCA	0	0	9852	60	46	10578	H
JRC05	9	14320703	14320708	r	TGTCACATCCTGATTTTTGT	AGTGAATTTCCGGGCGTGAC	TGACGACCAGGAGAAATGCT	AATGCT	AATGCTAATACCGGTGATGG	0	0	174	46	56	192	H
JRC05	9	14321814	14321822	r	GAGAAAATCCATGAAATGCC	GGCATTTCATGGATTTTCTC	AAAATCTGACCTTTAAAATG	TTTAAAATG	TTTAAAATGTTGTTTTTCTT	0	0	209	18	30	237	H
JRC05	9	14321822	14321814	f	GAGAAAATCCATGAAATGCC	GGCATTTCATGGATTTTCTC	AAGAAAAACAACATTTTAAA	CATTTTAAA	CATTTTAAAGGTCAGATTTT	0	0	212	30	18	223	H
JRC05	9	15030079	15030083	r	TGTCACACCCCGAAGTTTTC	GGGAATTTCTGGGCGTGACA	GGTCTGACGCACGCCTTGCC	TTGCC	TTGCCCCATCCCGTCAAGAC	0	0	5184	54	46	5510	H
JRC05	9	15030083	15030079	f	TGTCACGCCCAGAAATTCCC	GAAAACTTCGGGGTGTGACA	GTCTTGACGGGATGGGGCAA	GGCAA	GGCAAGGCGTGCGTCAGACC	0	0	5354	46	54	5566	H
JRC05	9	15728785	15728789	r	TGTCACGCCCAGAAATTCCC	GAAAACTTCGGGGTGTGACA	CATGCAGATTGTTAAACTGA	ACTGA	ACTGACACGTGGTGGACAAG	0	0	3372	20	42	4236	H
JRC05	9	15728789	15728785	f	TGTCACACCCCGAAGTTTTC	GGGAATTTCTGGGCGTGACA	CTTGTCCACCACGTGTCAGT	TCAGT	TCAGTTTAACAATCTGCATG	0	0	3106	42	20	3568	H
JRC05	9	16918678	16918674	f	TGTCACACCCTGATTTTCGT	GTGAATTTCCGGGCGTGACA	CGGCTCTGGGCGTCCCCAAC	CCAAC	CCAACCGAAGTTCCCTTAGG	0	0	104	44	50	96	H
JRC05	9	17630881	17630885	r	TGTCACACCCCAATCTGATA	ACGAAAAGCGGAGCGTTACA	ATTAGGGTAGTATCGGAGTT	GAGTT	GAGTTTCAGCCGATCTTATC	0	0	110	48	38	138	H
JRC05	9	17630885	17630881	f	TGTAACGCTCCGCTTTTCGT	TATCAGATTGGGGTGTGACA	GATAAGATCGGCTGAAACTC	AACTC	AACTCCGATACTACCCTAAT	0	0	161	19	24	222	H
JRC05	9	19753637	19753641	r	TGTAGGAATAAGTCTTGGCT	TAACCATTGAAATTCTAACA	TTGGACACGCGACCCACATC	ACATC	ACATCTATAGGCAGTTTAGA	0	0	40	64	44	0	M
JRC05	9	19753641	19753636	f	TGTTAGAATTTCAATGGTTA	CAGCCAAGACTTATTCCTAC	TCTAAACTGCCTATAGATGT	AGATGT	AGATGTGGGTCGCGTGTCCA	0	0	38	44	60	0	M
JRC05	9	19753641	19753637	f	TGTTAGAATTTCAATGGTTA	AGCCAAGACTTATTCCTACA	TCTAAACTGCCTATAGATGT	GATGT	GATGTGGGTCGCGTGTCCAA	0	0	38	44	64	0	M
JRC05	9	22830119	22830123	r	TGTCACGCCCAGAAATTCCC	GAAAACTTCGGGGTGTGACA	GTGCCGGGGGAGTTCCAGGC	CAGGC	CAGGCCCACGCCTCCTCCTT	0	0	64	32	30	0	M
JRC05	9	22830123	22830119	f	TGTCACACCCCGAAGTTTTC	GGGAATTTCTGGGCGTGACA	AAGGAGGAGGCGTGGGCCTG	GCCTG	GCCTGGAACTCCCCCGGCAC	0	0	224	30	32	198	H
JRC05	10	748740	748744	r	TGTCACGCCCAGAAATTCCC	GAAAACTTCGGGGTGTGACA	CATGCAGATTGTTAAACTGA	ACTGA	ACTGACACGTGGTGGACAAG	0	0	3372	20	42	4236	H
JRC05	10	748744	748740	f	TGTCACACCCCGAAGTTTTC	GGGAATTTCTGGGCGTGACA	CTTGTCCACCACGTGTCAGT	TCAGT	TCAGTTTAACAATCTGCATG	0	0	3106	42	20	3568	H
JRC05	10	1106183	1106191	r	GAGTAAATTTCACAAAACTA	TAGTTTTGTGAAATTTACTC	TGCCTACATAAAAATATATT	AAATATATT	AAATATATTTAACAATGAAT	0	0	8582	46	60	9134	H
JRC05	10	1106191	1106183	f	GAGTAAATTTCACAAAACTA	TAGTTTTGTGAAATTTACTC	ATTCATTGTTAAATATATTT	AATATATTT	AATATATTTTTATGTAGGCA	0	0	9852	60	46	10578	H
JRC05	10	4691657	4691662	r	TGTCACATCCTGATTTTTGT	AGTGAATTTCCGGGCGTGAC	TTAGCGACTTAGCGACTTAA	ACTTAA	ACTTAACGACTTTCACGAAC	0	0	286	56	42	336	H
JRC05	10	4985504	4985512	r	GAGAAAATCCATGAAATGCC	GGCATTTCATGGATTTTCTC	AAAATCTGACCTTTAAAATG	TTTAAAATG	TTTAAAATGTTGTTTTTCTT	0	0	209	18	30	237	H
JRC05	10	4985512	4985504	f	GAGAAAATCCATGAAATGCC	GGCATTTCATGGATTTTCTC	AAGAAAAACAACATTTTAAA	CATTTTAAA	CATTTTAAAGGTCAGATTTT	0	0	212	30	18	223	H
JRC05	10	5092024	5092020	f	TGTCACACCCTGATTTTCGT	GTGAATTTCCGGGCGTGACA	AACATCTGGTGCATTCTGAG	CTGAG	CTGAGCTTCTGCGGCTGCAA	0	0	428	44	44	580	H
JRC05	10	5121718	5121713	f	TGTCACATCCTGATTTTTGT	AGTGAATTTCCGGGCGTGAC	TGACGACCAGGAGAAATGCT	AATGCT	AATGCTAATACCGGTGATGG	0	0	174	46	56	192	H
JRC05	10	5423415	5423411	f	TGTCACACCCCGAAGTTCTC	GGGAATTTCTGGGCGTGACA	GTACGCCGGTGAGGCCAGGT	CAGGT	CAGGTCAACCGTTTGGCTTA	0	0	40	30	22	32	H
JRC05	10	6997182	6997186	r	TGTCACGCCCAGAAATTCCC	GAAAACTTCGGGGTGTGACA	CTCATCCCACACGGGGACAC	GACAC	GACACCTTCCTTCTTCCACA	0	0	670	56	62	704	H
JRC05	10	6997186	6997182	f	TGTCACACCCCGAAGTTTTC	GGGAATTTCTGGGCGTGACA	TGTGGAAGAAGGAAGGTGTC	GTGTC	GTGTCCCCGTGTGGGATGAG	0	0	802	62	56	776	H
JRC05	10	7039294	7039290	f	TGTCGAAACATGATTTCGGC	GGGTACCCATAATCTCCACA	GAGGAGTCCGGATCCGCACT	GCACT	GCACTACGCCCCGCAAGACG	0	0	1188	38	44	1348	H
JRC05	10	7255379	7255383	r	TGTCACACCCCGAAGTTTTC	GGGAATTTCTGGGCGTGACA	TCGCAATCCTCCTTGGCGTC	GCGTC	GCGTCCTGCAACATCTGACC	0	0	748	22	46	828	H
JRC05	10	7255383	7255379	f	TGTCACGCCCAGAAATTCCC	GAAAACTTCGGGGTGTGACA	GGTCAGATGTTGCAGGACGC	GACGC	GACGCCAAGGAGGATTGCGA	0	0	702	46	22	798	H
JRC05	10	10062796	10062800	r	TGTCACGCCCAGAAATTTAG	ACGAAAATCGGGGCGTTACA	CCATAGACAAGAGTACCGAC	CCGAC	CCGACCCAATCCCACCTACG	0	0	15420	46	26	17372	H
JRC05	10	10062800	10062796	f	TGTAACGCCCCGATTTTCGT	CTAAATTTCTGGGCGTGACA	CGTAGGTGGGATTGGGTCGG	GTCGG	GTCGGTACTCTTGTCTATGG	0	0	15754	26	46	17998	H
JRC05	10	10127824	10127822	f	CACTACACTGGTCAAGGTCA	TGTGAGGATCTGGCGTAGTG	GCGAATAAAATGTCATTACA	ACA	ACAGAGGTAGATAGTTCCTC	0	0	15734	56	46	18190	H
JRC05	10	10745013	10745017	r	TGTCACACCCCGAAGTTTTC	GGGAATTTCTGGGCGTGACA	CCGCCATTGTTGGGCGTCTA	GTCTA	GTCTACGTCTTCACCGACCG	0	0	730	60	32	530	H
JRC05	10	10745017	10745013	f	TGTCACGCCCAGAAATTCCC	GAAAACTTCGGGGTGTGACA	CGGTCGGTGAAGACGTAGAC	TAGAC	TAGACGCCCAACAATGGCGG	0	0	1204	32	60	960	H
JRC05	10	11764198	11764202	r	TGTCACGCCCAGAAATTCCC	GAAAACTTCGGGGTGTGACA	GTCTTGACGGGATGGGGCAA	GGCAA	GGCAAGGCGTGCGTCAGACC	0	0	5354	46	54	5566	H
JRC05	10	11764202	11764198	f	TGTCACACCCCGAAGTTTTC	GGGAATTTCTGGGCGTGACA	GGTCTGACGCACGCCTTGCC	TTGCC	TTGCCCCATCCCGTCAAGAC	0	0	5184	54	46	5510	H
JRC05	10	12161656	12161660	r	TGTCACACCCCGAAGTTTTC	GGGAATTTCTGGGCGTGACA	TTCATTGGTAGCTCCTTACA	TTACA	TTACATCGAGGAGCACTTGG	0	0	12474	38	64	13782	H
JRC05	10	12161660	12161656	f	TGTCACGCCCAGAAATTCCC	GAAAACTTCGGGGTGTGACA	CCAAGTGCTCCTCGATGTAA	TGTAA	TGTAAGGAGCTACCAATGAA	0	0	9784	64	38	10902	H
JRC05	10	12665466	12665470	r	TGTCACACCCCGAAGTTCTC	GGGAATTTCTGGGCGTGACA	AGCCTATGAATGTCGACGAC	ACGAC	ACGACCACCCAAACCATAGC	0	0	280	48	36	222	H
JRC05	10	12813591	12813583	f	GAGAGAATCCACTCAGTGCC	GGCACTGAGTGGATTCTCTC	TGTGTGTGTGTATATATATA	ATATATATA	ATATATATATATATATATAT	0	0	1459	32	6	1770	H
JRC05	10	13204785	13204789	r	TGTCACGCCCAGAAATTTAG	ACGAAAATCGGGGCGTTACA	CCAGATTTTTAGAGCATGAA	ATGAA	ATGAACCACCGCAGCTAACT	0	0	360	28	48	352	H
JRC05	10	13204789	13204785	f	TGTAACGCCCCGATTTTCGT	CTAAATTTCTGGGCGTGACA	AGTTAGCTGCGGTGGTTCAT	TTCAT	TTCATGCTCTAAAAATCTGG	0	0	318	48	28	320	H
JRC05	10	13315039	13315043	r	TGTAACGCCCCGATTTTCGT	CTAAATTTCTGGGCGTGACA	TGACAAAGGGACATGGTACA	GTACA	GTACAACAATAGCATGGCTA	0	0	1818	34	38	2028	H
JRC05	10	13315043	13315039	f	TGTCACGCCCAGAAATTTAG	ACGAAAATCGGGGCGTTACA	TAGCCATGCTATTGTTGTAC	TGTAC	TGTACCATGTCCCTTTGTCA	0	0	1864	38	34	2030	H
JRC05	10	13458960	13458964	r	TGTCACGCCCAGAAATTCCC	GAAAACTTCGGGGTGTGACA	GATGGATTGAAGTCACGTAA	CGTAA	CGTAACGACCTTGTAGATTT	0	0	1188	20	24	1100	H
JRC05	10	13458964	13458960	f	TGTCACACCCCGAAGTTTTC	GGGAATTTCTGGGCGTGACA	AAATCTACAAGGTCGTTACG	TTACG	TTACGTGACTTCAATCCATC	0	0	1286	24	20	1170	H
JRC05	10	13566026	13566030	r	TGTAACGCTCCGCTTTTCGT	TATCAGATTGGGGTGTGACA	GATAAGATCGGCTGAAACTC	AACTC	AACTCCGATACTACCCTAAT	0	0	161	19	24	222	H
JRC05	10	13566030	13566026	f	TGTCACACCCCAATCTGATA	ACGAAAAGCGGAGCGTTACA	ATTAGGGTAGTATCGGAGTT	GAGTT	GAGTTTCAGCCGATCTTATC	0	0	110	48	38	138	H
JRC05	10	14125976	14125980	r	TGTTGGAGTTGTTCCAAATT	TCTATACGTCGTTCATAACA	AAGATCAAATATGCCCGTTA	CGTTA	CGTTACCCTTTTGAACCGGG	0	0	7250	46	42	7654	H
JRC05	10	15120595	15120599	r	TGTAACGCCCCGATTTTCGT	CTAAATTTCTGGGCGTGACA	CCTTGTGTGGGCAGGCGGTG	CGGTG	CGGTGGAGCTGGGGGGGCCC	0	0	3608	36	42	3652	H
JRC05	10	15120599	15120595	f	TGTCACGCCCAGAAATTTAG	ACGAAAATCGGGGCGTTACA	GGGCCCCCCCAGCTCCACCG	CACCG	CACCGCCTGCCCACACAAGG	0	0	3760	42	36	3816	H
JRC05	10	15534248	15534252	f	TGTTGAGATTATGGGCATAT	CCCATTCATTAATTCCAACA	TGTATATATATATATATGTA	ATGTA	ATGTATATATATATATATAT	0	0	568	52	38	536	H
JRC05	10	15534252	15534248	r	TGTTGGAATTAATGAATGGG	ATATGCCCATAATCTCAACA	ATATATATATATATATACAT	TACAT	TACATATATATATATATACA	0	0	82	38	52	34	H
JRC05	10	15563389	15563393	r	TGTCACGCCCAGAAATTTAG	ACGAAAATCGGGGCGTTACA	CAAGTTCAGCAAGTGTGACT	TGACT	TGACTTCTGGTTGACGGAAG	0	0	2808	62	46	3384	H
JRC05	10	15563393	15563389	f	TGTAACGCCCCGATTTTCGT	CTAAATTTCTGGGCGTGACA	CTTCCGTCAACCAGAAGTCA	AGTCA	AGTCACACTTGCTGAACTTG	0	0	2848	46	62	3524	H
JRC05	10	16172919	16172923	r	TGTCGAAACTAGATTTCGGC	GGATATCCATAATCTCCACA	CCCATCAGACACAAGCCTCT	CCTCT	CCTCTGAATTCTTTGTTTAG	0	0	80	36	46	66	H
JRC05	10	16172923	16172919	f	TGTGGAGATTATGGATATCC	GCCGAAATCTAGTTTCGACA	CTAAACAAAGAATTCAGAGG	AGAGG	AGAGGCTTGTGTCTGATGGG	0	0	76	46	36	68	H
JRC05	10	16325399	16325395	f	TGTCGGTGACATGGGATCAG	AGGAGCCCCACGCTCCGTCA	CTTATATGGTGTTTTGTAGT	GTAGT	GTAGTGATAGGTTCCACACC	0	0	28	32	34	0	M
JRC05	10	16772915	16772920	r	TGTCGGTGATATGGGACCGG	GAGGAGCCACGAGCTCCGTC	CAAAATGGCTAAATAGTTGA	AGTTGA	AGTTGATGATAGATTTTTTT	0	0	58	34	46	0	M
JRC05	10	16772920	16772915	f	GACGGAGCTCGTGGCTCCTC	CCGGTCCCATATCACCGACA	AAAAAAATCTATCATCAACT	TCAACT	TCAACTATTTAGCCATTTTG	0	0	58	46	34	0	M
JRC05	10	17031721	17031725	r	TGTCGAAACTAGATTTCGGC	GGATATCCATAATCTCCACA	TCTTCAGCATGGTGCATGGC	ATGGC	ATGGCTATCTGATCTGTAGA	0	0	40	50	68	0	M
JRC05	10	17031725	17031721	f	TGTGGAGATTATGGATATCC	GCCGAAATCTAGTTTCGACA	TCTACAGATCAGATAGCCAT	GCCAT	GCCATGCACCATGCTGAAGA	0	0	38	68	50	0	M
JRC05	10	17389631	17389635	r	TGTCGGTGACATGGGATCAG	AGGAGCCCCACGCTCCGTCA	ATGACTTGAATTATTCACTT	CACTT	CACTTCATCTCTCAATTATA	0	0	378	36	60	350	H
JRC05	10	17880420	17880424	r	TGTGGAGATTATGGATATCC	GCCGAAATCTAGTTTCGACA	CTGTCCGTCTTATATGAAAT	GAAAT	GAAATTTTTTTATAATTCGT	0	0	4554	38	34	4786	H
JRC05	10	17880424	17880420	f	TGTCGAAACTAGATTTCGGC	GGATATCCATAATCTCCACA	ACGAATTATAAAAAAATTTC	ATTTC	ATTTCATATAAGACGGACAG	0	0	3908	34	38	3918	H
JRC05	10	18713503	18713507	r	TGTAACGCCCCGATTTTCGT	CTAAATTTCTGGGCGTGACA	GAGGTAACACGCTAGCTCCA	CTCCA	CTCCAGCTGGGGACGAGCGC	0	0	4842	66	52	4532	H
JRC05	10	18713507	18713503	f	TGTCACGCCCAGAAATTTAG	ACGAAAATCGGGGCGTTACA	GCGCTCGTCCCCAGCTGGAG	TGGAG	TGGAGCTAGCGTGTTACCTC	0	0	4650	52	66	4406	H
JRC05	10	20162998	20162994	f	TGTCGGTGACATGGGATCAG	AGGAGCCCCACGCTCCGTCA	TTCGTCTCGCGGATTAGCTC	AGCTC	AGCTCTCATTTATGAAATTA	0	0	1236	46	36	1354	H
JRC05	10	22845279	22845294	r	TATTGTCCTAAACGACTTCC	TTATTTATGATTTATATTTT	TTCCTAAAGTTTGACTTAAA	TAAAGTTTGACTTAAA	TAAAGTTTGACTTAAACATT	0	0	214	48	54	68	H
JRC05	10	23205311	23205315	r	TGTTAGAATTTCAATGGTTA	AGCCAAGACTTATTCCTACA	GCAGTTGCATAAGCGTACAA	TACAA	TACAACACAGATGGCTTTGT	0	0	82	40	34	52	H
JRC05	10	23205315	23205311	f	TGTAGGAATAAGTCTTGGCT	TAACCATTGAAATTCTAACA	ACAAAGCCATCTGTGTTGTA	TTGTA	TTGTACGCTTATGCAACTGC	0	0	84	34	40	44	H
JRC05	11	1098926	1098930	r	TGTAACGCCCCGATTTTCGT	CTAAATTTCTGGGCGTGACA	GAGGTAACACGCTAGCTCCA	CTCCA	CTCCAGCTGGGGACGAGCGC	0	0	4842	66	52	4532	H
JRC05	11	1098930	1098926	f	TGTCACGCCCAGAAATTTAG	ACGAAAATCGGGGCGTTACA	GCGCTCGTCCCCAGCTGGAG	TGGAG	TGGAGCTAGCGTGTTACCTC	0	0	4650	52	66	4406	H
JRC05	11	2930994	2930998	r	TGTCACACCCCGAAGTTTTC	GGGAATTTCTGGGCGTGACA	CTTGTCCACCACGTGTCAGT	TCAGT	TCAGTTTAACAATCTGCATG	0	0	3106	42	20	3568	H
JRC05	11	2930998	2930994	f	TGTCACGCCCAGAAATTCCC	GAAAACTTCGGGGTGTGACA	CATGCAGATTGTTAAACTGA	ACTGA	ACTGACACGTGGTGGACAAG	0	0	3372	20	42	4236	H
JRC05	11	3416084	3416088	r	TGTAACGCCCCGATTTTCGT	CTAAATTTCTGGGCGTGACA	CGGCCCTCGGGGCCGAAACG	AAACG	AAACGGGAGCGGTCCGATCC	0	0	146	42	44	288	H
JRC05	11	3416088	3416084	f	TGTCACGCCCAGAAATTTAG	ACGAAAATCGGGGCGTTACA	GGATCGGACCGCTCCCGTTT	CGTTT	CGTTTCGGCCCCGAGGGCCG	0	0	140	44	42	288	H
JRC05	11	3968940	3968936	f	TGTCGAAACATGATTTCGGC	GGGTACCCATAATCTCCACA	GAGGAGTCCGGATCCGCACT	GCACT	GCACTACGCCCCGCAAGACG	0	0	1188	38	44	1348	H
JRC05	11	5721067	5721071	r	TGTCACGCCCAGAAATTTAG	ACGAAAATCGGGGCGTTACA	GGTCGCCTTCCCTTCCCTAA	CCTAA	CCTAACCCCTCTATGCTCTC	0	0	518	42	46	496	H
JRC05	11	5721071	5721067	f	TGTAACGCCCCGATTTTCGT	CTAAATTTCTGGGCGTGACA	GAGAGCATAGAGGGGTTAGG	TTAGG	TTAGGGAAGGGAAGGCGACC	0	0	480	46	42	570	H
JRC05	11	6639593	6639589	f	TGTGGAGATTATGGGTACCC	GCCGAATTCATGTTTCGACA	ATCATTTGCAGAGCCAAACT	AAACT	AAACTTCTCCTCTTTAGCAG	0	0	30	50	34	0	M
JRC05	11	9783104	9783108	r	TGTCACACCCTGATTTTCGT	GTGAATTTCCGGGCGTGACA	CGCAGCCCAACATGACTGTA	CTGTA	CTGTACCTTTACTCTATAAT	0	0	72	48	32	96	H
JRC05	11	10459061	10459065	r	TGTCACGCCCAGAAATTCCC	GAAAACTTCGGGGTGTGACA	CCAAGTGCTCCTCGATGTAA	TGTAA	TGTAAGGAGCTACCAATGAA	0	0	9784	64	38	10902	H
JRC05	11	10459065	10459061	f	TGTCACACCCCGAAGTTTTC	GGGAATTTCTGGGCGTGACA	TTCATTGGTAGCTCCTTACA	TTACA	TTACATCGAGGAGCACTTGG	0	0	12474	38	64	13782	H
JRC05	11	10804078	10804116	r	TGTTGAGATTATGGGCATAT	CCCATTCATTAATTCCAACA	TGTATATATATATATATGTA	ATGTA	ATGTATATATATATATATAT	0	0	568	52	38	536	H
JRC05	11	10804116	10804078	f	TGTTGGAATTAATGAATGGG	ATATGCCCATAATCTCAACA	ATATATATATATATATACAT	TACAT	TACATATATATATATATACA	0	0	82	38	52	34	H
JRC05	11	10810206	10810202	f	TGTTGGAGTTGTTCCAAATT	TCTATACGTCGTTCATAACA	AAGATCAAATATGCCCGTTA	CGTTA	CGTTACCCTTTTGAACCGGG	0	0	7250	46	42	7654	H
JRC05	11	10857652	10857636	r	GAGAGAATCCACTCAGTGCC	GGCACTGAGTGGATTCTCTC	TGTGTGTGTGTATATATATA	ATATATATA	ATATATATATATATATATAT	0	0	1459	32	6	1770	H
JRC05	11	10941733	10941741	r	GAGTAAATTTCACAAAACTA	TAGTTTTGTGAAATTTACTC	TGCCTACATAAAAATATATT	AAATATATT	AAATATATTTAACAATGAAT	0	0	8582	46	60	9134	H
JRC05	11	10941741	10941733	f	GAGTAAATTTCACAAAACTA	TAGTTTTGTGAAATTTACTC	ATTCATTGTTAAATATATTT	AATATATTT	AATATATTTTTATGTAGGCA	0	0	9852	60	46	10578	H
JRC05	11	11173253	11173255	r	CACTACACTGGTCAAGGTCA	TGTGAGGATCTGGCGTAGTG	GCGAATAAAATGTCATTACA	ACA	ACAGAGGTAGATAGTTCCTC	0	0	15734	56	46	18190	H
JRC05	11	11273420	11273424	r	TGTCACACCCCGAAGTTTTC	GGGAATTTCTGGGCGTGACA	TGTGGAAGAAGGAAGGTGTC	GTGTC	GTGTCCCCGTGTGGGATGAG	0	0	802	62	56	776	H
JRC05	11	11273424	11273420	f	TGTCACGCCCAGAAATTCCC	GAAAACTTCGGGGTGTGACA	CTCATCCCACACGGGGACAC	GACAC	GACACCTTCCTTCTTCCACA	0	0	670	56	62	704	H
JRC05	11	11285581	11285585	r	TGTAACGCTCCGCTTTTCGT	TATCAGATTGGGGTGTGACA	GATAAGATCGGCTGAAACTC	AACTC	AACTCCGATACTACCCTAAT	0	0	161	19	24	222	H
JRC05	11	11285585	11285581	f	TGTCACACCCCAATCTGATA	ACGAAAAGCGGAGCGTTACA	ATTAGGGTAGTATCGGAGTT	GAGTT	GAGTTTCAGCCGATCTTATC	0	0	110	48	38	138	H
JRC05	11	11834523	11834527	r	TGTCACGCCCAGAAATTTAG	ACGAAAATCGGGGCGTTACA	CCATAGACAAGAGTACCGAC	CCGAC	CCGACCCAATCCCACCTACG	0	0	15420	46	26	17372	H
JRC05	11	11834527	11834523	f	TGTAACGCCCCGATTTTCGT	CTAAATTTCTGGGCGTGACA	CGTAGGTGGGATTGGGTCGG	GTCGG	GTCGGTACTCTTGTCTATGG	0	0	15754	26	46	17998	H
JRC05	11	14065831	14065835	r	TGTAACGCCCCGATTTTCGT	CTAAATTTCTGGGCGTGACA	AGGCTGCCTACCTCATGTAT	TGTAT	TGTATAAATAGAGAGGGAGC	0	0	1146	40	32	1234	H
JRC05	11	14065835	14065831	f	TGTCACGCCCAGAAATTTAG	ACGAAAATCGGGGCGTTACA	GCTCCCTCTCTATTTATACA	ATACA	ATACATGAGGTAGGCAGCCT	0	0	950	32	40	1088	H
JRC05	11	15776103	15776107	r	TGTAACGCCCCGATTTTCGT	CTAAATTTCTGGGCGTGACA	CTTCCGTCAACCAGAAGTCA	AGTCA	AGTCACACTTGCTGAACTTG	0	0	2848	46	62	3524	H
JRC05	11	15776107	15776103	f	TGTCACGCCCAGAAATTTAG	ACGAAAATCGGGGCGTTACA	CAAGTTCAGCAAGTGTGACT	TGACT	TGACTTCTGGTTGACGGAAG	0	0	2808	62	46	3384	H
JRC05	11	15903165	15903169	r	TGTCACGCCCAGAAATTCCC	GAAAACTTCGGGGTGTGACA	GGTCAGATGTTGCAGGACGC	GACGC	GACGCCAAGGAGGATTGCGA	0	0	702	46	22	798	H
JRC05	11	15903169	15903165	f	TGTCACACCCCGAAGTTTTC	GGGAATTTCTGGGCGTGACA	TCGCAATCCTCCTTGGCGTC	GCGTC	GCGTCCTGCAACATCTGACC	0	0	748	22	46	828	H
JRC05	11	16181394	16181398	r	TGTCACGCCCAGAAATTCCC	GAAAACTTCGGGGTGTGACA	GATGGATTGAAGTCACGTAA	CGTAA	CGTAACGACCTTGTAGATTT	0	0	1188	20	24	1100	H
JRC05	11	16181398	16181394	f	TGTCACACCCCGAAGTTTTC	GGGAATTTCTGGGCGTGACA	AAATCTACAAGGTCGTTACG	TTACG	TTACGTGACTTCAATCCATC	0	0	1286	24	20	1170	H
JRC05	11	16669770	16669774	r	TGTCGAAACTAGATTTCGGC	GGATATCCATAATCTCCACA	ACGAATTATAAAAAAATTTC	ATTTC	ATTTCATATAAGACGGACAG	0	0	3908	34	38	3918	H
JRC05	11	16669774	16669770	f	TGTGGAGATTATGGATATCC	GCCGAAATCTAGTTTCGACA	CTGTCCGTCTTATATGAAAT	GAAAT	GAAATTTTTTTATAATTCGT	0	0	4554	38	34	4786	H
JRC05	11	17779317	17779321	r	TGTAACGCCCCGATTTTCGT	CTAAATTTCTGGGCGTGACA	CCTTGTGTGGGCAGGCGGTG	CGGTG	CGGTGGAGCTGGGGGGGCCC	0	0	3608	36	42	3652	H
JRC05	11	17779321	17779317	f	TGTCACGCCCAGAAATTTAG	ACGAAAATCGGGGCGTTACA	GGGCCCCCCCAGCTCCACCG	CACCG	CACCGCCTGCCCACACAAGG	0	0	3760	42	36	3816	H
JRC05	11	18976667	18976663	f	TGTCACACCCTGATTTTCGT	GTGAATTTCCGGGCGTGACA	CGGCAAATGGAGAGAAAGAC	AAGAC	AAGACTTAGGCAGAAGTTCA	0	0	538	52	62	492	H
JRC05	11	20166790	20166786	f	TGTCACACCCCGAAGTTCTC	GGGAATTTCTGGGCGTGACA	TGAGGTTCCCCCGGCATGGC	ATGGC	ATGGCTCGGTCCCCCCCATC	0	0	806	36	34	848	H
JRC05	11	22396080	22396084	r	TGTCACGCCCAGAAATTCCC	GAAAACTTCGGGGTGTGACA	GTCTTGACGGGATGGGGCAA	GGCAA	GGCAAGGCGTGCGTCAGACC	0	0	5354	46	54	5566	H
JRC05	11	22396084	22396080	f	TGTCACACCCCGAAGTTTTC	GGGAATTTCTGGGCGTGACA	GGTCTGACGCACGCCTTGCC	TTGCC	TTGCCCCATCCCGTCAAGAC	0	0	5184	54	46	5510	H
JRC05	11	22531087	22531083	f	TGTCGGTGACATGGGATCAG	AGGAGCCCCACGCTCCGTCA	TTCGTCTCGCGGATTAGCTC	AGCTC	AGCTCTCATTTATGAAATTA	0	0	1236	46	36	1354	H
JRC05	11	27090494	27090503	r	GAATTTTTTTTATTTATAAT	ATTATAAATAAAAAAAATTC	TGACGTGGCGTTGTTTGCCA	TTGTTTGCCA	TTGTTTGCCACGGGGCTTAT	0	0	70	84	66	0	M
JRC05	11	27200352	27200357	r	GTCGAAACATGAATTCGGCA	GGGTACCCATAATCTCCACA	GGGTGTTTGTTTTGATTTGT	ATTTGT	ATTTGTTTCAATGCATTACA	0	0	42	42	110	0	M
JRC05	11	27200357	27200352	f	TGTGGAGATTATGGGTACCC	TGCCGAATTCATGTTTCGAC	TGTAATGCATTGAAACAAAT	ACAAAT	ACAAATCAAAACAAACACCC	0	0	34	110	42	0	M
JRC05	11	27200357	27200353	f	TGTGGAGATTATGGGTACCC	GCCGAATTCATGTTTCGACA	TGTAATGCATTGAAACAAAT	CAAAT	CAAATCAAAACAAACACCCA	0	0	34	110	40	0	M
JRC05	11	27813907	27813911	r	TGTAACGCCCCGATTTTCGT	CTAAATTTCTGGGCGTGACA	GTGTGCTGTATCTTAGTATA	GTATA	GTATATATCAAGAGGACTAC	0	0	56	40	68	0	M
JRC05	11	27813911	27813907	f	TGTCACGCCCAGAAATTTAG	ACGAAAATCGGGGCGTTACA	GTAGTCCTCTTGATATATAC	TATAC	TATACTAAGATACAGCACAC	0	0	60	68	40	0	M
JRC05	12	1115667	1115671	r	TGTCACGCCCAGAAATTTAG	ACGAAAATCGGGGCGTTACA	GCGCTCGTCCCCAGCTGGAG	TGGAG	TGGAGCTAGCGTGTTACCTC	0	0	4650	52	66	4406	H
JRC05	12	1115671	1115667	f	TGTAACGCCCCGATTTTCGT	CTAAATTTCTGGGCGTGACA	GAGGTAACACGCTAGCTCCA	CTCCA	CTCCAGCTGGGGACGAGCGC	0	0	4842	66	52	4532	H
JRC05	12	1531729	1531733	r	TGTCACACCCCAATCTGATA	ACGAAAAGCGGAGCGTTACA	ATTAGGGTAGTATCGGAGTT	GAGTT	GAGTTTCAGCCGATCTTATC	0	0	110	48	38	138	H
JRC05	12	1531733	1531729	f	TGTAACGCTCCGCTTTTCGT	TATCAGATTGGGGTGTGACA	GATAAGATCGGCTGAAACTC	AACTC	AACTCCGATACTACCCTAAT	0	0	161	19	24	222	H
JRC05	12	5127862	5127857	f	TGTCACATCCTGATTTTTGT	AGTGAATTTCCGGGCGTGAC	ACATGAAACCGCACATCAGT	ATCAGT	ATCAGTCGCATCTTGAAGGG	0	0	30	66	42	0	M
JRC05	12	5591771	5591756	f	TATTGTCCTAAACGACTTCC	TTATTTATGATTTATATTTT	TTCCTAAAGTTTGACTTAAA	TAAAGTTTGACTTAAA	TAAAGTTTGACTTAAACATT	0	0	214	48	54	68	H
JRC05	12	6373119	6373123	r	TGTCACACCCCGAAGTTCTC	GGGAATTTCTGGGCGTGACA	TGAGGTTCCCCCGGCATGGC	ATGGC	ATGGCTCGGTCCCCCCCATC	0	0	806	36	34	848	H
JRC05	12	6951164	6951168	r	TGTTGGAGTTGTTCCAAATT	TCTATACGTCGTTCATAACA	GGTCTTCCTCGTGCCGAGCC	GAGCC	GAGCCGACGCCACCACCGGT	0	0	34	32	26	48	H
JRC05	12	7264521	7264516	f	TGTCACATCCTGATTTTTGT	AGTGAATTTCCGGGCGTGAC	TTAGCGACTTAGCGACTTAA	ACTTAA	ACTTAACGACTTTCACGAAC	0	0	286	56	42	336	H
JRC05	12	7357057	7357061	r	TGTGGAGATTATGGATATCC	GCCGAAATCTAGTTTCGACA	ACCGTTTGATATTAGATTAT	ATTAT	ATTATGATTTCTACTGATAT	0	0	50	32	44	0	M
JRC05	12	7357061	7357057	f	TGTCGAAACTAGATTTCGGC	GGATATCCATAATCTCCACA	ATATCAGTAGAAATCATAAT	ATAAT	ATAATCTAATATCAAACGGT	0	0	46	44	32	0	M
JRC05	12	7463809	7463817	r	GGGAGCGTATCCTATGCACA	TGTGCATAGGATATGTTGCC	TTGTCTCACATCTGAATTAA	CTGAATTAA	CTGAATTAATTCTATATCTT	0	0	36	48	48	0	M
JRC05	12	7463817	7463809	f	GGCAACATATCCTATGCACA	TGTGCATAGGATACGCTCCC	AAGATATAGAATTAATTCAG	TTAATTCAG	TTAATTCAGATGTGAGACAA	0	0	36	48	48	0	M
JRC05	12	8255493	8255497	r	TGTCGAAACATGATTTCGGC	GGGTACCCATAATCTCCACA	GAGGAGTCCGGATCCGCACT	GCACT	GCACTACGCCCCGCAAGACG	0	0	1188	38	44	1348	H
JRC05	12	10153229	10153227	f	CACTACACTGGTCAAGGTCA	TGTGAGGATCTGGCGTAGTG	GCGAATAAAATGTCATTACA	ACA	ACAGAGGTAGATAGTTCCTC	0	0	15734	56	46	18190	H
JRC05	12	10203385	10203389	r	TGTTGGAATTAATGAATGGG	ATATGCCCATAATCTCAACA	ATATATATATATATATACAT	TACAT	TACATATATATATATATACA	0	0	82	38	52	34	H
JRC05	12	10203389	10203385	f	TGTTGAGATTATGGGCATAT	CCCATTCATTAATTCCAACA	TGTATATATATATATATGTA	ATGTA	ATGTATATATATATATATAT	0	0	568	52	38	536	H
JRC05	12	10289155	10289163	r	GAGTAAATTTCACAAAACTA	TAGTTTTGTGAAATTTACTC	ATTCATTGTTAAATATATTT	AATATATTT	AATATATTTTTATGTAGGCA	0	0	9852	60	46	10578	H
JRC05	12	10289163	10289155	f	GAGTAAATTTCACAAAACTA	TAGTTTTGTGAAATTTACTC	TGCCTACATAAAAATATATT	AAATATATT	AAATATATTTAACAATGAAT	0	0	8582	46	60	9134	H
JRC05	12	10330109	10330113	r	TGTCACGCCCAGAAATTTAG	ACGAAAATCGGGGCGTTACA	CAAGTTCAGCAAGTGTGACT	TGACT	TGACTTCTGGTTGACGGAAG	0	0	2808	62	46	3384	H
JRC05	12	10330113	10330109	f	TGTAACGCCCCGATTTTCGT	CTAAATTTCTGGGCGTGACA	CTTCCGTCAACCAGAAGTCA	AGTCA	AGTCACACTTGCTGAACTTG	0	0	2848	46	62	3524	H
JRC05	12	10361175	10361179	r	TGTCACACCCCGAAGTTTTC	GGGAATTTCTGGGCGTGACA	TTCATTGGTAGCTCCTTACA	TTACA	TTACATCGAGGAGCACTTGG	0	0	12474	38	64	13782	H
JRC05	12	10361179	10361175	f	TGTCACGCCCAGAAATTCCC	GAAAACTTCGGGGTGTGACA	CCAAGTGCTCCTCGATGTAA	TGTAA	TGTAAGGAGCTACCAATGAA	0	0	9784	64	38	10902	H
JRC05	12	10731916	10731918	r	GAGAGAATCCACTCAGTGCC	GGCACTGAGTGGATTCTCTC	TGTGTGTGTGTATATATATA	ATATATATA	ATATATATATATATATATAT	0	0	1459	32	6	1770	H
JRC05	12	11498820	11498824	r	TGTAACGCCCCGATTTTCGT	CTAAATTTCTGGGCGTGACA	GAGAGCATAGAGGGGTTAGG	TTAGG	TTAGGGAAGGGAAGGCGACC	0	0	480	46	42	570	H
JRC05	12	11498824	11498820	f	TGTCACGCCCAGAAATTTAG	ACGAAAATCGGGGCGTTACA	GGTCGCCTTCCCTTCCCTAA	CCTAA	CCTAACCCCTCTATGCTCTC	0	0	518	42	46	496	H
JRC05	12	11596508	11596512	r	TGTAACGCCCCGATTTTCGT	CTAAATTTCTGGGCGTGACA	CGTAGGTGGGATTGGGTCGG	GTCGG	GTCGGTACTCTTGTCTATGG	0	0	15754	26	46	17998	H
JRC05	12	11596512	11596508	f	TGTCACGCCCAGAAATTTAG	ACGAAAATCGGGGCGTTACA	CCATAGACAAGAGTACCGAC	CCGAC	CCGACCCAATCCCACCTACG	0	0	15420	46	26	17372	H
JRC05	12	11634788	11634793	r	TGTCACATCCTGATTTTTGT	AGTGAATTTCCGGGCGTGAC	TGACGACCAGGAGAAATGCT	AATGCT	AATGCTAATACCGGTGATGG	0	0	174	46	56	192	H
JRC05	12	12690935	12690939	r	TGTCGGTGACATGGGATCAG	AGGAGCCCCACGCTCCGTCA	ATGACTTGAATTATTCACTT	CACTT	CACTTCATCTCTCAATTATA	0	0	378	36	60	350	H
JRC05	12	12719540	12719544	r	TGTCACACCCCGAAGTTCTC	GGGAATTTCTGGGCGTGACA	AGCCTATGAATGTCGACGAC	ACGAC	ACGACCACCCAAACCATAGC	0	0	280	48	36	222	H
JRC05	12	12825094	12825098	r	TGTAACGCCCCGATTTTCGT	CTAAATTTCTGGGCGTGACA	AGGCTGCCTACCTCATGTAT	TGTAT	TGTATAAATAGAGAGGGAGC	0	0	1146	40	32	1234	H
JRC05	12	12825098	12825094	f	TGTCACGCCCAGAAATTTAG	ACGAAAATCGGGGCGTTACA	GCTCCCTCTCTATTTATACA	ATACA	ATACATGAGGTAGGCAGCCT	0	0	950	32	40	1088	H
JRC05	12	12929557	12929561	r	TGTTGGAGTTGTTCCAAATT	TCTATACGTCGTTCATAACA	AAGATCAAATATGCCCGTTA	CGTTA	CGTTACCCTTTTGAACCGGG	0	0	7250	46	42	7654	H
JRC05	12	12998037	12998041	r	TGTAACGCCCCGATTTTCGT	CTAAATTTCTGGGCGTGACA	AGTTAGCTGCGGTGGTTCAT	TTCAT	TTCATGCTCTAAAAATCTGG	0	0	318	48	28	320	H
JRC05	12	12998041	12998037	f	TGTCACGCCCAGAAATTTAG	ACGAAAATCGGGGCGTTACA	CCAGATTTTTAGAGCATGAA	ATGAA	ATGAACCACCGCAGCTAACT	0	0	360	28	48	352	H
JRC05	12	13088259	13088263	r	TGTCACGCCCAGAAATTTAG	ACGAAAATCGGGGCGTTACA	TAGCCATGCTATTGTTGTAC	TGTAC	TGTACCATGTCCCTTTGTCA	0	0	1864	38	34	2030	H
JRC05	12	13088263	13088259	f	TGTAACGCCCCGATTTTCGT	CTAAATTTCTGGGCGTGACA	TGACAAAGGGACATGGTACA	GTACA	GTACAACAATAGCATGGCTA	0	0	1818	34	38	2028	H
JRC05	12	13143625	13143629	r	TGTCACGCCCAGAAATTTAG	ACGAAAATCGGGGCGTTACA	GGGCCCCCCCAGCTCCACCG	CACCG	CACCGCCTGCCCACACAAGG	0	0	3760	42	36	3816	H
JRC05	12	13143629	13143625	f	TGTAACGCCCCGATTTTCGT	CTAAATTTCTGGGCGTGACA	CCTTGTGTGGGCAGGCGGTG	CGGTG	CGGTGGAGCTGGGGGGGCCC	0	0	3608	36	42	3652	H
JRC05	12	14515889	14515885	f	TGTCACACCCCGAAGTTCTC	GGGAATTTCTGGGCGTGACA	GTACGCCGGTGAGGCCAGGT	CAGGT	CAGGTCAACCGTTTGGCTTA	0	0	40	30	22	32	H
JRC05	12	15193550	15193554	r	TGTCACACCCCGAAGTTTTC	GGGAATTTCTGGGCGTGACA	AAATCTACAAGGTCGTTACG	TTACG	TTACGTGACTTCAATCCATC	0	0	1286	24	20	1170	H
JRC05	12	15193554	15193550	f	TGTCACGCCCAGAAATTCCC	GAAAACTTCGGGGTGTGACA	GATGGATTGAAGTCACGTAA	CGTAA	CGTAACGACCTTGTAGATTT	0	0	1188	20	24	1100	H
JRC05	12	16863116	16863120	r	TGTGGAGATTATGGATATCC	GCCGAAATCTAGTTTCGACA	CTGTCCGTCTTATATGAAAT	GAAAT	GAAATTTTTTTATAATTCGT	0	0	4554	38	34	4786	H
JRC05	12	16863120	16863116	f	TGTCGAAACTAGATTTCGGC	GGATATCCATAATCTCCACA	ACGAATTATAAAAAAATTTC	ATTTC	ATTTCATATAAGACGGACAG	0	0	3908	34	38	3918	H
JRC05	12	18221074	18221078	r	TGTCACACCCCGAAGTTTTC	GGGAATTTCTGGGCGTGACA	GGTCTGACGCACGCCTTGCC	TTGCC	TTGCCCCATCCCGTCAAGAC	0	0	5184	54	46	5510	H
JRC05	12	18221078	18221074	f	TGTCACGCCCAGAAATTCCC	GAAAACTTCGGGGTGTGACA	GTCTTGACGGGATGGGGCAA	GGCAA	GGCAAGGCGTGCGTCAGACC	0	0	5354	46	54	5566	H
JRC05	12	19221260	19221264	r	TGTCACACCCCGAAGTTTTC	GGGAATTTCTGGGCGTGACA	AGTGGGAGTAGGGGGGCTTA	GCTTA	GCTTATATAAGGGAGGGGGG	0	0	74	48	34	28	H
JRC05	12	19221264	19221260	f	TGTCACGCCCAGAAATTCCC	GAAAACTTCGGGGTGTGACA	CCCCCCTCCCTTATATAAGC	TAAGC	TAAGCCCCCCTACTCCCACT	0	0	100	34	48	54	H
JRC05	12	19285604	19285608	r	TGTCACACCCCGAAGTTTTC	GGGAATTTCTGGGCGTGACA	TGTGGAAGAAGGAAGGTGTC	GTGTC	GTGTCCCCGTGTGGGATGAG	0	0	802	62	56	776	H
JRC05	12	19285608	19285604	f	TGTCACGCCCAGAAATTCCC	GAAAACTTCGGGGTGTGACA	CTCATCCCACACGGGGACAC	GACAC	GACACCTTCCTTCTTCCACA	0	0	670	56	62	704	H
JRC05	12	20780777	20780773	f	TGTCGGTGACATGGGATCAG	AGGAGCCCCACGCTCCGTCA	TTCGTCTCGCGGATTAGCTC	AGCTC	AGCTCTCATTTATGAAATTA	0	0	1236	46	36	1354	H
JRC05	12	22268750	22268754	r	TGTCACACCCCGAAGTTTTC	GGGAATTTCTGGGCGTGACA	CCGCCATTGTTGGGCGTCTA	GTCTA	GTCTACGTCTTCACCGACCG	0	0	730	60	32	530	H
JRC05	12	22268754	22268750	f	TGTCACGCCCAGAAATTCCC	GAAAACTTCGGGGTGTGACA	CGGTCGGTGAAGACGTAGAC	TAGAC	TAGACGCCCAACAATGGCGG	0	0	1204	32	60	960	H
JRC05	12	24452107	24452111	r	TGTTGGAATTAATGAATGGG	ATATGCCCATAATCTCAACA	TTCAATATGGGTGTGTTTAG	TTTAG	TTTAGTTCACGCTAAAATTG	0	0	42	46	40	0	M
JRC05	12	24452111	24452107	f	TGTTGAGATTATGGGCATAT	CCCATTCATTAATTCCAACA	CAATTTTAGCGTGAACTAAA	CTAAA	CTAAACACACCCATATTGAA	0	0	40	40	46	0	M
JRC05	12	25197987	25197991	r	TGTCACGCCCAGAAATTCCC	GAAAACTTCGGGGTGTGACA	GGTCAGATGTTGCAGGACGC	GACGC	GACGCCAAGGAGGATTGCGA	0	0	702	46	22	798	H
JRC05	12	25197991	25197987	f	TGTCACACCCCGAAGTTTTC	GGGAATTTCTGGGCGTGACA	TCGCAATCCTCCTTGGCGTC	GCGTC	GCGTCCTGCAACATCTGACC	0	0	748	22	46	828	H
JRC05	12	25370163	25370167	r	TGTCACACCCCGAAGTTTTC	GGGAATTTCTGGGCGTGACA	CTTGTCCACCACGTGTCAGT	TCAGT	TCAGTTTAACAATCTGCATG	0	0	3106	42	20	3568	H
JRC05	12	25370167	25370163	f	TGTCACGCCCAGAAATTCCC	GAAAACTTCGGGGTGTGACA	CATGCAGATTGTTAAACTGA	ACTGA	ACTGACACGTGGTGGACAAG	0	0	3372	20	42	4236	H
a 'f' is forward. 'r' is reverse.
Numbers of Head Junction, Tail junction, and Non-insertion for each line are read counts containing their junction sequences.
Genotypes: M is homozygous. H is heterozygous.
