# Supplementary material for: Transposable element finder (TEF): finding active transposable elements from next generation sequencing data
Source: BMC Bioinformatics. 2022 Nov 22;23:500. doi: 10.1186/s12859-022-05011-3 (PMC9682801; doi:10.1186/s12859-022-05011-3)
Supplement: Supplementary file 12 — Additional file 12. Table S10. Detected head and tail sequence of TE and kinds of TSD in JRC01 and JRC05 by Junction method. [file 12859_2022_5011_MOESM12_ESM.xlsx]

## Sheet: Sheet1
Table S10 Detected head and tail sequence of TE and kinds of TSD in JRC01 and JRC05 by Junction method
Head	Tail	JRC01	JRC05	TE family
ATGTCAGTCTCTCACTCTCT	AGCAATTCTTTTCTTTTTAA	1	0	Unclssified
CACTACACTGGTCAAGGTCA	TGTGAGGATCTGGCGTAGTG	3	5	OsCACTA
CCGTTTTTTTGACAAATTGA	TCAATTTGTCAAAAAAACGG	2	1	Mutator
CGATTTTGCTATATCTCACT	AAAGATGTATAGGTACTCCC	5	7	Unclssified
CTGAAATTTTTACAATTTGG	CCAAAATGTAAAAATTTCAG	1	0	Mutator
CTGAAATTTTTACATTTTGG	CCAAAATGTAAAAATTTCAG	2	0	Mutator
CTGAAATTTTTACATTTTGG	CCAAATTGTAAAAATTTCAG	1	0	Mutator
CTGGATTTTTCACATTTTGG	ACCAAAATGTGAAAAATCCA	1	0	Mutator
GAATTTTTTTTATTTATAAT	ATTATAAATAAAAAAAATTC	10	11	Mutator
GACGGAGCTCGTGGCTCCTC	CCGGTCCCATATCACCGACA	2	2	Osr27a
GAGAAAATCCATGAAATGCC	GGCATTTCATGGATTTTCTC	1	2	Unclssified
GAGAAAATGGGGATTATACC	GGTATAATCCCCATTTTCTC	2	0	Unclssified
GAGAGAATCCACTCAGTGCC	GGCACTGAGTGGATTCTCTC	2	5	Unclssified
GAGAGAATCCATTATATGCC	GGCATATAATGGATTCTCTC	2	0	Unclssified
GAGGACATATCCGGTGAAAA	TTTTCACCGGATATGTCCCC	1	0	Unclssified
GAGTAAATTTCACAAAACTA	TAGTTTTGTGAAATTTACTC	5	2	Osr27.5
GCGGCGAAGGCAGGCCGACG	ACCAATCAACCGTGTAGGCG	1	0	Unclssified
GGAAAAAGTACACCGAAGGT	ACCTTCGGTGTACTTTTTCC	0	2	Osr27.45a
GGCAAAATTTGCTACAGGAC	GTCCTGTAGCAAATTTTGCC	3	3	Mutator
GGCAACATATCCTATGCACA	TGTGCATAGGATACGCTCCC	5	3	Unclssified
GGGAAATTTAACTATTTGCC	GGCAAATAGTTAAAAGCCCC	3	2	Unclssified
GGGAAATTTAACTATTTGCC	GGCAAATAGTTAAATTTCCC	2	2	Unclssified
GGGAGAATTTACTATTTGCC	GGCAAATAGTAAATTCTCCC	0	2	Unclssified
GGGAGCGTATCCTATGCACA	TGTGCATAGGATATGTTGCC	5	2	Unclssified
GGGAGTACCTATACATCTTT	AGTGAGATATAGCAAAATCG	5	7	Unclssified
GGGGACATATCCGGTGAAAA	TTTTCACCGGATATGTCCTC	1	0	Unclssified
GTCGAAACATGAATTCGGCA	GGGTACCCATAATCTCCACA	1	4	Osr25.6
TAGAGGTGGCCAAACGGGCC	CGCCCGTTTGGACACCTATA	3	0	Unclssified
TATAGGTGTCCAAACGGGCG	GGCCCGTTTGGCCACCTCTA	3	0	Osr27.45b
TATTGTCCTAAACGACTTCC	TTATTTATGATTTATATTTT	0	1	Unclssified
TGACGGAGCGTGGGGCTCCT	CCCGGTCCCATGTCACCGAC	2	1	Osr27.13
TGACGGAGCTCGTGGCCCCT	CCGGTCCCATATCACCGACA	3	4	Osr27b
TGACGGAGCTTGGGGCTCCT	CCGGTCCCATGTCACCGACA	1	2	Osr27c
TGGATTTGAATTCAAATATT	TTTATAAGTCAAAAGTTTAC	0	1	Unclssified
TGGATTTTTCACATTTTGGT	CCAAAATGTGAAAAATCCAG	1	1	Osr34.1
TGTAACGCCCCGATTTTCGT	CTAAATTTCTGGGCGTGACA	15	16	Unclssified
TGTAACGCTCCGCTTTTCGT	TATCAGATTGGGGTGTGACA	3	4	Ty3/gypsy
TGTAGCGCCCGTTCCGTCGT	GACTAATTCGGGGCGTGACA	3	1	Unclssified
TGTAGGAATAAGTCTTGGCT	TAACCATTGAAATTCTAACA	3	7	Osr4.3
TGTCACACCCCAATCTGATA	ACGAAAAGCGGAGCGTTACA	3	4	Unclssified
TGTCACACCCCGAAGTTCTC	GGGAATTTCTGGGCGTGACA	5	4	Unclssified
TGTCACACCCCGAAGTTTTC	GGGAATTTCTGGGCGTGACA	13	18	Osr34.7
TGTCACACCCTGATTTTCGT	GTGAATTTCCGGGCGTGACA	5	8	Unclssified
TGTCACATCCTGATTTTTGT	AGTGAATTTCCGGGCGTGAC	4	4	Unclssified
TGTCACGCCCAGAAATTCCC	GAAAACTTCGGGGTGTGACA	13	20	Osr34a
TGTCACGCCCAGAAATTTAG	ACGAAAATCGGGGCGTTACA	15	16	Osr27d
TGTCACGCCCCGAATTAGTC	ACGACGGAACGGGCGCTACA	3	1	Unclssified
TGTCGAAACATGATTTCGGC	GGGTACCCATAATCTCCACA	7	5	Dasheng
TGTCGAAACTAGATTTCGGC	GGATATCCATAATCTCCACA	14	12	Osr25.6
TGTCGGTGACATGGGATCAG	AGGAGCCCCACGCTCCGTCA	3	3	Osr27.55
TGTCGGTGATATGGGACCGG	GAGGAGCCACGAGCTCCGTC	2	2	Osr27.31
TGTGGAGATTATGGATATCC	GCCGAAATCTAGTTTCGACA	14	13	Osr26.7
TGTGGAGATTATGGGTACCC	GCCGAATTCATGTTTCGACA	8	15	Osr25.1
TGTGGAGATTATGGGTACCC	TGCCGAATTCATGTTTCGAC	1	4	Unclssified
TGTTAGAATTTCAATGGTTA	AGCCAAGACTTATTCCTACA	3	7	Osr4.3
TGTTAGAATTTCAATGGTTA	CAGCCAAGACTTATTCCTAC	1	3	Unclssified
TGTTGAGATTATGGGCATAT	CCCATTCATTAATTCCAACA	5	9	Unclssified
TGTTGGAATTAATGAATGGG	ATATGCCCATAATCTCAACA	5	9	Tos5
TGTTGGAGTTGTTCCAAATT	TCTATACGTCGTTCATAACA	1	3	Unclssified
