# Supplementary material for: Transposable element finder (TEF): finding active transposable elements from next generation sequencing data
Source: BMC Bioinformatics. 2022 Nov 22;23:500. doi: 10.1186/s12859-022-05011-3 (PMC9682801; doi:10.1186/s12859-022-05011-3)
Supplement: Supplementary file 13 — Additional file 13. Table S11. Head and tail sequences of TE element among JRC lines detected by junction method. Head, tail and flanking sequences are detected by comparison between JRC lines and Nipponbare short reads. Line names of TE insertion with same flanking sequences are listed. [file 12859_2022_5011_MOESM13_ESM.xlsx]

## Sheet: JRC
Table S11 Head and tail sequences of TE element among JRC lines detected by junction method.
Head, tail and flanking sequences are detected by comparison between JRC lines and Nipponbare short reads.
Line names of TE insertion with same flanking sequences are listed.
Transposable element 1
TE head sequence	TE tail sequence	Upstream flanking	Downstream flanking	Detected lines
AAAAACTAGAATATTAGGGA	AAGACCCCTGGGCATTTCTC	AAATTTTGCACCAAATTTCT	TTGCACCAAATTTCTTGGAA	jrc44
AAAAACTAGAATATTAGGGA	AAGACCCCTGGGCATTTCTC	TTATTGGTGTCACCATTTAC	GGTGTCACCATTTACTATGA	jrc44
AAAAACTAGAATATTAGGGA	AAGACCCCTGGGCATTTCTC	TTCATGATAGAGTTTCTGTT	GATAGAGTTTCTGTTATTTT	jrc44
Transposable element 2
TE head sequence	TE tail sequence	Upstream flanking	Downstream flanking	Detected lines
AAATTTTTTTATTTTTAATT	ATTAAAAATAAAAAAAATTC	ACAGGGCATGATGTATAACG	GATGTATAACGGGCACAACT	jrc44
AAATTTTTTTATTTTTAATT	ATTAAAAATAAAAAAAATTC	TTTTCTCCGTGCGAATGGGG	TGCGAATGGGGTTCGGAGAT	jrc44
Transposable element 3
TE head sequence	TE tail sequence	Upstream flanking	Downstream flanking	Detected lines
AATTTTTTTCGGTTTTAGAT	TCTAAAAACGAAAAAAATTC	ACTGCGGCACTGCCGAACTG	CTGCCGAACTGTCAGTCTTT	jrc21 jrc42 jrc43
AATTTTTTTCGGTTTTAGAT	TCTAAAAACGAAAAAAATTC	CTCTTGGCTTCTCTTCTTCA	TCTCTTCTTCATGCACAGAA	jrc21 jrc42 jrc43
Transposable element 4
TE head sequence	TE tail sequence	Upstream flanking	Downstream flanking	Detected lines
AATTTTTTTCGTTTTTAGAT	TCTAAAACCGAAAAAAATTC	ACTTGTAAACCTAACTTTTG	CCTAACTTTTGGATGTAAAA	jrc21 jrc42 jrc43 jrc44
AATTTTTTTCGTTTTTAGAT	TCTAAAACCGAAAAAAATTC	AGTCCCACATGGAATTTTCG	TGGAATTTTCGTTTCTCTTG	jrc21 jrc42 jrc43 jrc44
AATTTTTTTCGTTTTTAGAT	TCTAAAACCGAAAAAAATTC	AGTGAGAGGCGAGAATCGCG	CGAGAATCGCGAGATGGAGT	jrc21 jrc42 jrc43 jrc44
AATTTTTTTCGTTTTTAGAT	TCTAAAACCGAAAAAAATTC	GGAAACCCATCTGAACGAGG	TCTGAACGAGGGCGTAAGCG	jrc01 jrc21 jrc42 jrc43 jrc44 jrc47
AATTTTTTTCGTTTTTAGAT	TCTAAAACCGAAAAAAATTC	TGGTGGATAGTACTAAATTG	GTACTAAATTGGGGCTGGTC	jrc01 jrc21 jrc42 jrc43 jrc44 jrc47
Transposable element 5
TE head sequence	TE tail sequence	Upstream flanking	Downstream flanking	Detected lines
AATTTTTTTTATTTATAATT	AATTATAAATAAAAAAAATT	AGAGCACCTCGCGTCGCGCG	CGCGTCGCGCGGGACTCCAA	jrc44
AATTTTTTTTATTTATAATT	AATTATAAATAAAAAAAATT	AGGAAAGGAAGGGAAGGAAG	AGGGAAGGAAGACTGTTGCG	jrc44
AATTTTTTTTATTTATAATT	AATTATAAATAAAAAAAATT	CATTATCCCTAGGGTTTGGG	CTAGGGTTTGGGGGGTAATG	jrc21 jrc43 jrc44
AATTTTTTTTATTTATAATT	AATTATAAATAAAAAAAATT	CCAGCACTCACGGCTCATCG	CACGGCTCATCGCGCATGGA	jrc44
AATTTTTTTTATTTATAATT	AATTATAAATAAAAAAAATT	TCCATGCGCGATGAGCCGTG	CGATGAGCCGTGAGTGCTGG	jrc44
AATTTTTTTTATTTATAATT	AATTATAAATAAAAAAAATT	TTGGAGTCCCGCGCGACGCG	CGCGCGACGCGAGGTGCTCT	jrc44
Transposable element 6
TE head sequence	TE tail sequence	Upstream flanking	Downstream flanking	Detected lines
AATTTTTTTTATTTATAATT	ATTATAAATAAAAAAAATTC	AAATTGTGCGTTCGGTTAAG	TTCGGTTAAGCCCTGGCGTG	jrc04 jrc05 jrc06 jrc10 jrc12 jrc18 jrc48
AATTTTTTTTATTTATAATT	ATTATAAATAAAAAAAATTC	AACTATGGTGGGAAGATGCG	GGAAGATGCGATCTCCACCC	jrc01 jrc03 jrc04 jrc05 jrc06 jrc08 jrc10 jrc12 jrc14 jrc18 jrc21 jrc35 jrc42 jrc43 jrc47 jrc48
AATTTTTTTTATTTATAATT	ATTATAAATAAAAAAAATTC	AAGAAAGCGTGATTGTATTG	TGATTGTATTGTGGATAAAA	jrc18 jrc44
AATTTTTTTTATTTATAATT	ATTATAAATAAAAAAAATTC	AAGAGCGAACCAAATCGATG	CCAAATCGATGGGGATTAAA	jrc44
AATTTTTTTTATTTATAATT	ATTATAAATAAAAAAAATTC	ACCCAAGTAGTCAACCTTTG	GTCAACCTTTGGTCTTCTAT	jrc44
AATTTTTTTTATTTATAATT	ATTATAAATAAAAAAAATTC	AGACACGCACTGCACGAGAG	CTGCACGAGAGAACCTCGGA	jrc07 jrc54
AATTTTTTTTATTTATAATT	ATTATAAATAAAAAAAATTC	AGAGCACCTCGCGTCGCGCG	GCGTCGCGCGGGACTCCAAA	jrc21 jrc42 jrc43
AATTTTTTTTATTTATAATT	ATTATAAATAAAAAAAATTC	AGCTGAGCAGGTGATGTTTG	GGTGATGTTTGGTGCGCATA	jrc07 jrc12 jrc13 jrc18 jrc19 jrc41 jrc44 jrc54
AATTTTTTTTATTTATAATT	ATTATAAATAAAAAAAATTC	AGGAAAGGAAGGGAAGGAAG	GGGAAGGAAGACTGTTGCGA	jrc21 jrc42 jrc43
AATTTTTTTTATTTATAATT	ATTATAAATAAAAAAAATTC	ATAATAGAAAGTTGGAAACG	AGTTGGAAACGATCATGCAA	jrc44
AATTTTTTTTATTTATAATT	ATTATAAATAAAAAAAATTC	CACTTCCTTGAATGAATTAG	GAATGAATTAGGCCGACCAC	jrc12 jrc13 jrc41
AATTTTTTTTATTTATAATT	ATTATAAATAAAAAAAATTC	CATTATCCCTAGGGTTTGGG	TAGGGTTTGGGGGGTAATGG	jrc44
AATTTTTTTTATTTATAATT	ATTATAAATAAAAAAAATTC	CCACAGGAGGGGTATTGATG	GGTATTGATGGCCAAAAGGC	jrc29 jrc31 jrc32 jrc35 jrc39 jrc52 jrc53 jrc54
AATTTTTTTTATTTATAATT	ATTATAAATAAAAAAAATTC	CCAGCACTCACGGCTCATCG	ACGGCTCATCGCGCATGGAT	jrc12 jrc19 jrc41 jrc44
AATTTTTTTTATTTATAATT	ATTATAAATAAAAAAAATTC	CGAATGGGGAGGTGGGAAGG	AGGTGGGAAGGAAGTAGAGG	jrc18 jrc19 jrc41 jrc44 jrc54
AATTTTTTTTATTTATAATT	ATTATAAATAAAAAAAATTC	CTCTATCCATTCCAACCGCG	TTCCAACCGCGCACAGTATT	jrc44
AATTTTTTTTATTTATAATT	ATTATAAATAAAAAAAATTC	CTGATGCCGCCAGCAATTAG	CCAGCAATTAGGTGCCGCTA	jrc19
AATTTTTTTTATTTATAATT	ATTATAAATAAAAAAAATTC	CTTGACGGAGAGGAGAGCGG	AGGAGAGCGGCGGAGTGGGC	jrc01 jrc03 jrc04 jrc05 jrc06 jrc08 jrc10 jrc12 jrc14 jrc18 jrc21 jrc42 jrc43 jrc47 jrc48
AATTTTTTTTATTTATAATT	ATTATAAATAAAAAAAATTC	GAGACCCGATGCAATAGGCG	TGCAATAGGCGGCGGAACCA	jrc41 jrc44
AATTTTTTTTATTTATAATT	ATTATAAATAAAAAAAATTC	GATAACCCATCCTACCACTG	TCCTACCACTGCGCTAGTTG	jrc44
AATTTTTTTTATTTATAATT	ATTATAAATAAAAAAAATTC	GCAGAGAGAAGAGAGAAGGG	GAGAGAAGGGGAGACAGACA	jrc21 jrc42 jrc43
AATTTTTTTTATTTATAATT	ATTATAAATAAAAAAAATTC	GCCTTCAGACTAATTGAGAG	CTAATTGAGAGCTATGACTG	jrc07 jrc12 jrc13 jrc18 jrc41 jrc44
AATTTTTTTTATTTATAATT	ATTATAAATAAAAAAAATTC	GCGGACACGTCGGATCGGTG	TCGGATCGGTGGTAGTGCTC	jrc12 jrc13 jrc18
AATTTTTTTTATTTATAATT	ATTATAAATAAAAAAAATTC	GGCTCCCCCCGCGCCGGTCG	CGCGCCGGTCGCCCGGCGAC	jrc41
AATTTTTTTTATTTATAATT	ATTATAAATAAAAAAAATTC	GGGTATGATTACACGAGAGG	TACACGAGAGGCCAGACGCC	jrc07 jrc12 jrc18 jrc19 jrc41
AATTTTTTTTATTTATAATT	ATTATAAATAAAAAAAATTC	GTCCCCTGTGGTGGTTTTCG	GGTGGTTTTCGGTCGCTCGT	jrc18 jrc19 jrc41 jrc54
AATTTTTTTTATTTATAATT	ATTATAAATAAAAAAAATTC	TACCAACCCGTCATTGGAAG	TCATTGGAAGGGACAAACGT	jrc21 jrc42 jrc43
AATTTTTTTTATTTATAATT	ATTATAAATAAAAAAAATTC	TACTACTGGGCGAATTCTGG	GCGAATTCTGGAGAACGGCC	jrc44
AATTTTTTTTATTTATAATT	ATTATAAATAAAAAAAATTC	TCAAACGAACTCACTAATAG	CTCACTAATAGGCCTCGAAA	jrc12 jrc54
AATTTTTTTTATTTATAATT	ATTATAAATAAAAAAAATTC	TCCATGCGCGATGAGCCGTG	GATGAGCCGTGAGTGCTGGA	jrc12 jrc19 jrc41 jrc44
AATTTTTTTTATTTATAATT	ATTATAAATAAAAAAAATTC	TCGCCGGGCGACCGGCGCGG	GACCGGCGCGGGGGGAGCCG	jrc41
AATTTTTTTTATTTATAATT	ATTATAAATAAAAAAAATTC	TCGGGGAGATGCAGCCGTTG	TGCAGCCGTTGGAGTTTCGG	jrc41
AATTTTTTTTATTTATAATT	ATTATAAATAAAAAAAATTC	TGAGACAGAGAGAGATAGCG	GAGAGATAGCGAAGCTTTGC	jrc19
AATTTTTTTTATTTATAATT	ATTATAAATAAAAAAAATTC	TGTTACCTGGCGAGGAAATG	GCGAGGAAATGACGATTTCT	jrc18 jrc19
AATTTTTTTTATTTATAATT	ATTATAAATAAAAAAAATTC	TGTTAGGATGTGTTTGGATG	GTGTTTGGATGATGGTCAAG	jrc07 jrc12 jrc13 jrc41 jrc54
AATTTTTTTTATTTATAATT	ATTATAAATAAAAAAAATTC	TTCCACCCGTTTTCGGTAGG	TTTTCGGTAGGCGGCAAGAT	jrc44
AATTTTTTTTATTTATAATT	ATTATAAATAAAAAAAATTC	TTGGAGTCCCGCGCGACGCG	GCGCGACGCGAGGTGCTCTC	jrc21 jrc42 jrc43
AATTTTTTTTATTTATAATT	ATTATAAATAAAAAAAATTC	TTTTAGGAATAAGTTCATTG	TAAGTTCATTGAGGTCCCTT	jrc41
Transposable element 7
TE head sequence	TE tail sequence	Upstream flanking	Downstream flanking	Detected lines
AGAATTTTCAGAATATAACA	GTTATATTCTGAAAATTCTC	GCCTCGCCCAGATTCCACCG	GATTCCACCGGATTCCACCG	jrc01 jrc03 jrc04 jrc08 jrc10 jrc14 jrc47 jrc48
AGAATTTTCAGAATATAACA	GTTATATTCTGAAAATTCTC	TGCTCCCCGACCTGCGGCGG	CCTGCGGCGGCGTCGCAGCA	jrc01 jrc03 jrc04 jrc08 jrc10 jrc14 jrc47 jrc48
Transposable element 8
TE head sequence	TE tail sequence	Upstream flanking	Downstream flanking	Detected lines
AGAGGTGGCCAAACGGGCCG	CGCCCGTTTGGACACCTATA	ACGGCACAGCCGGCCCGACT	GGCCCGACTGACCTCGGGTC	jrc41 jrc44
AGAGGTGGCCAAACGGGCCG	CGCCCGTTTGGACACCTATA	ATCAAGCATGGGCCGAATTT	GCCGAATTTCCGTCGCAGTG	jrc21 jrc43
AGAGGTGGCCAAACGGGCCG	CGCCCGTTTGGACACCTATA	GCCCTCGCTCGGTTTCCGCT	GTTTCCGCTCCGGGTCCGGC	jrc21 jrc41 jrc43 jrc44
Transposable element 9
TE head sequence	TE tail sequence	Upstream flanking	Downstream flanking	Detected lines
AGAGGTGGCCAAACGGGCCG	CGCCCGTTTGGCCACCTCTA	AACTCAACGCAGTTTTCAAT	GTTTTCAATACATAAGCGAT	jrc21 jrc43 jrc44
AGAGGTGGCCAAACGGGCCG	CGCCCGTTTGGCCACCTCTA	CCCTGGGTATACTCACTCGT	CTCACTCGTGAGAATGACAC	jrc21 jrc43 jrc44
AGAGGTGGCCAAACGGGCCG	CGCCCGTTTGGCCACCTCTA	CCGAGCGGGTCGGTGCGTGT	GGTGCGTGTTCCAGCACGGG	jrc21 jrc43 jrc44
AGAGGTGGCCAAACGGGCCG	CGCCCGTTTGGCCACCTCTA	GTTCCAAGCATGGCCACCTT	GGCCACCTTGACAAATTAGT	jrc21 jrc43 jrc44
Transposable element 10
TE head sequence	TE tail sequence	Upstream flanking	Downstream flanking	Detected lines
AGAGGTGGCCAAATGGGCCG	CGCCCGTTTGGCCACCTCTA	CCCCCACGCCGGCGCCTCCT	GCGCCTCCTCTCCTCCTCCC	jrc38 jrc40
AGAGGTGGCCAAATGGGCCG	CGCCCGTTTGGCCACCTCTA	CCCCGTCCCTCCTCCCCCAT	CTCCCCCATCTCTCCTCTCT	jrc38 jrc40
Transposable element 11
TE head sequence	TE tail sequence	Upstream flanking	Downstream flanking	Detected lines
AGCCCCATCGTTTGGCCTAA	AAATGGCAACCGATGGGAGC	CCTCATTGTCAGCATCCTCC	CCTCCTTCCTAAAACCACAC	jrc44
AGCCCCATCGTTTGGCCTAA	AAATGGCAACCGATGGGAGC	TTAGAGAGAAAAAAACGTAC	CGTACTTTCCAGCGCATGTA	jrc44
Transposable element 12
TE head sequence	TE tail sequence	Upstream flanking	Downstream flanking	Detected lines
AGGGATGAAAACGGAGCGGA	CCGCTCCGTTTTCATCCCTA	AGGAAAGGGAGATGATACCT	ATGATACCTGTGGAAGCTAG	jrc44
AGGGATGAAAACGGAGCGGA	CCGCTCCGTTTTCATCCCTA	AGTTTAACGTACCATCATAT	CCATCATATGTCTTTCAAGC	jrc44
AGGGATGAAAACGGAGCGGA	CCGCTCCGTTTTCATCCCTA	ATAATTAGAGTAGTATTAGT	AGTATTAGTATTAGCTCCAT	jrc44
AGGGATGAAAACGGAGCGGA	CCGCTCCGTTTTCATCCCTA	ATTGATAATGCCCTCCAACT	CCTCCAACTGAGGAATTGCA	jrc44
AGGGATGAAAACGGAGCGGA	CCGCTCCGTTTTCATCCCTA	CTTGAAAGACATATGATGGT	TATGATGGTACGTTAAACTA	jrc44
Transposable element 13
TE head sequence	TE tail sequence	Upstream flanking	Downstream flanking	Detected lines
AGGGGCGTAGCCAGCTAGGT	AAATCCTAGCTACGCCACTG	CAGAGATTTGGCTTGAGAAC	CTTGAGAACTAACACAGATA	jrc10
AGGGGCGTAGCCAGCTAGGT	AAATCCTAGCTACGCCACTG	TGCCAGCCAGACTGGCCACC	CTGGCCACCTTCGACAATGG	jrc10
AGGGGCGTAGCCAGCTAGGT	AAATCCTAGCTACGCCACTG	TTTCTCAATCTCTGTATACC	CTGTATACCTGTATTCGTTC	jrc10
AGGGGCGTAGCCAGCTAGGT	AAATCCTAGCTACGCCACTG	TTTGCATACTTCCTACCGGC	CCTACCGGCACACATCCAAC	jrc10
Transposable element 14
TE head sequence	TE tail sequence	Upstream flanking	Downstream flanking	Detected lines
AGGGGTGAAAACGGTTCGGA	CCGTACCGTTTTCACCCCTA	CGTCGTTGGATCTCCAGCCT	CTCCAGCCTCTTCTTCATGG	jrc41
AGGGGTGAAAACGGTTCGGA	CCGTACCGTTTTCACCCCTA	GTGCCCTAGCTAGTGTGAGT	AGTGTGAGTGTGTATTTGTA	jrc41
AGGGGTGAAAACGGTTCGGA	CCGTACCGTTTTCACCCCTA	TAACGAATTGTTTTGGCAGT	TTTGGCAGTGGAGAATAAAT	jrc41
Transposable element 15
TE head sequence	TE tail sequence	Upstream flanking	Downstream flanking	Detected lines
AGGGTGTGAAAAACCGCCGG	CGGCGGTTTTTGAAACCCTG	AGCTAGCACTACTGAGCACC	CTGAGCACCCCAATGATAGA	jrc01 jrc03 jrc05 jrc06 jrc07 jrc08 jrc12 jrc13 jrc18 jrc47
AGGGTGTGAAAAACCGCCGG	CGGCGGTTTTTGAAACCCTG	GCCACTCGGCCACTGGAAGC	ACTGGAAGCAAGCGCACGGC	jrc07 jrc18
AGGGTGTGAAAAACCGCCGG	CGGCGGTTTTTGAAACCCTG	GTCGCTCATTCAGCAGCACC	AGCAGCACCCATGTTTCTAA	jrc01 jrc03 jrc05 jrc06 jrc07 jrc08 jrc12 jrc13 jrc18 jrc41 jrc47
AGGGTGTGAAAAACCGCCGG	CGGCGGTTTTTGAAACCCTG	TGTAGTACTTTGCTGGTGCC	GCTGGTGCCCAACCTTCATG	jrc41
Transposable element 16
TE head sequence	TE tail sequence	Upstream flanking	Downstream flanking	Detected lines
AGGGTTTCAAAAACCGCCGG	CGGCGGTTTTTCACACCCTG	CTGCACGCCGAGATGGGCGC	GATGGGCGCAGGCCTGCATG	jrc21 jrc42 jrc43
AGGGTTTCAAAAACCGCCGG	CGGCGGTTTTTCACACCCTG	GTCGCCTTCATGTCCTAGAC	GTCCTAGACAACTGAGACAC	jrc21 jrc42 jrc43
AGGGTTTCAAAAACCGCCGG	CGGCGGTTTTTCACACCCTG	TAGGTACACGAGGAAGGACC	GGAAGGACCGCCAGGGTGAG	jrc21 jrc43
Transposable element 17
TE head sequence	TE tail sequence	Upstream flanking	Downstream flanking	Detected lines
AGTAAATCCCTTGTGTACAC	GTGTACACAAGGGATTTACT	GTTCAGACCATTTGTGTTGG	CATTTGTGTTGGCCTGAATA	jrc03 jrc08 jrc21 jrc42 jrc43 jrc44
AGTAAATCCCTTGTGTACAC	GTGTACACAAGGGATTTACT	TATTCAGGCCAACACAAATG	CCAACACAAATGGTCTGAAC	jrc03 jrc08 jrc21 jrc42 jrc43 jrc44
Transposable element 18
TE head sequence	TE tail sequence	Upstream flanking	Downstream flanking	Detected lines
AGTGGCGAAGCCACCGTAGG	AAATCCTGGCTTCGCCACTG	GGGTTCATAGCATTGTTGCC	ATTGTTGCCCCTCACAACCC	jrc21 jrc42 jrc43 jrc44
AGTGGCGAAGCCACCGTAGG	AAATCCTGGCTTCGCCACTG	TCTGTATCGGCTCCTGCCCC	TCCTGCCCCACCTTCCCCAC	jrc21 jrc43 jrc44
AGTGGCGAAGCCACCGTAGG	AAATCCTGGCTTCGCCACTG	TTCAGCTCGTCCCACATGGC	CCACATGGCGTCCCAGTGCT	jrc21 jrc43 jrc44
Transposable element 19
TE head sequence	TE tail sequence	Upstream flanking	Downstream flanking	Detected lines
ATACCTGGCCAAATGGGCCG	CGCCCGTTTGGCCTGCTATA	ACTCTAAAAGCTCAAAACCT	TCAAAACCTGAACTTTTTTG	jrc04 jrc05 jrc06 jrc10 jrc12 jrc14 jrc18 jrc47 jrc48
ATACCTGGCCAAATGGGCCG	CGCCCGTTTGGCCTGCTATA	CGCGGCTCGTGTGCTGGCCT	TGCTGGCCTGCCCAGTGGCC	jrc10 jrc12
ATACCTGGCCAAATGGGCCG	CGCCCGTTTGGCCTGCTATA	GGCCATCCGGCCATCGGGGT	CATCGGGGTGGGGAGGGGCG	jrc04 jrc05 jrc06 jrc10 jrc12 jrc14 jrc18 jrc47 jrc48
Transposable element 20
TE head sequence	TE tail sequence	Upstream flanking	Downstream flanking	Detected lines
ATAGTTGGCCATAAGGCCCG	GGCCCACATGGCCAACTATA	AATAATAAGAGACATGAAGT	ACATGAAGTAAGCTCTCGGA	jrc21 jrc43
ATAGTTGGCCATAAGGCCCG	GGCCCACATGGCCAACTATA	GAAGTAGTGGTATGGGGGGT	ATGGGGGGTGGGGGCGTGGG	jrc21 jrc43 jrc44
ATAGTTGGCCATAAGGCCCG	GGCCCACATGGCCAACTATA	GCTGCTGCTGCCGCAGATGT	CGCAGATGTGCTAGCTGTGC	jrc21 jrc43 jrc44
Transposable element 21
TE head sequence	TE tail sequence	Upstream flanking	Downstream flanking	Detected lines
ATAGTTGGCCATGTGGGCCG	GGGCCTTATGGCCAACTATA	CCCCGCCTCCCCCCTCCGGT	CCCTCCGGTCGTCCCCTTCG	jrc44
ATAGTTGGCCATGTGGGCCG	GGGCCTTATGGCCAACTATA	GACACACCAAGCTAGCGGCT	CTAGCGGCTGCTGCTGCTTT	jrc44
Transposable element 22
TE head sequence	TE tail sequence	Upstream flanking	Downstream flanking	Detected lines
ATTTTTTTTATTTATAATTT	ATTATAAATAAAAAAAATTC	ACTACTGGGCGAATTCTGGA	GCGAATTCTGGAGAACGGCC	jrc21 jrc43 jrc44
ATTTTTTTTATTTATAATTT	ATTATAAATAAAAAAAATTC	CCAAACCGTAGCCGAGGACA	GCCGAGGACATAAGGCGGTC	jrc08
ATTTTTTTTATTTATAATTT	ATTATAAATAAAAAAAATTC	CCATGCGCGATGAGCCGTGA	GATGAGCCGTGAGTGCTGGA	jrc08 jrc42 jrc44
ATTTTTTTTATTTATAATTT	ATTATAAATAAAAAAAATTC	GAATGGGGAGGTGGGAAGGA	AGGTGGGAAGGAAGTAGAGG	jrc44
ATTTTTTTTATTTATAATTT	ATTATAAATAAAAAAAATTC	GACACGCACTGCACGAGAGA	CTGCACGAGAGAACCTCGGA	jrc21 jrc43
ATTTTTTTTATTTATAATTT	ATTATAAATAAAAAAAATTC	GAGACAGAGAGAGATAGCGA	GAGAGATAGCGAAGCTTTGC	jrc08
ATTTTTTTTATTTATAATTT	ATTATAAATAAAAAAAATTC	GTTACCTGGCGAGGAAATGA	GCGAGGAAATGACGATTTCT	jrc08
ATTTTTTTTATTTATAATTT	ATTATAAATAAAAAAAATTC	GTTAGGATGTGTTTGGATGA	GTGTTTGGATGATGGTCAAG	jrc21 jrc42 jrc43
ATTTTTTTTATTTATAATTT	ATTATAAATAAAAAAAATTC	TAATAGAAAGTTGGAAACGA	AGTTGGAAACGATCATGCAA	jrc44
ATTTTTTTTATTTATAATTT	ATTATAAATAAAAAAAATTC	TGAACGTGCTCACGTGCAGA	CTCACGTGCAGAACATGAAA	jrc21 jrc42 jrc43
Transposable element 23
TE head sequence	TE tail sequence	Upstream flanking	Downstream flanking	Detected lines
ATTTTTTTTATTTTTAATTT	ATTATAAATAAAAAAAATTC	AATTTACATGAACCTTTGGA	TGAACCTTTGGACCAATTCT	jrc03 jrc05 jrc06 jrc07 jrc08 jrc12 jrc13
ATTTTTTTTATTTTTAATTT	ATTATAAATAAAAAAAATTC	GAAAGCAATGTGTATAGAGA	TGTGTATAGAGATGCAGCCT	jrc03 jrc05 jrc06 jrc07 jrc08 jrc12 jrc13
Transposable element 24
TE head sequence	TE tail sequence	Upstream flanking	Downstream flanking	Detected lines
CAACTTTGTTATTGATGACT	ATAAAAGTTATAGATCTTGA	GTAGATATTGATGATTTATA	TGATTTATACAACTTTGTTG	jrc38
CAACTTTGTTATTGATGACT	ATAAAAGTTATAGATCTTGA	GTATATCTTAATAAGTTATA	TAAGTTATACAACTTTGTTG	jrc38
Transposable element 25
TE head sequence	TE tail sequence	Upstream flanking	Downstream flanking	Detected lines
CACTACAACAAAACCACTGT	GGGGGGGTTTTGTTGTAGTG	AATAAATCAGAAGAAGAGTA	GTAAGAGGTCTATGGCTGAA	jrc42
CACTACAACAAAACCACTGT	GGGGGGGTTTTGTTGTAGTG	ATACAAAAATCTCGACTAAA	AAACTCGAAACCCTAACTAA	jrc42
CACTACAACAAAACCACTGT	GGGGGGGTTTTGTTGTAGTG	GATCAACAACTTGCTTACCT	CCTTTGCTCTCATCTTCACC	jrc42
CACTACAACAAAACCACTGT	GGGGGGGTTTTGTTGTAGTG	TTTCTCTTTCAACAAACTGC	TGCATGTACGTCTTCTTGCA	jrc42
Transposable element 26
TE head sequence	TE tail sequence	Upstream flanking	Downstream flanking	Detected lines
CACTACAAGGAATCTGTTAA	TTAACAAGTTTCTTGTAGTG	ACATGCCAACGATTGTAACT	ACTGCTATTTTTATTTATAT	jrc44
CACTACAAGGAATCTGTTAA	TTAACAAGTTTCTTGTAGTG	AGTAGTGTTCAAACCTCTAA	TAAGAGGAGGACAATCTCAT	jrc44
CACTACAAGGAATCTGTTAA	TTAACAAGTTTCTTGTAGTG	GCTCACCCTGGAACATTGAA	GAATTCCAAGTTCTCTGTCG	jrc44
CACTACAAGGAATCTGTTAA	TTAACAAGTTTCTTGTAGTG	TACTGGTGTGATTATGGTGA	TGAATAAGAGCAATATCGGC	jrc44
Transposable element 27
TE head sequence	TE tail sequence	Upstream flanking	Downstream flanking	Detected lines
CACTACACTGGTCAAGGTCA	GTGTGAGGATCTGGCGTAGT	AATGTGGAAAATGCTAGAAT	GAATGACTTACATTGTGACG	jrc18
CACTACACTGGTCAAGGTCA	GTGTGAGGATCTGGCGTAGT	CACATCTAAAATGGTCGTCT	GTCTGTATATGCCTAACAAT	jrc18
CACTACACTGGTCAAGGTCA	GTGTGAGGATCTGGCGTAGT	CTACGGCCACGCGGGCGCCG	GCCGAGGTGTTCGATTCTGG	jrc18
CACTACACTGGTCAAGGTCA	GTGTGAGGATCTGGCGTAGT	TTTTCACATACCTACGGTTA	GTTAGTGCCAAACCTCACGG	jrc18
Transposable element 28
TE head sequence	TE tail sequence	Upstream flanking	Downstream flanking	Detected lines
CACTACGCCAGATCCTCACA	TGACCTTGGCCAGTGTAGTG	AAAAAACACAGGAATGATCG	TCGTTTGATTGGACCATAGG	jrc07
CACTACGCCAGATCCTCACA	TGACCTTGGCCAGTGTAGTG	AAAAATATTTGAAATACAAA	AAATTTCAATACCATATGGC	jrc01 jrc03 jrc04 jrc05 jrc06 jrc07 jrc08 jrc10 jrc12 jrc14 jrc18 jrc47 jrc48
CACTACGCCAGATCCTCACA	TGACCTTGGCCAGTGTAGTG	AAATTGATAAAAACAACTGA	TGACAATGAAAGACATTTGG	jrc01 jrc03 jrc04 jrc05 jrc06 jrc07 jrc08 jrc10 jrc12 jrc14 jrc18 jrc47 jrc48
CACTACGCCAGATCCTCACA	TGACCTTGGCCAGTGTAGTG	AAGGAAATTGATCTACTAAA	AAAGGAAGCTTATCCAGAAG	jrc01 jrc03 jrc04 jrc08 jrc10 jrc14 jrc47 jrc48
CACTACGCCAGATCCTCACA	TGACCTTGGCCAGTGTAGTG	AGCAGTCAAGACTGAGCACT	ACTCCTTATTTTTTATTTTT	jrc03 jrc04 jrc05 jrc06 jrc07 jrc08 jrc10 jrc12 jrc18 jrc48
CACTACGCCAGATCCTCACA	TGACCTTGGCCAGTGTAGTG	AGCGTGAAAACACATGAGAA	GAAGTTTTTCGATTACTAAT	jrc01 jrc03 jrc04 jrc05 jrc06 jrc08 jrc10 jrc12 jrc14 jrc18 jrc47 jrc48
CACTACGCCAGATCCTCACA	TGACCTTGGCCAGTGTAGTG	AGTCAACTACTATTAGGTAT	TATGTGGTATCCATAACCAT	jrc01 jrc03 jrc04 jrc05 jrc06 jrc07 jrc08 jrc10 jrc12 jrc47 jrc48
CACTACGCCAGATCCTCACA	TGACCTTGGCCAGTGTAGTG	ATCTTAAGTGATTTAAGAGC	AGCAAGTATAATAGTAGGCT	jrc01 jrc03 jrc04 jrc05 jrc06 jrc08 jrc10 jrc12 jrc14 jrc18 jrc47 jrc48
CACTACGCCAGATCCTCACA	TGACCTTGGCCAGTGTAGTG	ATTCACGATTGTCGATCAAT	AATGCACAGATGACATTGGC	jrc01 jrc03 jrc04 jrc05 jrc06 jrc07 jrc08 jrc10 jrc12 jrc14 jrc18 jrc47 jrc48
CACTACGCCAGATCCTCACA	TGACCTTGGCCAGTGTAGTG	CACATCTCCAGCCCTCGGTC	GTCTCTATTTCCTCTTCACA	jrc01 jrc03 jrc04 jrc05 jrc06 jrc07 jrc08 jrc10 jrc12 jrc14 jrc18 jrc47 jrc48
CACTACGCCAGATCCTCACA	TGACCTTGGCCAGTGTAGTG	CCATCACTCTAGGAATATTA	TTACACTCTCCAGAGATATA	jrc01 jrc03 jrc04 jrc07 jrc08 jrc10 jrc14 jrc18 jrc47 jrc48
CACTACGCCAGATCCTCACA	TGACCTTGGCCAGTGTAGTG	CTAGAGGAAATTTTACCTTA	TTAAGCCCTGTATATTCTCC	jrc01 jrc03 jrc04 jrc05 jrc06 jrc07 jrc08 jrc10 jrc12 jrc14 jrc18 jrc47 jrc48
CACTACGCCAGATCCTCACA	TGACCTTGGCCAGTGTAGTG	CTATTCTCTCTCCTCTTTTA	TTATCTTCTTAAAATATGTT	jrc01 jrc03 jrc04 jrc05 jrc06 jrc08 jrc10 jrc12 jrc14 jrc47 jrc48
CACTACGCCAGATCCTCACA	TGACCTTGGCCAGTGTAGTG	GAAGGATGTTAATGCAGAAT	AATATTACAAAATGTATTAT	jrc01 jrc03 jrc04 jrc05 jrc06 jrc07 jrc08 jrc10 jrc12 jrc18 jrc47 jrc48
CACTACGCCAGATCCTCACA	TGACCTTGGCCAGTGTAGTG	GCAAAAGGCTAAAACACAAT	AATGCACGTAGTTGTGAAGA	jrc08 jrc10
CACTACGCCAGATCCTCACA	TGACCTTGGCCAGTGTAGTG	GGCTAACTCGATCGAAAAGA	AGAGCTGCTTATCCCACAGC	jrc01 jrc03 jrc04 jrc05 jrc06 jrc08 jrc10 jrc12 jrc14 jrc47 jrc48
CACTACGCCAGATCCTCACA	TGACCTTGGCCAGTGTAGTG	TCTATTGAGCCTAATTAATA	ATACATGATTAGCCTATGTG	jrc01 jrc03 jrc04 jrc05 jrc06 jrc07 jrc08 jrc10 jrc14 jrc18 jrc47 jrc48
CACTACGCCAGATCCTCACA	TGACCTTGGCCAGTGTAGTG	TTGGCCACTATAGCTAGGCT	GCTATATTTGGTTTTCTTCA	jrc01 jrc05 jrc06 jrc14 jrc47 jrc48
Transposable element 29
TE head sequence	TE tail sequence	Upstream flanking	Downstream flanking	Detected lines
CACTACTACAAAAATCGTTT	AAAACGCTTTCTGTAGTAGT	AGCAAGTGTGAAGTGTGTGG	GTGGTATTGTCGACACCTAT	jrc19 jrc46
CACTACTACAAAAATCGTTT	AAAACGCTTTCTGTAGTAGT	CGGAGCATGGCGGACGGGAA	GGAAGGAGCTGGAGCGCGCG	jrc19 jrc27 jrc36 jrc38 jrc45 jrc46
CACTACTACAAAAATCGTTT	AAAACGCTTTCTGTAGTAGT	GATATCCGTGCAGGAGGGTG	GGTGGAACGTGGAGCAGCAA	jrc27 jrc36 jrc45 jrc46
CACTACTACAAAAATCGTTT	AAAACGCTTTCTGTAGTAGT	GTCTGGGTGTGCATTGGAAA	GAAAATCTATATACTTCACT	jrc38
CACTACTACAAAAATCGTTT	AAAACGCTTTCTGTAGTAGT	TTAACTAAAAGGCCTAGCTA	GCTAGCTTCAAATTCAGTTC	jrc19 jrc38 jrc46
Transposable element 30
TE head sequence	TE tail sequence	Upstream flanking	Downstream flanking	Detected lines
CACTACTACAGATCCGGGCT	TGACCTGGTCCGGCGTAGTG	ATTGTTTTGCGTAGGTTTAT	TATGTTCCTGATTACGATAA	jrc21 jrc42 jrc43
CACTACTACAGATCCGGGCT	TGACCTGGTCCGGCGTAGTG	CTCCTTCCGCCCCGAGCTGA	TGAGCTTCCGCTGCTCCCCG	jrc21 jrc43 jrc44
CACTACTACAGATCCGGGCT	TGACCTGGTCCGGCGTAGTG	CTTAAAAAAATGTTTCCCAT	CATACAAATGACTTTAGTAA	jrc21 jrc43 jrc44
CACTACTACAGATCCGGGCT	TGACCTGGTCCGGCGTAGTG	CTTCTAATCTTATTAAGTAC	TACGGTCCGAATCTCCAGCT	jrc21 jrc42 jrc43
CACTACTACAGATCCGGGCT	TGACCTGGTCCGGCGTAGTG	GCATAATTTGATTACGCCGT	CGTTAAGGTTTTCACATGGC	jrc21 jrc42 jrc43
CACTACTACAGATCCGGGCT	TGACCTGGTCCGGCGTAGTG	TCCCTATGGAAGCTGGTATT	ATTGGTCCGGACAAGCCACA	jrc21 jrc42 jrc43 jrc44
CACTACTACAGATCCGGGCT	TGACCTGGTCCGGCGTAGTG	TGTAAGTTGTTAAAAAACGT	CGTATAGAGGCCTAAAAAAA	jrc21 jrc42 jrc43 jrc44
CACTACTACAGATCCGGGCT	TGACCTGGTCCGGCGTAGTG	TGTGGGCTTTTAATTTATAC	TACGGACTAGCAGGTTGCCC	jrc21 jrc42 jrc43 jrc44
Transposable element 31
TE head sequence	TE tail sequence	Upstream flanking	Downstream flanking	Detected lines
CACTGGTGGAGAAACCATCT	AAAGGGTTTCTCCACCAGTG	AAAATGAAGTAAGATTACTC	CTCTTACATATCACTTTTTG	jrc44
CACTGGTGGAGAAACCATCT	AAAGGGTTTCTCCACCAGTG	AACAATCACCTAGATTCATG	ATGGTTAAGGAAGAGCAAGA	jrc44
CACTGGTGGAGAAACCATCT	AAAGGGTTTCTCCACCAGTG	AACATTTGGATAGCAGTCTA	CTACATCGTTCACAAATTCA	jrc44
CACTGGTGGAGAAACCATCT	AAAGGGTTTCTCCACCAGTG	AACCAAATTTGGTAATATCA	TCAGTATCGAAGATGAAGAT	jrc44
CACTGGTGGAGAAACCATCT	AAAGGGTTTCTCCACCAGTG	AACCGGATTGAATATCTCAT	CATATTCAACTGATGAAAAT	jrc44
CACTGGTGGAGAAACCATCT	AAAGGGTTTCTCCACCAGTG	AACGAACGGGTATATTGTAT	TATACTTTGCTAGGTTCACC	jrc44
CACTGGTGGAGAAACCATCT	AAAGGGTTTCTCCACCAGTG	AACGATTCGATTGATTGATA	ATAGTAGATTGATTTTTACA	jrc44
CACTGGTGGAGAAACCATCT	AAAGGGTTTCTCCACCAGTG	AACGTCACGCGCCCACGTGC	TGCGTATCAAGCCGACTCGG	jrc44
CACTGGTGGAGAAACCATCT	AAAGGGTTTCTCCACCAGTG	AACTTAAGCTAATCATATCA	TCATTTTAGTTCTATAAGAC	jrc44
CACTGGTGGAGAAACCATCT	AAAGGGTTTCTCCACCAGTG	AAGCAAATTGAGGATATGTA	GTATATCGCAATTGGAAATT	jrc44
CACTGGTGGAGAAACCATCT	AAAGGGTTTCTCCACCAGTG	AAGTAGGACTTGGAGACATC	ATCGGACCCTACACGATACA	jrc44
CACTGGTGGAGAAACCATCT	AAAGGGTTTCTCCACCAGTG	AAGTTCAAATTCAGTTCAAA	AAACTTGCTTTAAACTAGTT	jrc44
CACTGGTGGAGAAACCATCT	AAAGGGTTTCTCCACCAGTG	AAGTTCAAATTCAGTTCAAA	AAACTTGCTTTCAACTAGTT	jrc44
CACTGGTGGAGAAACCATCT	AAAGGGTTTCTCCACCAGTG	AATATATGTAGGAGCCGTGT	TGTCTTTCCCATTAATGTCA	jrc44
CACTGGTGGAGAAACCATCT	AAAGGGTTTCTCCACCAGTG	AATGTTTAGGTATTAACATT	ATTAACTACTTTACTAACTA	jrc44
CACTGGTGGAGAAACCATCT	AAAGGGTTTCTCCACCAGTG	AATTCTTCAAAGCTTCATTA	TTACCCTCAATCTTCCCTTC	jrc44
CACTGGTGGAGAAACCATCT	AAAGGGTTTCTCCACCAGTG	ACAACCGAATAATGTGTGAT	GATAGAAAAAAAAATCTGAA	jrc44
CACTGGTGGAGAAACCATCT	AAAGGGTTTCTCCACCAGTG	ACAGTGACAGAAAGTGATGA	TGATGAACTCCATCGGTATC	jrc44
CACTGGTGGAGAAACCATCT	AAAGGGTTTCTCCACCAGTG	ACATCAGCTTCACTAGATTA	TTAATTGGCACATCATCTGA	jrc44
CACTGGTGGAGAAACCATCT	AAAGGGTTTCTCCACCAGTG	ACATGCATACAACCTATAAA	AAATATTAAGATGATTGCTT	jrc44
CACTGGTGGAGAAACCATCT	AAAGGGTTTCTCCACCAGTG	ACATGGCCTCGGTCTAGTTG	TTGGTTGGCCGATCGAGCGA	jrc44
CACTGGTGGAGAAACCATCT	AAAGGGTTTCTCCACCAGTG	ACATTATGTTATGGAACAAC	AACGCATGCACTTGAGCATC	jrc44
CACTGGTGGAGAAACCATCT	AAAGGGTTTCTCCACCAGTG	ACTATGGCAATGATTAAGCA	GCAGTAGTCTGAACTCTGAA	jrc44
CACTGGTGGAGAAACCATCT	AAAGGGTTTCTCCACCAGTG	ACTATTTACGGAACTAATTA	TTATATAAATGAGAGCTAAT	jrc44
CACTGGTGGAGAAACCATCT	AAAGGGTTTCTCCACCAGTG	ACTCAATAGATAGTCATATA	ATAGCTATCTTCACAGCTTG	jrc44
CACTGGTGGAGAAACCATCT	AAAGGGTTTCTCCACCAGTG	ACTCATGAGTTGGCTGTCTT	CTTGTCCCAAATTAAAAACA	jrc44
CACTGGTGGAGAAACCATCT	AAAGGGTTTCTCCACCAGTG	ACTCTGCGGCGCGAAGTCGC	CGCGCGAGGCGAGCGCAGGC	jrc44
CACTGGTGGAGAAACCATCT	AAAGGGTTTCTCCACCAGTG	AGAACTAATTCTTGCACATG	ATGCATGGTAGCCGTGTATC	jrc44
CACTGGTGGAGAAACCATCT	AAAGGGTTTCTCCACCAGTG	AGATCGACCAGTGATATTCA	TCACGTTAGCAATACTGTGT	jrc44
CACTGGTGGAGAAACCATCT	AAAGGGTTTCTCCACCAGTG	AGATGGATTTATCCCATTCA	TCATATTGTGCTGTGCTAAA	jrc44
CACTGGTGGAGAAACCATCT	AAAGGGTTTCTCCACCAGTG	AGATTGAAGTGCCTGTAGTA	GTATAGACATAGTTGAGCGG	jrc44
CACTGGTGGAGAAACCATCT	AAAGGGTTTCTCCACCAGTG	AGCAACGAGAATGGCCGGTG	GTGGATTCATGGCCAACGAG	jrc44
CACTGGTGGAGAAACCATCT	AAAGGGTTTCTCCACCAGTG	AGCTCCGAGGTTGGCAGCCT	CCTGCCCATCGCCTGCAGGT	jrc44
CACTGGTGGAGAAACCATCT	AAAGGGTTTCTCCACCAGTG	AGTACACATATGCATACTGG	TGGACAGGAGGGGAGGGGTA	jrc44
CACTGGTGGAGAAACCATCT	AAAGGGTTTCTCCACCAGTG	AGTAGCATATAAATAAGTTC	TTCGGTGTGCACATAACGAT	jrc44
CACTGGTGGAGAAACCATCT	AAAGGGTTTCTCCACCAGTG	AGTCAGTGTCATGCATATAT	TATCATCAGTTTCCATGGGT	jrc44
CACTGGTGGAGAAACCATCT	AAAGGGTTTCTCCACCAGTG	AGTCTCATCCTACCTATGTA	GTATCTTCCATATTGCTAGA	jrc44
CACTGGTGGAGAAACCATCT	AAAGGGTTTCTCCACCAGTG	AGTTAAATATCGAGGCACTA	CTAATTCGTTCAACTGATCT	jrc44
CACTGGTGGAGAAACCATCT	AAAGGGTTTCTCCACCAGTG	AGTTGGAAATTTTGAACTAT	TATGCACGGCTGCACAAACA	jrc44
CACTGGTGGAGAAACCATCT	AAAGGGTTTCTCCACCAGTG	AGTTTTATTATGCGCTGAAT	AATTAACTTTCTTGAGATAA	jrc44
CACTGGTGGAGAAACCATCT	AAAGGGTTTCTCCACCAGTG	ATAATTAATCGAGTGACAAT	AATATAAGCATGATTAGGAC	jrc44
CACTGGTGGAGAAACCATCT	AAAGGGTTTCTCCACCAGTG	ATATGGGTACATGAAAGTAT	TATATTTAACAATGAATCAA	jrc44
CACTGGTGGAGAAACCATCT	AAAGGGTTTCTCCACCAGTG	ATATGTGATTTGCATTATAT	TATATTTTTCTGTTTTACAC	jrc44
CACTGGTGGAGAAACCATCT	AAAGGGTTTCTCCACCAGTG	ATATGTGTGTTAGTTTAGTT	GTTATATGCGATATTTTTAA	jrc44
CACTGGTGGAGAAACCATCT	AAAGGGTTTCTCCACCAGTG	ATATTCGTAGTCTTAGAAAA	AAATGTCTCATCCTATATAC	jrc44
CACTGGTGGAGAAACCATCT	AAAGGGTTTCTCCACCAGTG	ATCCATCAACGATTTGCCTG	CTGCACTTAGCAATCTTGTT	jrc44
CACTGGTGGAGAAACCATCT	AAAGGGTTTCTCCACCAGTG	ATCGATCTTGGTGCTTAATG	ATGAGCCTCGTATATGGTAC	jrc44
CACTGGTGGAGAAACCATCT	AAAGGGTTTCTCCACCAGTG	ATCGCCTGTAGCCTTCCTCC	TCCATATAAGGACTTTTATG	jrc44
CACTGGTGGAGAAACCATCT	AAAGGGTTTCTCCACCAGTG	ATGCAAAACAATGTTACTCA	TCATTTTGGACTTGGAAGCT	jrc44
CACTGGTGGAGAAACCATCT	AAAGGGTTTCTCCACCAGTG	ATGTGTGTACATGAAAGTAT	TATATTTAATAATGAATCAA	jrc44
CACTGGTGGAGAAACCATCT	AAAGGGTTTCTCCACCAGTG	ATTAAACGAGTGGATATTTA	TTATGATTAAAAGGGTTTCC	jrc44
CACTGGTGGAGAAACCATCT	AAAGGGTTTCTCCACCAGTG	ATTAATGCTAGTATACATCT	TCTGTAATGTCATGATTTAT	jrc44
CACTGGTGGAGAAACCATCT	AAAGGGTTTCTCCACCAGTG	ATTAGTCACATAGCTTAACA	ACACCATTCCACATAGATGA	jrc44
CACTGGTGGAGAAACCATCT	AAAGGGTTTCTCCACCAGTG	ATTATGAATTAAAAAAAGAC	GACACTGCACATGCAGACAC	jrc44
CACTGGTGGAGAAACCATCT	AAAGGGTTTCTCCACCAGTG	ATTATTAAAGTTAGGTATTC	TTCATATCTGAAAATTTACG	jrc44
CACTGGTGGAGAAACCATCT	AAAGGGTTTCTCCACCAGTG	ATTTAAAACTACAAAGCTAT	TATATTTGGAGAGTAGCGAT	jrc44
CACTGGTGGAGAAACCATCT	AAAGGGTTTCTCCACCAGTG	ATTTCATCGGCACACGCAAG	AAGTGTCTTCGACCTCCGAC	jrc44
CACTGGTGGAGAAACCATCT	AAAGGGTTTCTCCACCAGTG	CAAATATTAGAGCATCTTTT	TTTGTTGCTATCTGAGAGCA	jrc44
CACTGGTGGAGAAACCATCT	AAAGGGTTTCTCCACCAGTG	CAAATGTTCTTTAAGCATGA	TGATATAAATACTTTCATAT	jrc44
CACTGGTGGAGAAACCATCT	AAAGGGTTTCTCCACCAGTG	CACACAGGCTAATCAACTGA	TGACGCACCAACATTTGTGT	jrc44
CACTGGTGGAGAAACCATCT	AAAGGGTTTCTCCACCAGTG	CACTCAAACAGCCAAATCCT	CCTAATCGATATCTCAACTT	jrc44
CACTGGTGGAGAAACCATCT	AAAGGGTTTCTCCACCAGTG	CAGAATCCACCAGATAATAC	TACTTACCTACAAAATGAGT	jrc44
CACTGGTGGAGAAACCATCT	AAAGGGTTTCTCCACCAGTG	CAGAGCTATTAAGCGGCATA	ATAACAAATGGGGCGAGCAA	jrc44
CACTGGTGGAGAAACCATCT	AAAGGGTTTCTCCACCAGTG	CAGCTCATTGCTTTTACTAG	TAGCTTGACCATTCTACCAC	jrc44
CACTGGTGGAGAAACCATCT	AAAGGGTTTCTCCACCAGTG	CATCTCCGAAATGATCAAAA	AAAGACCAAGGACAAGGTTT	jrc44
CACTGGTGGAGAAACCATCT	AAAGGGTTTCTCCACCAGTG	CATGTGTCAGTAATACCGAT	GATATATTAAAAAATAATTA	jrc44
CACTGGTGGAGAAACCATCT	AAAGGGTTTCTCCACCAGTG	CCATGTATGGCCGCCCCATT	ATTCCTCGTCATTGTTTAGG	jrc44
CACTGGTGGAGAAACCATCT	AAAGGGTTTCTCCACCAGTG	CCCAGGGCCGGCCCTGCTTA	TTATAATGTGAAAAAAAATG	jrc44
CACTGGTGGAGAAACCATCT	AAAGGGTTTCTCCACCAGTG	CCGTGGATCTTTACCACCAA	CAACCTGGCGGGAAAAAGAA	jrc44
CACTGGTGGAGAAACCATCT	AAAGGGTTTCTCCACCAGTG	CCTTTTTTATTTGCCACCGC	CGCTGTCACGTTTCTATTGG	jrc44
CACTGGTGGAGAAACCATCT	AAAGGGTTTCTCCACCAGTG	CTATGCCCTCCTCACTGCTA	CTAGATCCAGAGCGAGTGCA	jrc44
CACTGGTGGAGAAACCATCT	AAAGGGTTTCTCCACCAGTG	CTATTTTCCCTGTTCGTCCA	CCACAATCGCTCGCGTGCTG	jrc44
CACTGGTGGAGAAACCATCT	AAAGGGTTTCTCCACCAGTG	CTCAAAGATTATATTATATC	ATCTGTTTTCCTTGACAGGC	jrc44
CACTGGTGGAGAAACCATCT	AAAGGGTTTCTCCACCAGTG	CTCAATTAATGGCCAGGTGA	TGATTAGCGAGCTTAGGAAA	jrc44
CACTGGTGGAGAAACCATCT	AAAGGGTTTCTCCACCAGTG	CTCCAGTCCAGTGCACGTGT	TGTGCACAGGCTCTAATGGT	jrc44
CACTGGTGGAGAAACCATCT	AAAGGGTTTCTCCACCAGTG	CTCGATCGACAATTAATCTA	CTAGCTAGTAGCTAGTATAG	jrc44
CACTGGTGGAGAAACCATCT	AAAGGGTTTCTCCACCAGTG	CTCTGGAATCTGGACCATCA	TCACTAGATACATCCTTCGG	jrc44
CACTGGTGGAGAAACCATCT	AAAGGGTTTCTCCACCAGTG	CTGACTGTGACGTACTTAGA	AGAGTGTATTACTTAGTAGT	jrc44
CACTGGTGGAGAAACCATCT	AAAGGGTTTCTCCACCAGTG	CTGGTGGTATCATCCATAAT	AATTTTATTCCTGCCGAAGA	jrc44
CACTGGTGGAGAAACCATCT	AAAGGGTTTCTCCACCAGTG	CTTGCTGTGAAGATTTAATT	ATTATAACGAACACAATGGT	jrc44
CACTGGTGGAGAAACCATCT	AAAGGGTTTCTCCACCAGTG	GAATTTTGCATGTCAATCTA	CTAATTGTGGTTGCTTCTTG	jrc44
CACTGGTGGAGAAACCATCT	AAAGGGTTTCTCCACCAGTG	GAGATTATGGTGGAGACACA	ACATGAGCGTCATGTGCAAC	jrc44
CACTGGTGGAGAAACCATCT	AAAGGGTTTCTCCACCAGTG	GATATATAGTATAATGGTGT	TGTAAGTAGAGATGTACGGA	jrc44
CACTGGTGGAGAAACCATCT	AAAGGGTTTCTCCACCAGTG	GATCACATGTTTATAACAAA	AAATATATACATATAGAAAT	jrc44
CACTGGTGGAGAAACCATCT	AAAGGGTTTCTCCACCAGTG	GCACGTGTAAAAGTAGCTTT	TTTATAATACGCGAAGGCGT	jrc44
CACTGGTGGAGAAACCATCT	AAAGGGTTTCTCCACCAGTG	GCAGCCGATCCGGTGGCCTC	CTCGCAGGAGGCGATGAGGT	jrc44
CACTGGTGGAGAAACCATCT	AAAGGGTTTCTCCACCAGTG	GCATCCAATCACGTGGCTAT	TATCTATCTTGCTGGATTAC	jrc44
CACTGGTGGAGAAACCATCT	AAAGGGTTTCTCCACCAGTG	GCCTTCCACATCATGATATT	ATTGTAGCGGATAATAGCCT	jrc44
CACTGGTGGAGAAACCATCT	AAAGGGTTTCTCCACCAGTG	GCTAGTACATCGGCATGTAT	TATAGTGTATGTTAAATTTG	jrc44
CACTGGTGGAGAAACCATCT	AAAGGGTTTCTCCACCAGTG	GGAGGAAGTTGGGAACCTAT	TATCTCAGCTCACGGAAAAC	jrc44
CACTGGTGGAGAAACCATCT	AAAGGGTTTCTCCACCAGTG	GGATAACAGAAATATGTGGA	GGACTACTAACTTTGCTGCT	jrc44
CACTGGTGGAGAAACCATCT	AAAGGGTTTCTCCACCAGTG	GGCAACGCATGGACACCCTA	CTACTAGTAACTGAAAGTTA	jrc44
CACTGGTGGAGAAACCATCT	AAAGGGTTTCTCCACCAGTG	GGCAGCCTGGTACATGCAAC	AACAGTCGTGATCTTTAACT	jrc44
CACTGGTGGAGAAACCATCT	AAAGGGTTTCTCCACCAGTG	GGCATTTAAAACGCATGGAA	GAAATCACCATAATTCATAA	jrc44
CACTGGTGGAGAAACCATCT	AAAGGGTTTCTCCACCAGTG	GGGACGATGACAAAGCAAAT	AATCTGTGAAGCCAAGAACG	jrc44
CACTGGTGGAGAAACCATCT	AAAGGGTTTCTCCACCAGTG	GGTACAGAAGCGGTAGCATG	ATGCATCGTTGCAACGATCG	jrc44
CACTGGTGGAGAAACCATCT	AAAGGGTTTCTCCACCAGTG	GGTGATGACGGTAATTAATT	ATTGTAGGCATGTGGATGTC	jrc44
CACTGGTGGAGAAACCATCT	AAAGGGTTTCTCCACCAGTG	GTCAAGAGTCAAGATGCACA	ACACATCATCTTTTATATTT	jrc44
CACTGGTGGAGAAACCATCT	AAAGGGTTTCTCCACCAGTG	GTCATGACTGAAGTCGAGAT	GATTGAGGAGAGCGATGTCA	jrc44
CACTGGTGGAGAAACCATCT	AAAGGGTTTCTCCACCAGTG	GTCGAGTACCTTAAAGCAAA	AAAGGCGAAAATAAGAGAGG	jrc44
CACTGGTGGAGAAACCATCT	AAAGGGTTTCTCCACCAGTG	GTCTAAAATTTAAAATTTAA	TAAAGTGATGACTAATTGAG	jrc44
CACTGGTGGAGAAACCATCT	AAAGGGTTTCTCCACCAGTG	GTTATATGCTGTGCAGTACT	ACTGTTGGCCTGTTGCTAGC	jrc44
CACTGGTGGAGAAACCATCT	AAAGGGTTTCTCCACCAGTG	GTTCTTCCTTGATGGGGATT	ATTAATGGAGTTATGTTTCC	jrc44
CACTGGTGGAGAAACCATCT	AAAGGGTTTCTCCACCAGTG	GTTGGTGATGCTCTAATCAT	CATCCTCGGGACTACTCCAT	jrc44
CACTGGTGGAGAAACCATCT	AAAGGGTTTCTCCACCAGTG	TAAATTGGAAGGCATGCTTA	TTAGTACTATTTGCTATATA	jrc44
CACTGGTGGAGAAACCATCT	AAAGGGTTTCTCCACCAGTG	TAAGTCATCGACGAAATTAA	TAACCCTCCCCTTTTAACAT	jrc44
CACTGGTGGAGAAACCATCT	AAAGGGTTTCTCCACCAGTG	TACACTTATATCCTTGGACT	ACTCCATCCTTTTAAAGAGA	jrc44
CACTGGTGGAGAAACCATCT	AAAGGGTTTCTCCACCAGTG	TACGATCAAATCATTTCACA	ACAACACAATGAACAATTAA	jrc44
CACTGGTGGAGAAACCATCT	AAAGGGTTTCTCCACCAGTG	TACGTACTCTCCGTCCATTA	TTACATGTGTAGAATTAGAT	jrc44
CACTGGTGGAGAAACCATCT	AAAGGGTTTCTCCACCAGTG	TAGAAATTAGAATAAACCTC	CTCTCACGATGAAATTGTAG	jrc44
CACTGGTGGAGAAACCATCT	AAAGGGTTTCTCCACCAGTG	TAGGCGCATAGCTAGAAGTA	GTAGCTTTCTCCAGATAGGC	jrc44
CACTGGTGGAGAAACCATCT	AAAGGGTTTCTCCACCAGTG	TATATATGGCTTCTTCTCTT	CTTGCACATGTGATAGGAAT	jrc44
CACTGGTGGAGAAACCATCT	AAAGGGTTTCTCCACCAGTG	TATCTAAATAAATGAATAAT	AATATACATTATATAATCTA	jrc44
CACTGGTGGAGAAACCATCT	AAAGGGTTTCTCCACCAGTG	TATTCTGATTACTATATTTT	TTTAGGGGACGAAAGTAGTA	jrc44
CACTGGTGGAGAAACCATCT	AAAGGGTTTCTCCACCAGTG	TATTGTAACGGATAAGGATC	ATCAGTACCATTTTTTCTTA	jrc44
CACTGGTGGAGAAACCATCT	AAAGGGTTTCTCCACCAGTG	TCAAGCAGGCAAGATTATTA	TTATCTCCTTCAGCAACACC	jrc44
CACTGGTGGAGAAACCATCT	AAAGGGTTTCTCCACCAGTG	TCCAAACGCCAAGCACCGCA	GCAGCTGGCCACCCGGCTCC	jrc44
CACTGGTGGAGAAACCATCT	AAAGGGTTTCTCCACCAGTG	TCCCCCTATAAGGGTCAAAC	AACCATGGACTAATTGGGGG	jrc44
CACTGGTGGAGAAACCATCT	AAAGGGTTTCTCCACCAGTG	TCCTTATATAGAGGTAGTTA	TTATGATGGTTGTGGAAGGG	jrc44
CACTGGTGGAGAAACCATCT	AAAGGGTTTCTCCACCAGTG	TCTAGATAAGGAGTTCAGTG	GTGGCGGATCCAAAAAATTA	jrc44
CACTGGTGGAGAAACCATCT	AAAGGGTTTCTCCACCAGTG	TCTATAGGAAAGTTAATTTA	TTAAAAATATCATATTAATC	jrc44
CACTGGTGGAGAAACCATCT	AAAGGGTTTCTCCACCAGTG	TCTATATCTATATCTATATC	ATCTATCTATCGTTTAGTGA	jrc44
CACTGGTGGAGAAACCATCT	AAAGGGTTTCTCCACCAGTG	TGAAACTTTGAATAGCTTCA	TCAGCAATCCTCTTATTCGC	jrc44
CACTGGTGGAGAAACCATCT	AAAGGGTTTCTCCACCAGTG	TGAAGTTCAGGCATAGCATA	ATAGGTGTAAAGTCAAACAA	jrc44
CACTGGTGGAGAAACCATCT	AAAGGGTTTCTCCACCAGTG	TGACATCATGTGCGTTAGTA	GTAACTTGCTACGGGAACTC	jrc44
CACTGGTGGAGAAACCATCT	AAAGGGTTTCTCCACCAGTG	TGACGCTACTCACAACGAGA	AGAAAAGACTGCCCACCAAA	jrc44
CACTGGTGGAGAAACCATCT	AAAGGGTTTCTCCACCAGTG	TGATCTCTTGGTGTTGGTGG	TGGTAATCTAACCTCGCATG	jrc44
CACTGGTGGAGAAACCATCT	AAAGGGTTTCTCCACCAGTG	TGCAATATTCATGCAGCGAG	GAGGATCACTAAATGAAGTC	jrc44
CACTGGTGGAGAAACCATCT	AAAGGGTTTCTCCACCAGTG	TGCACTCTACTTGTCACGTT	GTTGTTCCTTCAGAAAGATG	jrc44
CACTGGTGGAGAAACCATCT	AAAGGGTTTCTCCACCAGTG	TGCATATTACTTGTGTGTAC	TACTGGTTAAGTATATTTAT	jrc44
CACTGGTGGAGAAACCATCT	AAAGGGTTTCTCCACCAGTG	TGCCGTTCTACGCGTGTAGG	AGGTCGGTAATGTACATAAA	jrc44
CACTGGTGGAGAAACCATCT	AAAGGGTTTCTCCACCAGTG	TGCCTGACGTGCTGATCTAA	TAATCAACACGCATGGATTA	jrc44
CACTGGTGGAGAAACCATCT	AAAGGGTTTCTCCACCAGTG	TGCTACTACCAAGCCGCTTC	TTCTCTTTAGTTATGTCGAC	jrc44
CACTGGTGGAGAAACCATCT	AAAGGGTTTCTCCACCAGTG	TGCTAGGCGAGGCCACAACA	ACAGGCTCAGTCCCTCATTC	jrc44
CACTGGTGGAGAAACCATCT	AAAGGGTTTCTCCACCAGTG	TGCTGCTCCCGTGGATCGTG	GTGGCCGCACCTCCACCTCG	jrc44
CACTGGTGGAGAAACCATCT	AAAGGGTTTCTCCACCAGTG	TGGATCTCCGCAGCCGCCAG	CAGTGGCCACTGTTCAATTA	jrc44
CACTGGTGGAGAAACCATCT	AAAGGGTTTCTCCACCAGTG	TGGCAACAAATCACAAGACA	ACATTTGGTTCTCGATGGTT	jrc44
CACTGGTGGAGAAACCATCT	AAAGGGTTTCTCCACCAGTG	TGGCTGAAAAAGAAAAGATT	ATTAAGCTGAAATCATATGT	jrc44
CACTGGTGGAGAAACCATCT	AAAGGGTTTCTCCACCAGTG	TGGGGAGGATTGAGGCTGTA	GTAGTACCGTTTTTGGATAT	jrc44
CACTGGTGGAGAAACCATCT	AAAGGGTTTCTCCACCAGTG	TGGTTTCATTTTGTGCCACT	ACTTGAGTCTTTTCTGGTTT	jrc44
CACTGGTGGAGAAACCATCT	AAAGGGTTTCTCCACCAGTG	TGTAAAATTCTTTGTAAAAT	AATATTTGAGGGAAGTACCC	jrc44
CACTGGTGGAGAAACCATCT	AAAGGGTTTCTCCACCAGTG	TGTAGCAGCAGCTGATCTGG	TGGAATCGCCGGAAGATGTG	jrc44
CACTGGTGGAGAAACCATCT	AAAGGGTTTCTCCACCAGTG	TGTGGTGTGGTAGCAAGATG	ATGCCGATGAGGTTGAGTGC	jrc44
CACTGGTGGAGAAACCATCT	AAAGGGTTTCTCCACCAGTG	TGTGTTTTTTGCAAAAAGTT	GTTTCTATACAAAAGTTGCT	jrc44
CACTGGTGGAGAAACCATCT	AAAGGGTTTCTCCACCAGTG	TGTTGTCACGCGAGTCGCTT	CTTGGACGCCATTGTCGACC	jrc44
CACTGGTGGAGAAACCATCT	AAAGGGTTTCTCCACCAGTG	TTAAAAAATCTGTATTGTTT	TTTAGAACTAGTAAAAGGGT	jrc44
CACTGGTGGAGAAACCATCT	AAAGGGTTTCTCCACCAGTG	TTACTGGCATGTGATCAGTA	GTAGGTGGGGGCTTTTCATA	jrc44
CACTGGTGGAGAAACCATCT	AAAGGGTTTCTCCACCAGTG	TTACTTTCAACCTTCGGTTA	TTACAAAAATCCTATTCCAC	jrc44
CACTGGTGGAGAAACCATCT	AAAGGGTTTCTCCACCAGTG	TTATATGGTTTGAGAAATAA	TAAAGTATGTACTAGTTTAT	jrc44
CACTGGTGGAGAAACCATCT	AAAGGGTTTCTCCACCAGTG	TTATGATAGATAGGCCTTAT	TATGACATGGATTCAGAAGA	jrc44
CACTGGTGGAGAAACCATCT	AAAGGGTTTCTCCACCAGTG	TTCAAATTCACCCAACGAGG	AGGTAACACTACTACAACCA	jrc44
CACTGGTGGAGAAACCATCT	AAAGGGTTTCTCCACCAGTG	TTCATTCCTACCATTCAAAT	AATGGACCCTTTAAGATACG	jrc44
CACTGGTGGAGAAACCATCT	AAAGGGTTTCTCCACCAGTG	TTGAAAAGTGAGTAATATCA	TCAGTATCAGGTTTATGACA	jrc44
CACTGGTGGAGAAACCATCT	AAAGGGTTTCTCCACCAGTG	TTGTAAATGTTATTTGGTTT	TTTATAGGAATGAAGTATAT	jrc44
CACTGGTGGAGAAACCATCT	AAAGGGTTTCTCCACCAGTG	TTGTGCACACGCATAAAATA	ATACCTCCTCACTACCACTT	jrc44
CACTGGTGGAGAAACCATCT	AAAGGGTTTCTCCACCAGTG	TTGTGTATGATTAGAGCTTG	TTGTGATGAGCTTTCACAAG	jrc44
CACTGGTGGAGAAACCATCT	AAAGGGTTTCTCCACCAGTG	TTTAAATGATCAGCACATGT	TGTATTAATTGATGATCATG	jrc44
CACTGGTGGAGAAACCATCT	AAAGGGTTTCTCCACCAGTG	TTTGAATCAAATGATAATCA	TCAGTATCTTCTTCACTACT	jrc44
CACTGGTGGAGAAACCATCT	AAAGGGTTTCTCCACCAGTG	TTTTTAGACGGAGGGTACGT	CGTGCTCTCAATGATTATAG	jrc44
Transposable element 32
TE head sequence	TE tail sequence	Upstream flanking	Downstream flanking	Detected lines
CACTGGTGGAGAAACCCTTT	AGATGGTTTCTCCACCAGTG	AAAAATGTTTGTCGTGAACT	ACTATTAGGTTAGTTTGGAC	jrc43
CACTGGTGGAGAAACCCTTT	AGATGGTTTCTCCACCAGTG	AAACCAGAAAAGACTCAAGT	AGTGGCACAAAATGAAACCA	jrc05 jrc06 jrc21 jrc42 jrc43 jrc44
CACTGGTGGAGAAACCCTTT	AGATGGTTTCTCCACCAGTG	AAACCTTGTCCTTGGTCTTT	TTTTGATCATTTCGGAGATG	jrc44
CACTGGTGGAGAAACCCTTT	AGATGGTTTCTCCACCAGTG	AAAGTGGATTATAGATTGTA	GTAGATCACGAGAACGTTGT	jrc05 jrc06
CACTGGTGGAGAAACCCTTT	AGATGGTTTCTCCACCAGTG	AAATATAAAAGATGATGTGT	TGTGCATCTTGACTCTTGAC	jrc21 jrc42 jrc43 jrc44
CACTGGTGGAGAAACCCTTT	AGATGGTTTCTCCACCAGTG	AACAAGATTGCTAAGTGCAG	CAGGCAAATCGTTGATGGAT	jrc21 jrc42 jrc43 jrc44
CACTGGTGGAGAAACCCTTT	AGATGGTTTCTCCACCAGTG	AACCATCGAGAACCAAATGT	TGTCTTGTGATTTGTTGCCA	jrc21 jrc42 jrc43 jrc44
CACTGGTGGAGAAACCCTTT	AGATGGTTTCTCCACCAGTG	AACCGATCGATTTAATATAT	TATACTGCATACTTGAAAAT	jrc05 jrc06
CACTGGTGGAGAAACCCTTT	AGATGGTTTCTCCACCAGTG	AACGAGTTCACGCGTTGGCA	GCAGTGTGAACTCGCACACA	jrc21 jrc42 jrc43 jrc44
CACTGGTGGAGAAACCCTTT	AGATGGTTTCTCCACCAGTG	AACTAGTTGAAAGCAAGTTT	TTTGAACTGAATTTGAACTT	jrc21 jrc42 jrc43 jrc44
CACTGGTGGAGAAACCCTTT	AGATGGTTTCTCCACCAGTG	AAGATGGTTTCTCCACCAGT	AGTGACGGCTACACCTGTAC	jrc05 jrc06
CACTGGTGGAGAAACCCTTT	AGATGGTTTCTCCACCAGTG	AAGCAATCATCTTAATATTT	TTTATAGGTTGTATGCATGT	jrc05 jrc06 jrc21 jrc42 jrc43 jrc44
CACTGGTGGAGAAACCCTTT	AGATGGTTTCTCCACCAGTG	AAGGCCATCACCTGTGTACC	ACCCACTCACTAATAAGGGC	jrc21 jrc42 jrc43
CACTGGTGGAGAAACCCTTT	AGATGGTTTCTCCACCAGTG	AAGTGGTAGTGAGGAGGTAT	TATTTTATGCGTGTGCACAA	jrc21 jrc42 jrc43 jrc44
CACTGGTGGAGAAACCCTTT	AGATGGTTTCTCCACCAGTG	AAGTTGAGATATCGATTAGG	AGGATTTGGCTGTTTGAGTG	jrc21 jrc42 jrc43 jrc44
CACTGGTGGAGAAACCCTTT	AGATGGTTTCTCCACCAGTG	AATAGGAATGGACATAAGAC	GACCCAGGAATTATTAGATT	jrc05 jrc06
CACTGGTGGAGAAACCCTTT	AGATGGTTTCTCCACCAGTG	AATATAAAATCGAGTCTCCA	CCAGCCTTCCAAAATAGTTT	jrc21 jrc42 jrc43
CACTGGTGGAGAAACCCTTT	AGATGGTTTCTCCACCAGTG	AATCTATAGCTAGAACCAGC	AGCACTCCGACACGACAGCG	jrc21 jrc42 jrc43
CACTGGTGGAGAAACCCTTT	AGATGGTTTCTCCACCAGTG	AATGGAGCTGCTATACTATT	ATTGGTTCCAAAGCTAAAAC	jrc21 jrc42 jrc43
CACTGGTGGAGAAACCCTTT	AGATGGTTTCTCCACCAGTG	AATTTCCAATTGCGATATAC	TACATATCCTCAATTTGCTT	jrc21 jrc42 jrc43 jrc44
CACTGGTGGAGAAACCCTTT	AGATGGTTTCTCCACCAGTG	ACACAAATGTTGGTGCGTCA	TCAGTTGATTAGCCTGTGTG	jrc21 jrc42 jrc43 jrc44
CACTGGTGGAGAAACCCTTT	AGATGGTTTCTCCACCAGTG	ACACAAGATTGGCTACATGG	TGGGCATCGAGAAATGTAAA	jrc05 jrc06
CACTGGTGGAGAAACCCTTT	AGATGGTTTCTCCACCAGTG	ACACAGTATTGCTAACGTGA	TGAATATCACTGGTCGATCT	jrc44
CACTGGTGGAGAAACCCTTT	AGATGGTTTCTCCACCAGTG	ACAGTAAATCCGAGGATTTA	TTACTTCCTCTAATTAACGT	jrc21 jrc42 jrc43
CACTGGTGGAGAAACCCTTT	AGATGGTTTCTCCACCAGTG	ACATCAAGTTTAAATACAAC	AACGTACACATTGAGAATCA	jrc05 jrc06
CACTGGTGGAGAAACCCTTT	AGATGGTTTCTCCACCAGTG	ACCATTAGAGCCTGTGCACA	ACACGTGCACTGGACTGGAG	jrc21 jrc42 jrc43 jrc44
CACTGGTGGAGAAACCCTTT	AGATGGTTTCTCCACCAGTG	ACCATTGTGTTCGTTATAAT	AATTAAATCTTCACAGCAAG	jrc21 jrc42 jrc43 jrc44
CACTGGTGGAGAAACCCTTT	AGATGGTTTCTCCACCAGTG	ACCCATGGAAACTGATGATA	ATATATGCATGACACTGACT	jrc21 jrc42 jrc43 jrc44
CACTGGTGGAGAAACCCTTT	AGATGGTTTCTCCACCAGTG	ACCCTTTTACTAGTTCTAAA	AAACAATACAGATTTTTTAA	jrc44
CACTGGTGGAGAAACCCTTT	AGATGGTTTCTCCACCAGTG	ACCGACACATTTGATCCTAT	TATTGATAAGGGTGTTAGGT	jrc05
CACTGGTGGAGAAACCCTTT	AGATGGTTTCTCCACCAGTG	ACCTCATCGCCTCCTGCGAG	GAGGCCACCGGATCGGCTGC	jrc05 jrc06 jrc21 jrc42 jrc43 jrc44
CACTGGTGGAGAAACCCTTT	AGATGGTTTCTCCACCAGTG	ACCTGCAGGCGATGGGCAGG	AGGCTGCCAACCTCGGAGCT	jrc21 jrc43 jrc44
CACTGGTGGAGAAACCCTTT	AGATGGTTTCTCCACCAGTG	ACTACTAAGTAATACACTCT	TCTAAGTACGTCACAGTCAG	jrc05 jrc06 jrc21 jrc42 jrc43 jrc44
CACTGGTGGAGAAACCCTTT	AGATGGTTTCTCCACCAGTG	ACTATCATAATATCATCAAC	AACTTAATATATATGGCAGT	jrc05 jrc06
CACTGGTGGAGAAACCCTTT	AGATGGTTTCTCCACCAGTG	ACTATTTCTAGATCAGTAGT	AGTATATATACCGCTATTTC	jrc21 jrc42 jrc43
CACTGGTGGAGAAACCCTTT	AGATGGTTTCTCCACCAGTG	ACTCATTTTGTAGGTAAGTA	GTATTATCTGGTGGATTCTG	jrc21 jrc42 jrc43 jrc44
CACTGGTGGAGAAACCCTTT	AGATGGTTTCTCCACCAGTG	ACTCCCCTCCAGCTTACAAT	AATCTTGTCTTCAAGCATAG	jrc05 jrc06 jrc21 jrc42 jrc43 jrc44
CACTGGTGGAGAAACCCTTT	AGATGGTTTCTCCACCAGTG	ACTTCGGCTGTGGGAAGATC	ATCTAACCCGACCGGAGTAT	jrc21 jrc43
CACTGGTGGAGAAACCCTTT	AGATGGTTTCTCCACCAGTG	AGATCAGTTGAACGAATTAG	TAGTGCCTCGATATTTAACT	jrc05 jrc06 jrc42 jrc44
CACTGGTGGAGAAACCCTTT	AGATGGTTTCTCCACCAGTG	AGCAACTTTTGTATAGAAAC	AACTTTTTGCAAAAAACACA	jrc05 jrc06 jrc21 jrc42 jrc43 jrc44
CACTGGTGGAGAAACCCTTT	AGATGGTTTCTCCACCAGTG	AGCAGCAAAGTTAGTAGTCC	TCCACATATTTCTGTTATCC	jrc21 jrc42 jrc43 jrc44
CACTGGTGGAGAAACCCTTT	AGATGGTTTCTCCACCAGTG	AGCCACACTGCTGTTTACTA	CTACATCTAAGATTAGATAG	jrc21 jrc42 jrc43
CACTGGTGGAGAAACCCTTT	AGATGGTTTCTCCACCAGTG	AGCTTCCAAGTCCAAAATGA	TGAGTAACATTGTTTTGCAT	jrc05 jrc06 jrc21 jrc42 jrc43 jrc44
CACTGGTGGAGAAACCCTTT	AGATGGTTTCTCCACCAGTG	AGGCTATTATCCGCTACAAT	AATATCATGATGTGGAAGGC	jrc21 jrc42 jrc43 jrc44
CACTGGTGGAGAAACCCTTT	AGATGGTTTCTCCACCAGTG	AGGTTTCAAGGTATACCTAT	TATGGACAACTAGCAGTGTG	jrc05 jrc06
CACTGGTGGAGAAACCCTTT	AGATGGTTTCTCCACCAGTG	AGTAGTGAAGAAGATACTGA	TGATTATCATTTGATTCAAA	jrc21 jrc42 jrc43 jrc44
CACTGGTGGAGAAACCCTTT	AGATGGTTTCTCCACCAGTG	AGTTAAAGATCACGACTGTT	GTTGCATGTACCAGGCTGCC	jrc21 jrc42 jrc43 jrc44
CACTGGTGGAGAAACCCTTT	AGATGGTTTCTCCACCAGTG	ATAAACTAGTACATACTTTA	TTATTTCTCAAACCATATAA	jrc21 jrc42 jrc43 jrc44
CACTGGTGGAGAAACCCTTT	AGATGGTTTCTCCACCAGTG	ATAAATATACTTAACCAGTA	GTACACACAAGTAATATGCA	jrc05 jrc06 jrc21 jrc42 jrc43 jrc44
CACTGGTGGAGAAACCCTTT	AGATGGTTTCTCCACCAGTG	ATATACTTCATTCCTATAAA	AAACCAAATAACATTTACAA	jrc05 jrc06 jrc42 jrc43 jrc44
CACTGGTGGAGAAACCCTTT	AGATGGTTTCTCCACCAGTG	ATATATATATATATATATAT	TATGTATATATGTATATGTA	jrc05 jrc06 jrc21 jrc42 jrc43 jrc44
CACTGGTGGAGAAACCCTTT	AGATGGTTTCTCCACCAGTG	ATATATATATATATATATAT	TATGTATGTATGTATATGTA	jrc05 jrc06 jrc43 jrc44
CACTGGTGGAGAAACCCTTT	AGATGGTTTCTCCACCAGTG	ATATCCAAAAACGGTACTAC	TACAGCCTCAATCCTCCCCA	jrc05 jrc06 jrc21 jrc42 jrc43 jrc44
CACTGGTGGAGAAACCCTTT	AGATGGTTTCTCCACCAGTG	ATATGAAAGTATTTATATCA	TCATGCTTAAAGAACATTTG	jrc05 jrc06 jrc21 jrc42 jrc43 jrc44
CACTGGTGGAGAAACCCTTT	AGATGGTTTCTCCACCAGTG	ATCAAAAGTAAAGGCTGGAC	GACTATACCGTAAAGATAAA	jrc05 jrc06 jrc21 jrc42 jrc43
CACTGGTGGAGAAACCCTTT	AGATGGTTTCTCCACCAGTG	ATCGCTACTCTCCAAATATA	ATAGCTTTGTAGTTTTAAAT	jrc44
CACTGGTGGAGAAACCCTTT	AGATGGTTTCTCCACCAGTG	ATCGTTATGTGCACACCGAA	GAACTTATTTATATGCTACT	jrc21 jrc42 jrc43 jrc44
CACTGGTGGAGAAACCCTTT	AGATGGTTTCTCCACCAGTG	ATCTAATTCTACACATGTAA	TAATGGACGGAGAGTACGTA	jrc21 jrc42 jrc43 jrc44
CACTGGTGGAGAAACCCTTT	AGATGGTTTCTCCACCAGTG	ATCTTCATCTTCGATACTGA	TGATATTACCAAATTTGGTT	jrc05 jrc06 jrc21 jrc42 jrc43 jrc44
CACTGGTGGAGAAACCCTTT	AGATGGTTTCTCCACCAGTG	ATGGACATGGTCTTTAATTC	TTCCTATATGGAATTGACTT	jrc21 jrc42 jrc43
CACTGGTGGAGAAACCCTTT	AGATGGTTTCTCCACCAGTG	ATGTTAAAAGGGGAGGGTTA	TTAATTTCGTCGATGACTTA	jrc21 jrc42 jrc43 jrc44
CACTGGTGGAGAAACCCTTT	AGATGGTTTCTCCACCAGTG	ATTCCTATCACATGTGCAAG	AAGAGAAGAAGCCATATATA	jrc05 jrc06 jrc42 jrc44
CACTGGTGGAGAAACCCTTT	AGATGGTTTCTCCACCAGTG	ATTGCACAGTCGGATGATGT	TGTGGTCGTACATTGCTAAG	jrc05 jrc06
CACTGGTGGAGAAACCCTTT	AGATGGTTTCTCCACCAGTG	ATTTCTATATGTATATATTT	TTTGTTATAAACATGTGATC	jrc05 jrc44
CACTGGTGGAGAAACCCTTT	AGATGGTTTCTCCACCAGTG	ATTTTCATCAGTTGAATATG	ATGAGATATTCAATCCGGTT	jrc05 jrc21 jrc42 jrc43 jrc44
CACTGGTGGAGAAACCCTTT	AGATGGTTTCTCCACCAGTG	CAAAAAGTGATATGTAAGAG	GAGTAATCTTACTTCATTTT	jrc21 jrc42 jrc43 jrc44
CACTGGTGGAGAAACCCTTT	AGATGGTTTCTCCACCAGTG	CAAATTTAACATACACTATA	ATACATGCCGATGTACTAGC	jrc21 jrc42 jrc43 jrc44
CACTGGTGGAGAAACCCTTT	AGATGGTTTCTCCACCAGTG	CAACATGTTAAAGATCAACA	ACAGCTATTTCATTATTTCA	jrc05 jrc06
CACTGGTGGAGAAACCCTTT	AGATGGTTTCTCCACCAGTG	CAAGAAGCAACCACAATTAG	TAGATTGACATGCAAAATTC	jrc21 jrc42 jrc43 jrc44
CACTGGTGGAGAAACCCTTT	AGATGGTTTCTCCACCAGTG	CAAGCTGTGAAGATAGCTAT	TATATGACTATCTATTGAGT	jrc05 jrc06 jrc21 jrc42 jrc43 jrc44
CACTGGTGGAGAAACCCTTT	AGATGGTTTCTCCACCAGTG	CACATCTTCCGGCGATTCCA	CCAGATCAGCTGCTGCTACA	jrc21 jrc43 jrc44
CACTGGTGGAGAAACCCTTT	AGATGGTTTCTCCACCAGTG	CAGCACGCGAGCGATTGTGG	TGGACGAACAGGGAAAATAG	jrc21 jrc42 jrc43 jrc44
CACTGGTGGAGAAACCCTTT	AGATGGTTTCTCCACCAGTG	CAGCCAGAGCGACCTTGCAC	CACACGGAGTGAGCAGCACT	jrc21 jrc42 jrc43 jrc44
CACTGGTGGAGAAACCCTTT	AGATGGTTTCTCCACCAGTG	CAGTGTGTACAGCTGAGGAC	GACACACGGGACCACTCACG	jrc21 jrc42 jrc43
CACTGGTGGAGAAACCCTTT	AGATGGTTTCTCCACCAGTG	CATAAAAGTCCTTATATGGA	GGAGGAAGGCTACAGGCGAT	jrc21 jrc42 jrc43 jrc44
CACTGGTGGAGAAACCCTTT	AGATGGTTTCTCCACCAGTG	CATCTTTCTGAAGGAACAAC	AACGTGACAAGTAGAGTGCA	jrc44
CACTGGTGGAGAAACCCTTT	AGATGGTTTCTCCACCAGTG	CATGATCATCAATTAATACA	ACATGTGCTGAACATTTAAA	jrc44
CACTGGTGGAGAAACCCTTT	AGATGGTTTCTCCACCAGTG	CATGATCATCAATTAATACA	ACATGTGCTGATCATTTAAA	jrc21 jrc42 jrc43 jrc44
CACTGGTGGAGAAACCCTTT	AGATGGTTTCTCCACCAGTG	CATGCGAGGTTAGATTACCA	CCACCAACACCAAGAGATCA	jrc21 jrc42 jrc43 jrc44
CACTGGTGGAGAAACCCTTT	AGATGGTTTCTCCACCAGTG	CATTTTTTTTCACATTATAA	TAAGCAGGGCCGGCCCTGGG	jrc42 jrc44
CACTGGTGGAGAAACCCTTT	AGATGGTTTCTCCACCAGTG	CCAATAGAAACGTGACAGCG	GCGGTGGCAAATAAAAAAGG	jrc21 jrc42 jrc43 jrc44
CACTGGTGGAGAAACCCTTT	AGATGGTTTCTCCACCAGTG	CCCCCAATTAGTCCATGGTT	GTTTGACCCTTATAGGGGGA	jrc05 jrc06 jrc21 jrc42 jrc43 jrc44
CACTGGTGGAGAAACCCTTT	AGATGGTTTCTCCACCAGTG	CCCTTCCACAACCATCATAA	TAACTACCTCTATATAAGGA	jrc05 jrc06 jrc21 jrc42 jrc43 jrc44
CACTGGTGGAGAAACCCTTT	AGATGGTTTCTCCACCAGTG	CCGAAGGATGTATCTAGTGA	TGATGGTCCAGATTCCAGAG	jrc21 jrc42 jrc43 jrc44
CACTGGTGGAGAAACCCTTT	AGATGGTTTCTCCACCAGTG	CCGAGTCGGCTTGATACGCA	GCACGTGGGCGCGTGACGTT	jrc05 jrc06 jrc21 jrc42 jrc43 jrc44
CACTGGTGGAGAAACCCTTT	AGATGGTTTCTCCACCAGTG	CCGCTCAACTATGTCTATAC	TACTACAGGCACTTCAATCT	jrc42 jrc44
CACTGGTGGAGAAACCCTTT	AGATGGTTTCTCCACCAGTG	CCTAAACAATGACGAGGAAT	AATGGGGCGGCCATACATGG	jrc21 jrc42 jrc43 jrc44
CACTGGTGGAGAAACCCTTT	AGATGGTTTCTCCACCAGTG	CCTAAGCGAGCAACAACACC	ACCTGTCGGTGGGAAGAGAG	jrc21 jrc42 jrc43
CACTGGTGGAGAAACCCTTT	AGATGGTTTCTCCACCAGTG	CCTCTCTTATTTTCGCCTTT	TTTGCTTTAAGGTACTCGAC	jrc21 jrc42 jrc43 jrc44
CACTGGTGGAGAAACCCTTT	AGATGGTTTCTCCACCAGTG	CGAGGTGGAGGTGCGGCCAC	CACGATCCACGGGAGCAGCA	jrc21 jrc42 jrc43 jrc44
CACTGGTGGAGAAACCCTTT	AGATGGTTTCTCCACCAGTG	CGATCGTTGCAACGATGCAT	CATGCTACCGCTTCTGTACC	jrc44
CACTGGTGGAGAAACCCTTT	AGATGGTTTCTCCACCAGTG	CGCAAAACATCTTATGTATA	ATAGCAGTTCTCTCGTAAGT	jrc05 jrc06
CACTGGTGGAGAAACCCTTT	AGATGGTTTCTCCACCAGTG	CGTAAATTTTCAGATATGAA	GAATACCTAACTTTAATAAT	jrc42 jrc44
CACTGGTGGAGAAACCCTTT	AGATGGTTTCTCCACCAGTG	CGTATCTTAAAGGGTCCATT	ATTTGAATGGTAGGAATGAA	jrc21 jrc42 jrc43 jrc44
CACTGGTGGAGAAACCCTTT	AGATGGTTTCTCCACCAGTG	CGTCGACAAAAAGCAAATAA	TAATGTCATAGGATGTTCTA	jrc05 jrc06
CACTGGTGGAGAAACCCTTT	AGATGGTTTCTCCACCAGTG	CGTTCTTGGCTTCACAGATT	ATTTGCTTTGTCATCGTCCC	jrc05 jrc06 jrc21 jrc42 jrc43 jrc44
CACTGGTGGAGAAACCCTTT	AGATGGTTTCTCCACCAGTG	CTACAATTTCATCGTGAGAG	GAGGTTTATTCTAATTTCTA	jrc42 jrc43 jrc44
CACTGGTGGAGAAACCCTTT	AGATGGTTTCTCCACCAGTG	CTACAGATGAATTGGAGTTA	TTAGTAGTTGGCTATACTAT	jrc05 jrc06 jrc21 jrc43
CACTGGTGGAGAAACCCTTT	AGATGGTTTCTCCACCAGTG	CTAGCTTTTATATCATCTAA	TAACTATTTTTTGTTAGAGA	jrc42
CACTGGTGGAGAAACCCTTT	AGATGGTTTCTCCACCAGTG	CTAGTCAATAGGCTAATTCA	TCACCTCTCCAGTCTCAACA	jrc21 jrc42 jrc43
CACTGGTGGAGAAACCCTTT	AGATGGTTTCTCCACCAGTG	CTATAATCATTGAGAGCACG	ACGTACCCTCCGTCTAAAAA	jrc44
CACTGGTGGAGAAACCCTTT	AGATGGTTTCTCCACCAGTG	CTATACTAGCTACTAGCTAG	TAGATTAATTGTCGATCGAG	jrc05 jrc06 jrc43
CACTGGTGGAGAAACCCTTT	AGATGGTTTCTCCACCAGTG	CTATTGGCCAACTACCAAAA	AAACCTTACAATGATAGCTC	jrc21 jrc43
CACTGGTGGAGAAACCCTTT	AGATGGTTTCTCCACCAGTG	CTCAGTGAGAGGCCAAATTA	TTATCACGAGAACATACTAT	jrc21 jrc42 jrc43
CACTGGTGGAGAAACCCTTT	AGATGGTTTCTCCACCAGTG	CTCGTTGGCCATGAATCCAC	CACCGGCCATTCTCGTTGCT	jrc21 jrc42 jrc43 jrc44
CACTGGTGGAGAAACCCTTT	AGATGGTTTCTCCACCAGTG	CTGAATAGACCTACCTTTCA	TCATATCCCAGCAGAGCAGC	jrc05 jrc06
CACTGGTGGAGAAACCCTTT	AGATGGTTTCTCCACCAGTG	CTGTTTATTTATGGAACATA	ATAAGGTGTACTTCCTTAGG	jrc05
CACTGGTGGAGAAACCCTTT	AGATGGTTTCTCCACCAGTG	CTTGCAGATGGCAGTATATA	ATATGACATTGTTATATCTA	jrc05 jrc06
CACTGGTGGAGAAACCCTTT	AGATGGTTTCTCCACCAGTG	CTTGTGAAAGCTCATCACAA	CAAGCTCTAATCATACACAA	jrc05 jrc06 jrc21 jrc42 jrc43 jrc44
CACTGGTGGAGAAACCCTTT	AGATGGTTTCTCCACCAGTG	GAAGGGAAGATTGAGGGTAA	TAATGAAGCTTTGAAGAATT	jrc21 jrc42 jrc43 jrc44
CACTGGTGGAGAAACCCTTT	AGATGGTTTCTCCACCAGTG	GAATGAGGGACTGAGCCTGT	TGTTGTGGCCTCGCCTAGCA	jrc21 jrc42 jrc43 jrc44
CACTGGTGGAGAAACCCTTT	AGATGGTTTCTCCACCAGTG	GACATCCACATGCCTACAAT	AATTAATTACCGTCATCACC	jrc42 jrc44
CACTGGTGGAGAAACCCTTT	AGATGGTTTCTCCACCAGTG	GACTTCATTTAGTGATCCTC	CTCGCTGCATGAATATTGCA	jrc21 jrc42 jrc43 jrc44
CACTGGTGGAGAAACCCTTT	AGATGGTTTCTCCACCAGTG	GAGTTCCCGTAGCAAGTTAC	TACTAACGCACATGATGTCA	jrc42 jrc44
CACTGGTGGAGAAACCCTTT	AGATGGTTTCTCCACCAGTG	GATACACGGCTACCATGCAT	CATGTGCAAGAATTAGTTCT	jrc21 jrc42 jrc43 jrc44
CACTGGTGGAGAAACCCTTT	AGATGGTTTCTCCACCAGTG	GATACCGATGGAGTTCATCA	TCATCACTTTCTGTCACTGT	jrc44
CACTGGTGGAGAAACCCTTT	AGATGGTTTCTCCACCAGTG	GATGCTCAAGTGCATGCGTT	GTTGTTCCATAACATAATGT	jrc42 jrc44
CACTGGTGGAGAAACCCTTT	AGATGGTTTCTCCACCAGTG	GATTAATATGATATTTTTAA	TAAATTAACTTTCCTATAGA	jrc05 jrc06 jrc21 jrc42 jrc43 jrc44
CACTGGTGGAGAAACCCTTT	AGATGGTTTCTCCACCAGTG	GCACTCAACCTCATCGGCAT	CATCTTGCTACCACACCACA	jrc21 jrc42 jrc43 jrc44
CACTGGTGGAGAAACCCTTT	AGATGGTTTCTCCACCAGTG	GCCTATCTGGAGAAAGCTAC	TACTTCTAGCTATGCGCCTA	jrc21 jrc42 jrc43 jrc44
CACTGGTGGAGAAACCCTTT	AGATGGTTTCTCCACCAGTG	GCCTGCGCTCGCCTCGCGCG	GCGACTTCGCGCCGCAGAGT	jrc44
CACTGGTGGAGAAACCCTTT	AGATGGTTTCTCCACCAGTG	GCCTGTCAAGGAAAACAGAT	GATATAATATAATCTTTGAG	jrc21 jrc42 jrc43 jrc44
CACTGGTGGAGAAACCCTTT	AGATGGTTTCTCCACCAGTG	GCTAGCAACAGGCCAACAGT	AGTACTGCACAGCATATAAC	jrc05 jrc06 jrc44
CACTGGTGGAGAAACCCTTT	AGATGGTTTCTCCACCAGTG	GGAAACCCTTTTAATCATAA	TAAATATCCACTCGTTTAAT	jrc05 jrc06 jrc21 jrc42 jrc43 jrc44
CACTGGTGGAGAAACCCTTT	AGATGGTTTCTCCACCAGTG	GGAGCCGGGTGGCCAGCTGC	TGCGGTGCTTGGCGTTTGGA	jrc21 jrc42 jrc43 jrc44
CACTGGTGGAGAAACCCTTT	AGATGGTTTCTCCACCAGTG	GGGTACTTCCCTCAAATATT	ATTTTACAAAGAATTTTACA	jrc21 jrc42 jrc43 jrc44
CACTGGTGGAGAAACCCTTT	AGATGGTTTCTCCACCAGTG	GGTCGACAATGGCGTCCAAG	AAGCGACTCGCGTGACAACA	jrc21 jrc42 jrc43 jrc44
CACTGGTGGAGAAACCCTTT	AGATGGTTTCTCCACCAGTG	GGTGAACCTAGCAAAGTATA	ATACAATATACCCGTTCGTT	jrc21 jrc42 jrc43 jrc44
CACTGGTGGAGAAACCCTTT	AGATGGTTTCTCCACCAGTG	GGTGTTGCTGAAGGAGATAA	TAATAATCTTGCCTGCTTGA	jrc21 jrc42 jrc43 jrc44
CACTGGTGGAGAAACCCTTT	AGATGGTTTCTCCACCAGTG	GTAATATCCTTTAAGATTGA	TGAATATAGAGAGAATATAT	jrc05 jrc06 jrc21 jrc43
CACTGGTGGAGAAACCCTTT	AGATGGTTTCTCCACCAGTG	GTAATCCAGCAAGATAGATA	ATAGCCACGTGATTGGATGC	jrc44
CACTGGTGGAGAAACCCTTT	AGATGGTTTCTCCACCAGTG	GTACACGGCCAGGTTACATC	ATCAGTAAGAATATAATGAC	jrc21 jrc42 jrc43
CACTGGTGGAGAAACCCTTT	AGATGGTTTCTCCACCAGTG	GTACCATATACGAGGCTCAT	CATTAAGCACCAAGATCGAT	jrc44
CACTGGTGGAGAAACCCTTT	AGATGGTTTCTCCACCAGTG	GTCCTAATCATGCTTATATT	ATTGTCACTCGATTAATTAT	jrc44
CACTGGTGGAGAAACCCTTT	AGATGGTTTCTCCACCAGTG	GTCGACATAACTAAAGAGAA	GAAGCGGCTTGGTAGTAGCA	jrc21 jrc42 jrc43 jrc44
CACTGGTGGAGAAACCCTTT	AGATGGTTTCTCCACCAGTG	GTCGGAGGTCGAAGACACTT	CTTGCGTGTGCCGATGAAAT	jrc42 jrc44
CACTGGTGGAGAAACCCTTT	AGATGGTTTCTCCACCAGTG	GTCTTATAGAACTAAAATGA	TGATATGATTAGCTTAAGTT	jrc21 jrc42 jrc43 jrc44
CACTGGTGGAGAAACCCTTT	AGATGGTTTCTCCACCAGTG	GTGCAACAAAATAAATTAAT	AATTCTCTTTATAGCAGTTG	jrc05 jrc06
CACTGGTGGAGAAACCCTTT	AGATGGTTTCTCCACCAGTG	GTGTCTGCATGTGCAGTGTC	GTCTTTTTTTAATTCATAAT	jrc05 jrc06 jrc21 jrc42 jrc43 jrc44
CACTGGTGGAGAAACCCTTT	AGATGGTTTCTCCACCAGTG	GTTGCACATGACGCTCATGT	TGTGTCTCCACCATAATCTC	jrc21 jrc42 jrc43 jrc44
CACTGGTGGAGAAACCCTTT	AGATGGTTTCTCCACCAGTG	GTTTGTCGAAATATAGCATA	ATATAAGTAGTAAAGTTATT	jrc05 jrc06
CACTGGTGGAGAAACCCTTT	AGATGGTTTCTCCACCAGTG	GTTTTCCGTGAGCTGAGATA	ATAGGTTCCCAACTTCCTCC	jrc21 jrc42 jrc43 jrc44
CACTGGTGGAGAAACCCTTT	AGATGGTTTCTCCACCAGTG	TAACTTTCAGTTACTAGTAG	TAGGGTGTCCATGCGTTGCC	jrc44
CACTGGTGGAGAAACCCTTT	AGATGGTTTCTCCACCAGTG	TAAGAAAAAATGGTACTGAT	GATCCTTATCCGTTACAATA	jrc21 jrc42 jrc43 jrc44
CACTGGTGGAGAAACCCTTT	AGATGGTTTCTCCACCAGTG	TAATCCATGCGTGTTGATTA	TTAGATCAGCACGTCAGGCA	jrc05 jrc42 jrc43 jrc44
CACTGGTGGAGAAACCCTTT	AGATGGTTTCTCCACCAGTG	TAATTATTTTTTAATATATC	ATCGGTATTACTGACACATG	jrc21 jrc42 jrc43 jrc44
CACTGGTGGAGAAACCCTTT	AGATGGTTTCTCCACCAGTG	TAATTGAACAGTGGCCACTG	CTGGCGGCTGCGGAGATCCA	jrc21 jrc42 jrc43 jrc44
CACTGGTGGAGAAACCCTTT	AGATGGTTTCTCCACCAGTG	TAATTTTTTGGATCCGCCAC	CACTGAACTCCTTATCTAGA	jrc44
CACTGGTGGAGAAACCCTTT	AGATGGTTTCTCCACCAGTG	TACATATAGTCATATAGATC	ATCGATCGAGACACGTGCCT	jrc05 jrc06
CACTGGTGGAGAAACCCTTT	AGATGGTTTCTCCACCAGTG	TACCCCTCCCCTCCTGTCCA	CCAGTATGCATATGTGTACT	jrc05 jrc06 jrc21 jrc42 jrc43 jrc44
CACTGGTGGAGAAACCCTTT	AGATGGTTTCTCCACCAGTG	TACTACTTTCGTCCCCTAAA	AAAATATAGTAATCAGAATA	jrc21 jrc42 jrc43 jrc44
CACTGGTGGAGAAACCCTTT	AGATGGTTTCTCCACCAGTG	TAGATTATATAATGTATATT	ATTATTCATTTATTTAGATA	jrc44
CACTGGTGGAGAAACCCTTT	AGATGGTTTCTCCACCAGTG	TAGTGTCTAAGAAAGGTAGC	AGCATGATCTACGTTCACAA	jrc21 jrc42 jrc43
CACTGGTGGAGAAACCCTTT	AGATGGTTTCTCCACCAGTG	TAGTTAGTAAAGTAGTTAAT	AATGTTAATACCTAAACATT	jrc21 jrc42 jrc43 jrc44
CACTGGTGGAGAAACCCTTT	AGATGGTTTCTCCACCAGTG	TATATAGCAAATAGTACTAA	TAAGCATGCCTTCCAATTTA	jrc21 jrc42 jrc43 jrc44
CACTGGTGGAGAAACCCTTT	AGATGGTTTCTCCACCAGTG	TATCTTTGACTGGATCAGCT	GCTTTTACATGGTTTTCATC	jrc05 jrc06
CACTGGTGGAGAAACCCTTT	AGATGGTTTCTCCACCAGTG	TATGAAAAGCCCCCACCTAC	TACTGATCACATGCCAGTAA	jrc44
CACTGGTGGAGAAACCCTTT	AGATGGTTTCTCCACCAGTG	TCACTAAACGATAGATAGAT	GATATAGATATAGATATAGA	jrc44
CACTGGTGGAGAAACCCTTT	AGATGGTTTCTCCACCAGTG	TCAGATGATGTGCCAATTAA	TAATCTAGTGAAGCTGATGT	jrc21 jrc42 jrc43 jrc44
CACTGGTGGAGAAACCCTTT	AGATGGTTTCTCCACCAGTG	TCATCTATGTGGAATGGTGT	TGTTAAGCTATGTGACTAAT	jrc21 jrc42 jrc43 jrc44
CACTGGTGGAGAAACCCTTT	AGATGGTTTCTCCACCAGTG	TCCCACCGTCCCACACCGAC	GACGCAGGGCACTGCCACCC	jrc21 jrc42 jrc43 jrc44
CACTGGTGGAGAAACCCTTT	AGATGGTTTCTCCACCAGTG	TCCGTACATCTCTACTTACA	ACACCATTATACTATATATC	jrc21 jrc42 jrc43 jrc44
CACTGGTGGAGAAACCCTTT	AGATGGTTTCTCCACCAGTG	TCGCTCGATCGGCCAACCAA	CAACTAGACCGAGGCCATGT	jrc44
CACTGGTGGAGAAACCCTTT	AGATGGTTTCTCCACCAGTG	TCTAGCAATATGGAAGATAC	TACATAGGTAGGATGAGACT	jrc21 jrc42 jrc43 jrc44
CACTGGTGGAGAAACCCTTT	AGATGGTTTCTCCACCAGTG	TCTCTGTCCCCCACAACAAG	AAGGGAAAACGAATCAATTG	jrc42
CACTGGTGGAGAAACCCTTT	AGATGGTTTCTCCACCAGTG	TCTCTTTAAAAGGATGGAGT	AGTCCAAGGATATAAGTGTA	jrc21 jrc42 jrc43 jrc44
CACTGGTGGAGAAACCCTTT	AGATGGTTTCTCCACCAGTG	TCTTACTACTCACCACTTTT	TTTGTTTATATTTCTTCTTT	jrc21 jrc42 jrc43
CACTGGTGGAGAAACCCTTT	AGATGGTTTCTCCACCAGTG	TCTTCGGCAGGAATAAAATT	ATTATGGATGATACCACCAG	jrc21 jrc42 jrc43 jrc44
CACTGGTGGAGAAACCCTTT	AGATGGTTTCTCCACCAGTG	TCTTCTGAATCCATGTCATA	ATAAGGCCTATCTATCATAA	jrc05 jrc06 jrc21 jrc42 jrc43 jrc44
CACTGGTGGAGAAACCCTTT	AGATGGTTTCTCCACCAGTG	TCTTGCTCTTCCTTAACCAT	CATGAATCTAGGTGATTGTT	jrc21 jrc42 jrc43 jrc44
CACTGGTGGAGAAACCCTTT	AGATGGTTTCTCCACCAGTG	TGAACCATCAAGCTAGCCCT	CCTCTCTCAAATTGGTTTTG	jrc21 jrc42 jrc43
CACTGGTGGAGAAACCCTTT	AGATGGTTTCTCCACCAGTG	TGAATTTGTGAACGATGTAG	TAGACTGCTATCCAAATGTT	jrc44
CACTGGTGGAGAAACCCTTT	AGATGGTTTCTCCACCAGTG	TGACATCGCTCTCCTCAATC	ATCTCGACTTCAGTCATGAC	jrc21 jrc42 jrc43 jrc44
CACTGGTGGAGAAACCCTTT	AGATGGTTTCTCCACCAGTG	TGACATTAATGGGAAAGACA	ACACGGCTCCTACATATATT	jrc05 jrc06 jrc21 jrc42 jrc43 jrc44
CACTGGTGGAGAAACCCTTT	AGATGGTTTCTCCACCAGTG	TGCTCTCAGATAGCAACAAA	AAAAGATGCTCTAATATTTG	jrc44
CACTGGTGGAGAAACCCTTT	AGATGGTTTCTCCACCAGTG	TGGACCGACGACCCTGGGGT	GGTGCCGCCAAGCAGCGCGT	jrc21 jrc42 jrc43
CACTGGTGGAGAAACCCTTT	AGATGGTTTCTCCACCAGTG	TGGAGATCGATTTTACACGT	CGTCACGCAGCCGCCGCCGG	jrc21 jrc43
CACTGGTGGAGAAACCCTTT	AGATGGTTTCTCCACCAGTG	TGGAGGCAAATTAAAAGTTC	TTCTCTTTTTTCTTTCTGTG	jrc42 jrc44
CACTGGTGGAGAAACCCTTT	AGATGGTTTCTCCACCAGTG	TGGTTGTAGTAGTGTTACCT	CCTCGTTGGGTGAATTTGAA	jrc05 jrc06 jrc21 jrc42 jrc43 jrc44
CACTGGTGGAGAAACCCTTT	AGATGGTTTCTCCACCAGTG	TGTAAAAATCAATCTACTAT	TATCAATCAATCGAATCGTT	jrc21 jrc42 jrc43 jrc44
CACTGGTGGAGAAACCCTTT	AGATGGTTTCTCCACCAGTG	TGTAAAACATAATAAAGCAT	CATATAAAACATAATCCTGT	jrc21 jrc43
CACTGGTGGAGAAACCCTTT	AGATGGTTTCTCCACCAGTG	TGTATCGTGTAGGGTCCGAT	GATGTCTCCAAGTCCTACTT	jrc05 jrc06 jrc21 jrc42 jrc43 jrc44
CACTGGTGGAGAAACCCTTT	AGATGGTTTCTCCACCAGTG	TGTATTCGTTTATCACAGTG	GTGCTACACATTTAGTGTCT	jrc21 jrc42 jrc43
CACTGGTGGAGAAACCCTTT	AGATGGTTTCTCCACCAGTG	TGTCATAAACCTGATACTGA	TGATATTACTCACTTTTCAA	jrc05 jrc06 jrc21 jrc43 jrc44
CACTGGTGGAGAAACCCTTT	AGATGGTTTCTCCACCAGTG	TGTGTAGTATGGTCTCTCCA	CCAGGTCATCCCTATTGCAC	jrc21 jrc42 jrc43
CACTGGTGGAGAAACCCTTT	AGATGGTTTCTCCACCAGTG	TGTTTGTGCAGCCGTGCATA	ATAGTTCAAAATTTCCAACT	jrc05 jrc06 jrc21 jrc42 jrc43 jrc44
CACTGGTGGAGAAACCCTTT	AGATGGTTTCTCCACCAGTG	TGTTTTTAATTTGGGACAAG	AAGACAGCCAACTCATGAGT	jrc21 jrc42 jrc43 jrc44
CACTGGTGGAGAAACCCTTT	AGATGGTTTCTCCACCAGTG	TTAAAAATATCGCATATAAC	AACTAAACTAACACACATAT	jrc44
CACTGGTGGAGAAACCCTTT	AGATGGTTTCTCCACCAGTG	TTAACTTACGGTGAAGAAGG	AGGTATCGATGGAAAAATAA	jrc21 jrc42 jrc43
CACTGGTGGAGAAACCCTTT	AGATGGTTTCTCCACCAGTG	TTAATTGTTCATTGTGTTGT	TGTGAAATGATTTGATCGTA	jrc44
CACTGGTGGAGAAACCCTTT	AGATGGTTTCTCCACCAGTG	TTATAGCCGACCTGTTGGCT	GCTATAAGGTTTTTTATAGC	jrc21 jrc42 jrc43
CACTGGTGGAGAAACCCTTT	AGATGGTTTCTCCACCAGTG	TTATCTATATTTAATGCTTC	TTCATGCATGTGTCCAAAGA	jrc21 jrc42 jrc43
CACTGGTGGAGAAACCCTTT	AGATGGTTTCTCCACCAGTG	TTATCTCAAGAAAGTTAATT	ATTCAGCGCATAATAAAACT	jrc44
CACTGGTGGAGAAACCCTTT	AGATGGTTTCTCCACCAGTG	TTATGAATTATGGTGATTTC	TTCCATGCGTTTTAAATGCC	jrc05 jrc06 jrc21 jrc42 jrc43 jrc44
CACTGGTGGAGAAACCCTTT	AGATGGTTTCTCCACCAGTG	TTCAGAGTTCAGACTACTGC	TGCTTAATCATTGCCATAGT	jrc05 jrc06 jrc21 jrc42 jrc43 jrc44
CACTGGTGGAGAAACCCTTT	AGATGGTTTCTCCACCAGTG	TTCAGATTTTTTTTTCTATC	ATCACACATTATTCGGTTGT	jrc21 jrc42 jrc43 jrc44
CACTGGTGGAGAAACCCTTT	AGATGGTTTCTCCACCAGTG	TTCTTTTTCCCGCCAGGTTG	TTGGTGGTAAAGATCCACGG	jrc21 jrc43 jrc44
CACTGGTGGAGAAACCCTTT	AGATGGTTTCTCCACCAGTG	TTGATTCATTATTAAATATA	ATACTTTCATGTACACACAT	jrc21 jrc42 jrc43 jrc44
CACTGGTGGAGAAACCCTTT	AGATGGTTTCTCCACCAGTG	TTGATTCATTGTTAAATATA	ATACTTTCATGTACCCATAT	jrc44
CACTGGTGGAGAAACCCTTT	AGATGGTTTCTCCACCAGTG	TTGCTCGCCCCATTTGTTAT	TATGCCGCTTAATAGCTCTG	jrc44
CACTGGTGGAGAAACCCTTT	AGATGGTTTCTCCACCAGTG	TTGGGGGTAAGGTCTCGACT	ACTGCACTTGTCCCAGCTTG	jrc05 jrc06
CACTGGTGGAGAAACCCTTT	AGATGGTTTCTCCACCAGTG	TTGTTTGACTTTACACCTAT	TATGCTATGCCTGAACTTCA	jrc05 jrc06 jrc21 jrc42 jrc43 jrc44
CACTGGTGGAGAAACCCTTT	AGATGGTTTCTCCACCAGTG	TTTAGCACAGCACAATATGA	TGAATGGGATAAATCCATCT	jrc05 jrc06 jrc21 jrc42 jrc43 jrc44
CACTGGTGGAGAAACCCTTT	AGATGGTTTCTCCACCAGTG	TTTATGTACATTACCGACCT	CCTACACGCGTAGAACGGCA	jrc21 jrc42 jrc43 jrc44
CACTGGTGGAGAAACCCTTT	AGATGGTTTCTCCACCAGTG	TTTGGTGGGCAGTCTTTTCT	TCTCGTTGTGAGTAGCGTCA	jrc05 jrc06 jrc21 jrc43 jrc44
CACTGGTGGAGAAACCCTTT	AGATGGTTTCTCCACCAGTG	TTTTCTCCAAACGGACCTAT	TATGATTTGTGAGCTTCCCT	jrc21 jrc42 jrc43
Transposable element 33
TE head sequence	TE tail sequence	Upstream flanking	Downstream flanking	Detected lines
CAGCCCCATCGTTTGGCCTA	AATGGCAACCGATGGGAGCC	ACGCAATGTAACTTAACTTG	TTGAACATTATCTTGTTTGA	jrc44
CAGCCCCATCGTTTGGCCTA	AATGGCAACCGATGGGAGCC	AGAATGAAGGTCGCACTTCA	TCAGAAACTTACTAGACAAG	jrc44
CAGCCCCATCGTTTGGCCTA	AATGGCAACCGATGGGAGCC	AGTATAGTACTACTATACTA	CTAGTAGATCAACTGCTTTG	jrc44
CAGCCCCATCGTTTGGCCTA	AATGGCAACCGATGGGAGCC	ATCTCAACTTGGGAAAGTTG	TTGGGATTGAGGGAGGGTGT	jrc44
CAGCCCCATCGTTTGGCCTA	AATGGCAACCGATGGGAGCC	ATTAGAGAGAAAAAAACGTA	GTACTTTCCAGCGCATGTAA	jrc44
CAGCCCCATCGTTTGGCCTA	AATGGCAACCGATGGGAGCC	CACGAGCGCGACACGGATCG	TCGGACGCGCACAGCACATG	jrc44
CAGCCCCATCGTTTGGCCTA	AATGGCAACCGATGGGAGCC	CCCTCATTGTCAGCATCCTC	CTCCTTCCTAAAACCACACA	jrc44
CAGCCCCATCGTTTGGCCTA	AATGGCAACCGATGGGAGCC	GAGCTGATTTGCTTGACCTT	CTTGTTTATATGAATGCTCG	jrc44
CAGCCCCATCGTTTGGCCTA	AATGGCAACCGATGGGAGCC	GTAGTATTGTCTCTAGCTTA	TTAGTTGTTCGCTTGCTAAG	jrc44
CAGCCCCATCGTTTGGCCTA	AATGGCAACCGATGGGAGCC	TACGAGCCAGTAACATATAT	TATGCTTCAGAATAAATGAG	jrc44
CAGCCCCATCGTTTGGCCTA	AATGGCAACCGATGGGAGCC	TCATGATATTGATTTATTAT	TATATTGGTATAATGTAATA	jrc44
CAGCCCCATCGTTTGGCCTA	AATGGCAACCGATGGGAGCC	TCCATCCTCCCATTGATTTG	TTGTATTTGCAGTTAGTAAC	jrc44
CAGCCCCATCGTTTGGCCTA	AATGGCAACCGATGGGAGCC	TCGATCTCAGCGGATTATAT	TATGATCATTGTACTGGCCA	jrc44
CAGCCCCATCGTTTGGCCTA	AATGGCAACCGATGGGAGCC	TGTACAGTAGGACGCAAATC	ATCGTCTGTCCATTAAACAA	jrc44
CAGCCCCATCGTTTGGCCTA	AATGGCAACCGATGGGAGCC	TGTCTCATTGTATTAACATG	ATGGATAGATAACCTATATA	jrc44
CAGCCCCATCGTTTGGCCTA	AATGGCAACCGATGGGAGCC	TTGACTAGCCAAGGTACTAG	TAGATGATTGGATAGTAGTG	jrc44
Transposable element 34
TE head sequence	TE tail sequence	Upstream flanking	Downstream flanking	Detected lines
CAGCCTCATCGTTTGGCTTT	ATAGGCCATCCGATGGGAGC	ACCATCAACACATACACTAG	CTAGGCTGATGGCAAAGATT	jrc21 jrc42 jrc43 jrc44
CAGCCTCATCGTTTGGCTTT	ATAGGCCATCCGATGGGAGC	CGTGCAAAACTTCCTACTAC	CTACGTTAAAATTAGGCTGC	jrc21 jrc42 jrc43 jrc44
CAGCCTCATCGTTTGGCTTT	ATAGGCCATCCGATGGGAGC	GTCATAAAAAATGATTCTTT	CTTTATCTCCAACTATCTGC	jrc21 jrc42 jrc43
CAGCCTCATCGTTTGGCTTT	ATAGGCCATCCGATGGGAGC	TCTTCTGCTGAAATGTCTGG	CTGGAGCAAATTCAACTGTA	jrc21 jrc42 jrc43 jrc44
Transposable element 35
TE head sequence	TE tail sequence	Upstream flanking	Downstream flanking	Detected lines
CAGGGGCGTAGCCAGCTAGG	AAATCCTAGCTACGCCACTG	AAACTTGTGATTGTCACCAG	GTCACCAGATGCAATCTTGG	jrc10
CAGGGGCGTAGCCAGCTAGG	AAATCCTAGCTACGCCACTG	AAATGCACGTGCTTTGTTAT	TTTGTTATGGATATATAAAC	jrc10
CAGGGGCGTAGCCAGCTAGG	AAATCCTAGCTACGCCACTG	ATCCCAATAGCACCGGTAGG	CCGGTAGGAAGCAAACGGGT	jrc10
CAGGGGCGTAGCCAGCTAGG	AAATCCTAGCTACGCCACTG	CATCTACCAGTCATCACAGT	ATCACAGTGTTTGTTGGTGT	jrc10
CAGGGGCGTAGCCAGCTAGG	AAATCCTAGCTACGCCACTG	CTGCTATATATGTTTGTAGG	TTTGTAGGTCATTCAGATTC	jrc10
CAGGGGCGTAGCCAGCTAGG	AAATCCTAGCTACGCCACTG	CTTTCTCAATCTCTGTATAC	CTGTATACCTGTATTCGTTC	jrc10
CAGGGGCGTAGCCAGCTAGG	AAATCCTAGCTACGCCACTG	GCAACACGGCCCATCCACTG	ATCCACTGTACGATATGACG	jrc05 jrc06
CAGGGGCGTAGCCAGCTAGG	AAATCCTAGCTACGCCACTG	GTGCCAGCCAGACTGGCCAC	CTGGCCACCTTCGACAATGG	jrc10
CAGGGGCGTAGCCAGCTAGG	AAATCCTAGCTACGCCACTG	GTTATATTCATACTAGTGAT	CTAGTGATAAATTCTCCTCA	jrc10
CAGGGGCGTAGCCAGCTAGG	AAATCCTAGCTACGCCACTG	TCAGAGATTTGGCTTGAGAA	CTTGAGAACTAACACAGATA	jrc10
CAGGGGCGTAGCCAGCTAGG	AAATCCTAGCTACGCCACTG	TCTACTACGGACCCTATATA	CCTATATATGAGTGCTTTCC	jrc10
CAGGGGCGTAGCCAGCTAGG	AAATCCTAGCTACGCCACTG	TGGAGCTGGTTAACTATGGA	ACTATGGATAATCGTGGGAG	jrc10
CAGGGGCGTAGCCAGCTAGG	AAATCCTAGCTACGCCACTG	TTATTTGCGATAGGACATCG	GGACATCGTGCCCATTAAAT	jrc10
CAGGGGCGTAGCCAGCTAGG	AAATCCTAGCTACGCCACTG	TTGACTTGATGTGGTGGGGG	GGTGGGGGTGTATTAGGGTT	jrc05 jrc06
CAGGGGCGTAGCCAGCTAGG	AAATCCTAGCTACGCCACTG	TTTTGCATACTTCCTACCGG	CCTACCGGCACACATCCAAC	jrc10
Transposable element 36
TE head sequence	TE tail sequence	Upstream flanking	Downstream flanking	Detected lines
CAGGGTGTGAAAAACCGCCG	CCGGCGGTTTTTGAAACCCT	CATGCAGGCCTGCGCCCATC	GCGCCCATCTCGGCGTGCAG	jrc21 jrc42
CAGGGTGTGAAAAACCGCCG	CCGGCGGTTTTTGAAACCCT	CTCACCCTGGCGGTCCTTCC	GGTCCTTCCTCGTGTACCTA	jrc21 jrc42
CAGGGTGTGAAAAACCGCCG	CCGGCGGTTTTTGAAACCCT	GCCGGCGGCCGGCCGTGAAG	GCCGTGAAGACTGAAGAACT	jrc21
CAGGGTGTGAAAAACCGCCG	CCGGCGGTTTTTGAAACCCT	GTGTCTCAGTTGTCTAGGAC	GTCTAGGACATGAAGGCGAC	jrc21 jrc42
CAGGGTGTGAAAAACCGCCG	CCGGCGGTTTTTGAAACCCT	TCGGTACAAGCAGATACAAC	AGATACAACGAGGAGAAGGA	jrc21
Transposable element 37
TE head sequence	TE tail sequence	Upstream flanking	Downstream flanking	Detected lines
CAGGGTGTGAAAAACCGCCG	CGGCGGTTTTTGAAACCCTG	AAACCCCAACTAGTGGGTAC	GTGGGTACTCTATTCATGGT	jrc44
CAGGGTGTGAAAAACCGCCG	CGGCGGTTTTTGAAACCCTG	AAACCCCCACGCGTTACTAC	GTTACTACGGGAGTTTAGTA	jrc03 jrc04 jrc48
CAGGGTGTGAAAAACCGCCG	CGGCGGTTTTTGAAACCCTG	ACACAAACACTTGACACTAG	GACACTAGTACACACATCAT	jrc41
CAGGGTGTGAAAAACCGCCG	CGGCGGTTTTTGAAACCCTG	ACACCAAAGCCACCACCAAC	CCACCAACTCCTCCAGCTAC	jrc01 jrc03 jrc04 jrc05 jrc06 jrc41 jrc42 jrc44 jrc47 jrc48
CAGGGTGTGAAAAACCGCCG	CGGCGGTTTTTGAAACCCTG	ACTTAAGGCCTTGCTCAAGC	GCTCAAGCTGGTGAAGCTGG	jrc01 jrc04 jrc05 jrc06 jrc41 jrc42 jrc44 jrc47
CAGGGTGTGAAAAACCGCCG	CGGCGGTTTTTGAAACCCTG	ATAACCACAGATCTGCAGTC	CTGCAGTCACTACTGCATGA	jrc01 jrc03 jrc04 jrc05 jrc06 jrc42 jrc44 jrc47 jrc48
CAGGGTGTGAAAAACCGCCG	CGGCGGTTTTTGAAACCCTG	ATCACTGGTGTAGTCCGGTT	GTCCGGTTGAAGGCCCTCAT	jrc42 jrc44
CAGGGTGTGAAAAACCGCCG	CGGCGGTTTTTGAAACCCTG	ATCTATCTATTACTCTAAAG	CTCTAAAGACAAATATGTCA	jrc19 jrc23 jrc37 jrc49
CAGGGTGTGAAAAACCGCCG	CGGCGGTTTTTGAAACCCTG	ATGTAGTACTTTGCTGGTGC	GCTGGTGCCCAACCTTCATG	jrc41
CAGGGTGTGAAAAACCGCCG	CGGCGGTTTTTGAAACCCTG	CAAAATTGTCTACCCTGAGC	CCCTGAGCCACCAGTTTGGA	jrc42 jrc44
CAGGGTGTGAAAAACCGCCG	CGGCGGTTTTTGAAACCCTG	CAAGCTAGTGGCTTCCTGAC	TTCCTGACTCCACAAGAAAG	jrc42 jrc44
CAGGGTGTGAAAAACCGCCG	CGGCGGTTTTTGAAACCCTG	CACACTTGCTTCCTTGTCGT	CTTGTCGTATGCAGAAATCA	jrc42 jrc44
CAGGGTGTGAAAAACCGCCG	CGGCGGTTTTTGAAACCCTG	CATGCAGGCCTGCGCCCATC	CGCCCATCTCGGCGTGCAGC	jrc42 jrc44
CAGGGTGTGAAAAACCGCCG	CGGCGGTTTTTGAAACCCTG	CCTATCTACTCACTAGTCAC	CTAGTCACTACATATAAAGT	jrc19
CAGGGTGTGAAAAACCGCCG	CGGCGGTTTTTGAAACCCTG	CGAGTAGTAGTAGTACTACT	GTACTACTAGAAGAGCGGTA	jrc23 jrc37 jrc49
CAGGGTGTGAAAAACCGCCG	CGGCGGTTTTTGAAACCCTG	CTCACCCTGGCGGTCCTTCC	GTCCTTCCTCGTGTACCTAT	jrc01 jrc05 jrc06 jrc42 jrc44 jrc47 jrc48
CAGGGTGTGAAAAACCGCCG	CGGCGGTTTTTGAAACCCTG	CTTTCTTGATGTCGCTCACC	CGCTCACCACGCAACCAGCA	jrc44
CAGGGTGTGAAAAACCGCCG	CGGCGGTTTTTGAAACCCTG	GAGCGGCAGAGAGTACCTAG	GTACCTAGAGGCCGAGCGAT	jrc01 jrc03 jrc05 jrc06 jrc47 jrc48
CAGGGTGTGAAAAACCGCCG	CGGCGGTTTTTGAAACCCTG	GAGCTAGCACTACTGAGCAC	CTGAGCACCCCAATGATAGA	jrc01 jrc03 jrc05 jrc06 jrc19 jrc47
CAGGGTGTGAAAAACCGCCG	CGGCGGTTTTTGAAACCCTG	GCATCTATGGTAGCTAGGCC	GCTAGGCCAAACCATTACAC	jrc42 jrc44
CAGGGTGTGAAAAACCGCCG	CGGCGGTTTTTGAAACCCTG	GCCAACAAGTGCTCCTGCAG	TCCTGCAGTCCTGCTCATCT	jrc03
CAGGGTGTGAAAAACCGCCG	CGGCGGTTTTTGAAACCCTG	GGAGGATGGCATGTCGTGTC	GTCGTGTCAAGGCAAAATAT	jrc42 jrc44
CAGGGTGTGAAAAACCGCCG	CGGCGGTTTTTGAAACCCTG	GGCCACTCGGCCACTGGAAG	ACTGGAAGCAAGCGCACGGC	jrc37
CAGGGTGTGAAAAACCGCCG	CGGCGGTTTTTGAAACCCTG	GGGTAGAAGGGAGATTATAC	GATTATACACAACTTGATGA	jrc44
CAGGGTGTGAAAAACCGCCG	CGGCGGTTTTTGAAACCCTG	GGTCGCTCATTCAGCAGCAC	AGCAGCACCCATGTTTCTAA	jrc01 jrc03 jrc04 jrc05 jrc06 jrc41 jrc47 jrc48
CAGGGTGTGAAAAACCGCCG	CGGCGGTTTTTGAAACCCTG	GGTGGTCATCCACCAGCGCG	CCAGCGCGTACGATGGCGGC	jrc19 jrc23 jrc37 jrc42 jrc44 jrc49
CAGGGTGTGAAAAACCGCCG	CGGCGGTTTTTGAAACCCTG	GTGCCAACAATGGTCATGAT	GTCATGATAGCGCCAATGAC	jrc01 jrc03 jrc04 jrc05 jrc06 jrc19 jrc47 jrc48
CAGGGTGTGAAAAACCGCCG	CGGCGGTTTTTGAAACCCTG	GTGTCTCAGTTGTCTAGGAC	TCTAGGACATGAAGGCGACA	jrc01 jrc04 jrc42 jrc44 jrc47
CAGGGTGTGAAAAACCGCCG	CGGCGGTTTTTGAAACCCTG	TAACAAAGGCGAGAGAGGAA	GAGAGGAAAGGGCGATGAGC	jrc42 jrc44
CAGGGTGTGAAAAACCGCCG	CGGCGGTTTTTGAAACCCTG	TACTTCTACAAGATAGGAAG	ATAGGAAGGTCTAACACGTC	jrc19
CAGGGTGTGAAAAACCGCCG	CGGCGGTTTTTGAAACCCTG	TCGGTACAAGCAGATACAAC	GATACAACGAGGAGAAGGAT	jrc42 jrc44
CAGGGTGTGAAAAACCGCCG	CGGCGGTTTTTGAAACCCTG	TGCTTTTAATGGGATTGCAG	GATTGCAGAGAAGGGAGAAT	jrc01 jrc03 jrc04 jrc05 jrc06 jrc41 jrc47 jrc48
CAGGGTGTGAAAAACCGCCG	CGGCGGTTTTTGAAACCCTG	TTTGAGCTCTGCTCCTTGAC	TCCTTGACTCATCACTTTAT	jrc41
CAGGGTGTGAAAAACCGCCG	CGGCGGTTTTTGAAACCCTG	TTTGGCTGCGCTGTCAACAG	GTCAACAGTCAATAGACGGC	jrc42 jrc44
Transposable element 38
TE head sequence	TE tail sequence	Upstream flanking	Downstream flanking	Detected lines
CAGGGTTCACAAAACCGCCG	CGGCGGTTTTGTGAACCCTG	ATTTTATCTCATATTGTAGC	ATTGTAGCAAAGGTTTATTA	jrc01 jrc03 jrc04 jrc05 jrc06 jrc07 jrc08 jrc10 jrc12 jrc13 jrc18 jrc41 jrc47 jrc48
CAGGGTTCACAAAACCGCCG	CGGCGGTTTTGTGAACCCTG	GCTGAGTGCTGACTGCTGAC	CTGCTGACTAGTTCCTGTCA	jrc01 jrc03 jrc04 jrc05 jrc06 jrc07 jrc08 jrc10 jrc12 jrc47 jrc48
CAGGGTTCACAAAACCGCCG	CGGCGGTTTTGTGAACCCTG	TAATAAACCTTTGCTACAAT	GCTACAATATGAGATAAAAT	jrc01 jrc03 jrc04 jrc05 jrc06 jrc07 jrc08 jrc10 jrc12 jrc13 jrc18 jrc41 jrc47 jrc48
CAGGGTTCACAAAACCGCCG	CGGCGGTTTTGTGAACCCTG	TGACAGGAACTAGTCAGCAG	GTCAGCAGTCAGCACTCAGC	jrc01 jrc03 jrc04 jrc05 jrc06 jrc07 jrc08 jrc10 jrc12 jrc47 jrc48
Transposable element 39
TE head sequence	TE tail sequence	Upstream flanking	Downstream flanking	Detected lines
CAGGGTTCACTTTCTCGCCG	AAACGGTAAGGTGAACCCTG	AGGGAATAGAATGTGTCAAT	GTGTCAATAGGATAAAAGAT	jrc44
CAGGGTTCACTTTCTCGCCG	AAACGGTAAGGTGAACCCTG	CACGAGAGATGTGTTGCGAC	GTTGCGACAGGTATCTGGAG	jrc44
CAGGGTTCACTTTCTCGCCG	AAACGGTAAGGTGAACCCTG	CCCGTGTATCGTGTTGGAAC	GTTGGAACCCATTAGGGTTG	jrc44
CAGGGTTCACTTTCTCGCCG	AAACGGTAAGGTGAACCCTG	CCGACGTGTGGTGCGGCAAT	GCGGCAATGCGGTCAAATTG	jrc44
CAGGGTTCACTTTCTCGCCG	AAACGGTAAGGTGAACCCTG	GTGTCACGTTGTAGGGTGAG	AGGGTGAGTAGTCCTGATGC	jrc44
CAGGGTTCACTTTCTCGCCG	AAACGGTAAGGTGAACCCTG	GTGTCTTGTGCACATTCAAC	CATTCAACACGTACTACACA	jrc44
CAGGGTTCACTTTCTCGCCG	AAACGGTAAGGTGAACCCTG	TCCTCCTCTCAACCAATCAC	CCAATCACAACTATTCTTCT	jrc44
CAGGGTTCACTTTCTCGCCG	AAACGGTAAGGTGAACCCTG	TGCACCCTTCGACATGTTCC	CATGTTCCTACATATATGAA	jrc44
Transposable element 40
TE head sequence	TE tail sequence	Upstream flanking	Downstream flanking	Detected lines
CAGGGTTGCATTTACCGCGG	CGGCGGTAAATGAAACCCTG	ACCATAGTAGTAGTTGGAGT	GTTGGAGTATTTCTTAACTC	jrc08 jrc41 jrc46
CAGGGTTGCATTTACCGCGG	CGGCGGTAAATGAAACCCTG	ACGGCCATCCCACCTTCCAC	CCTTCCACCCATCACATTGC	jrc08
CAGGGTTGCATTTACCGCGG	CGGCGGTAAATGAAACCCTG	ATAAGCAGGTGTGTTGTCAT	GTTGTCATCTCTAGGCCGGA	jrc08
CAGGGTTGCATTTACCGCGG	CGGCGGTAAATGAAACCCTG	ATTTCATTGGTGATTACAAC	ATTACAACATGTCAAGATAC	jrc41 jrc46
CAGGGTTGCATTTACCGCGG	CGGCGGTAAATGAAACCCTG	GTGGGCCGCGTAGTCTTCTC	GTCTTCTCCCGAAGGCCACT	jrc46
CAGGGTTGCATTTACCGCGG	CGGCGGTAAATGAAACCCTG	TAAAGTTTCCCTCTTGACAG	CTTGACAGTCGACATGAACA	jrc08 jrc46
CAGGGTTGCATTTACCGCGG	CGGCGGTAAATGAAACCCTG	TGAAGTTCTCATGGTGTAAC	GGTGTAACACGATTTGGTTT	jrc08 jrc41
CAGGGTTGCATTTACCGCGG	CGGCGGTAAATGAAACCCTG	TGCACAATCGCACTCGGAAT	CTCGGAATGACGATTTTTGG	jrc08 jrc41
CAGGGTTGCATTTACCGCGG	CGGCGGTAAATGAAACCCTG	TTTTTCTCCTTAGTCATGAG	GTCATGAGTCGTTTCTTTTA	jrc41
Transposable element 41
TE head sequence	TE tail sequence	Upstream flanking	Downstream flanking	Detected lines
CAGGGTTTAACTTACCGCCG	CGGCGGTAAGGTAAACCCTG	AAAATTCATGCAGCTGTGAT	GCTGTGATCGTGCGCGGCGT	jrc12 jrc13
CAGGGTTTAACTTACCGCCG	CGGCGGTAAGGTAAACCCTG	ACACAAGTGCCAGTTGCAGG	GTTGCAGGTAGGCGAGTTTA	jrc21 jrc41 jrc42 jrc43
CAGGGTTTAACTTACCGCCG	CGGCGGTAAGGTAAACCCTG	ATTAACAAGTTAACGACAGG	ACGACAGGTCGCCGGTGTAG	jrc21 jrc42 jrc43
CAGGGTTTAACTTACCGCCG	CGGCGGTAAGGTAAACCCTG	CAACCACTGCGAGTTACAAC	GTTACAACACAAACATCAAT	jrc21 jrc42 jrc43
CAGGGTTTAACTTACCGCCG	CGGCGGTAAGGTAAACCCTG	CATTCTATGCCACTCCCGAC	CTCCCGACTTACCCCTCCCA	jrc12 jrc13 jrc21 jrc43 jrc50
CAGGGTTTAACTTACCGCCG	CGGCGGTAAGGTAAACCCTG	CCTTCACTAGGCATCCTAGG	ATCCTAGGTAGCATTTTGAT	jrc12 jrc40
CAGGGTTTAACTTACCGCCG	CGGCGGTAAGGTAAACCCTG	GTACTCTTAGAACGCACAAC	CGCACAACTGCTCAACTCTT	jrc13 jrc21 jrc40 jrc41 jrc42 jrc43 jrc50
CAGGGTTTAACTTACCGCCG	CGGCGGTAAGGTAAACCCTG	TATCCTGGACGTGTGCTCCC	GTGCTCCCTCCACACCTCAC	jrc21 jrc41 jrc43
Transposable element 42
TE head sequence	TE tail sequence	Upstream flanking	Downstream flanking	Detected lines
CAGGGTTTACCTTACCGCCG	CGGCGGTAAGGTAAACCCTG	GTTTATTTTGGGATACATAC	ATACATACAAGAGCTAAGGT	jrc21 jrc41 jrc42 jrc43 jrc44
CAGGGTTTACCTTACCGCCG	CGGCGGTAAGGTAAACCCTG	TGAGAGAGCAATGCTCTTAG	GCTCTTAGTCGTTCAAAAAA	jrc21 jrc41 jrc42 jrc43 jrc44
CAGGGTTTACCTTACCGCCG	CGGCGGTAAGGTAAACCCTG	TTTTTTGAACGACTAAGAGC	CTAAGAGCATTGCTCTCTCA	jrc21 jrc41 jrc42 jrc43 jrc44
Transposable element 43
TE head sequence	TE tail sequence	Upstream flanking	Downstream flanking	Detected lines
CAGGGTTTACCTTACCGCCG	CGGCGGTAAGTTAAACCCTG	AAGAGTTGAGCAGTTGTGCG	GTTGTGCGTTCTAAGAGTAC	jrc21 jrc43
CAGGGTTTACCTTACCGCCG	CGGCGGTAAGTTAAACCCTG	ACGCCGCGCACGATCACAGC	ATCACAGCTGCATGAATTTT	jrc12
CAGGGTTTACCTTACCGCCG	CGGCGGTAAGTTAAACCCTG	ATCAAAATGCTACCTAGGAT	CCTAGGATGCCTAGTGAAGG	jrc12
CAGGGTTTACCTTACCGCCG	CGGCGGTAAGTTAAACCCTG	ATTGATGTTTGTGTTGTAAC	GTTGTAACTCGCAGTGGTTG	jrc21 jrc43
CAGGGTTTACCTTACCGCCG	CGGCGGTAAGTTAAACCCTG	CTACACCGGCGACCTGTCGT	CCTGTCGTTAACTTGTTAAT	jrc21 jrc43
CAGGGTTTACCTTACCGCCG	CGGCGGTAAGTTAAACCCTG	GTGAGGTGTGGAGGGAGCAC	GGGAGCACACGTCCAGGATA	jrc21 jrc43
CAGGGTTTACCTTACCGCCG	CGGCGGTAAGTTAAACCCTG	TAAACTCGCCTACCTGCAAC	CCTGCAACTGGCACTTGTGT	jrc21 jrc43
CAGGGTTTACCTTACCGCCG	CGGCGGTAAGTTAAACCCTG	TGGGAGGGGTAAGTCGGGAG	GTCGGGAGTGGCATAGAATG	jrc12 jrc21 jrc43
Transposable element 44
TE head sequence	TE tail sequence	Upstream flanking	Downstream flanking	Detected lines
CAGGGTTTCAAAAACCGCCG	CCGGCGGTTTTTCACACCCT	CATGAAGGTTGGGCACCAGC	GGCACCAGCAAAGTACTACA	jrc41
CAGGGTTTCAAAAACCGCCG	CCGGCGGTTTTTCACACCCT	GCCGTGCGCTTGCTTCCAGT	GCTTCCAGTGGCCGAGTGGC	jrc07 jrc18
CAGGGTTTCAAAAACCGCCG	CCGGCGGTTTTTCACACCCT	TCTATCATTGGGGTGCTCAG	GGTGCTCAGTAGTGCTAGCT	jrc01 jrc03 jrc05 jrc06 jrc07 jrc08 jrc12 jrc13 jrc18 jrc47
CAGGGTTTCAAAAACCGCCG	CCGGCGGTTTTTCACACCCT	TTAGAAACATGGGTGCTGCT	GGTGCTGCTGAATGAGCGAC	jrc01 jrc03 jrc05 jrc06 jrc07 jrc08 jrc12 jrc13 jrc18 jrc41 jrc47
Transposable element 45
TE head sequence	TE tail sequence	Upstream flanking	Downstream flanking	Detected lines
CAGGGTTTCAAAAACCGCCG	CGGCGGTTTTTCACACCCTG	ACCATGAATAGAGTACCCAC	GTACCCACTAGTTGGGGTTT	jrc44
CAGGGTTTCAAAAACCGCCG	CGGCGGTTTTTCACACCCTG	AGATGAGCAGGACTGCAGGA	CTGCAGGAGCACTTGTTGGC	jrc03
CAGGGTTTCAAAAACCGCCG	CGGCGGTTTTTCACACCCTG	ATAAAGTGATGAGTCAAGGA	GTCAAGGAGCAGAGCTCAAA	jrc41
CAGGGTTTCAAAAACCGCCG	CGGCGGTTTTTCACACCCTG	ATAGGTACACGAGGAAGGAC	GGAAGGACCGCCAGGGTGAG	jrc01 jrc05 jrc06 jrc44 jrc47 jrc48
CAGGGTTTCAAAAACCGCCG	CGGCGGTTTTTCACACCCTG	ATATTTTGCCTTGACACGAC	GACACGACATGCCATCCTCC	jrc42 jrc44
CAGGGTTTCAAAAACCGCCG	CGGCGGTTTTTCACACCCTG	ATCCTTCTCCTCGTTGTATC	GTTGTATCTGCTTGTACCGA	jrc44
CAGGGTTTCAAAAACCGCCG	CGGCGGTTTTTCACACCCTG	ATCGCTCGGCCTCTAGGTAC	CTAGGTACTCTCTGCCGCTC	jrc01 jrc03 jrc04 jrc05 jrc06 jrc47 jrc48
CAGGGTTTCAAAAACCGCCG	CGGCGGTTTTTCACACCCTG	ATGAGGGCCTTCAACCGGAC	AACCGGACTACACCAGTGAT	jrc42 jrc44
CAGGGTTTCAAAAACCGCCG	CGGCGGTTTTTCACACCCTG	ATGATGTGTGTACTAGTGTC	CTAGTGTCAAGTGTTTGTGT	jrc41
CAGGGTTTCAAAAACCGCCG	CGGCGGTTTTTCACACCCTG	ATTCTCCCTTCTCTGCAATC	CTGCAATCCCATTAAAAGCA	jrc01 jrc03 jrc04 jrc05 jrc06 jrc41 jrc47 jrc48
CAGGGTTTCAAAAACCGCCG	CGGCGGTTTTTCACACCCTG	CATGAAGGTTGGGCACCAGC	GCACCAGCAAAGTACTACAT	jrc41
CAGGGTTTCAAAAACCGCCG	CGGCGGTTTTTCACACCCTG	CCAGCTTCACCAGCTTGAGC	GCTTGAGCAAGGCCTTAAGT	jrc01 jrc04 jrc05 jrc06 jrc41 jrc42 jrc44 jrc47
CAGGGTTTCAAAAACCGCCG	CGGCGGTTTTTCACACCCTG	CTTTCTTGTGGAGTCAGGAA	GTCAGGAAGCCACTAGCTTG	jrc42 jrc44
CAGGGTTTCAAAAACCGCCG	CGGCGGTTTTTCACACCCTG	GCTCATCGCCCTTTCCTCTC	TTCCTCTCTCGCCTTTGTTA	jrc42 jrc44
CAGGGTTTCAAAAACCGCCG	CGGCGGTTTTTCACACCCTG	GCTGCACGCCGAGATGGGCG	GATGGGCGCAGGCCTGCATG	jrc42 jrc44
CAGGGTTTCAAAAACCGCCG	CGGCGGTTTTTCACACCCTG	GTAGCTGGAGGAGTTGGTGG	GTTGGTGGTGGCTTTGGTGT	jrc01 jrc03 jrc04 jrc05 jrc06 jrc41 jrc42 jrc44 jrc47 jrc48
CAGGGTTTCAAAAACCGCCG	CGGCGGTTTTTCACACCCTG	GTCATTGGCGCTATCATGAC	ATCATGACCATTGTTGGCAC	jrc01 jrc03 jrc04 jrc05 jrc06 jrc47 jrc48
CAGGGTTTCAAAAACCGCCG	CGGCGGTTTTTCACACCCTG	TACTAAACTCCCGTAGTAAC	GTAGTAACGCGTGGGGGTTT	jrc03 jrc04 jrc48
CAGGGTTTCAAAAACCGCCG	CGGCGGTTTTTCACACCCTG	TCATCAAGTTGTGTATAATC	GTATAATCTCCCTTCTACCC	jrc44
CAGGGTTTCAAAAACCGCCG	CGGCGGTTTTTCACACCCTG	TCATGCAGTAGTGACTGCAG	GACTGCAGATCTGTGGTTAT	jrc01 jrc03 jrc04 jrc05 jrc06 jrc42 jrc44 jrc47 jrc48
CAGGGTTTCAAAAACCGCCG	CGGCGGTTTTTCACACCCTG	TCCAAACTGGTGGCTCAGGG	GCTCAGGGTAGACAATTTTG	jrc44
CAGGGTTTCAAAAACCGCCG	CGGCGGTTTTTCACACCCTG	TCTATCATTGGGGTGCTCAG	GTGCTCAGTAGTGCTAGCTC	jrc01 jrc03 jrc05 jrc06 jrc47
CAGGGTTTCAAAAACCGCCG	CGGCGGTTTTTCACACCCTG	TGCTGGTTGCGTGGTGAGCG	GGTGAGCGACATCAAGAAAG	jrc44
CAGGGTTTCAAAAACCGCCG	CGGCGGTTTTTCACACCCTG	TGTCGCCTTCATGTCCTAGA	GTCCTAGACAACTGAGACAC	jrc01 jrc04 jrc42 jrc44 jrc47
CAGGGTTTCAAAAACCGCCG	CGGCGGTTTTTCACACCCTG	TTAGAAACATGGGTGCTGCT	GTGCTGCTGAATGAGCGACC	jrc01 jrc03 jrc05 jrc06 jrc41 jrc47 jrc48
Transposable element 46
TE head sequence	TE tail sequence	Upstream flanking	Downstream flanking	Detected lines
CAGGGTTTCATTTACCGCCG	CCGCGGTAAATGCAACCCTG	AAACCAAATCGTGTTACACC	GTTACACCATGAGAACTTCA	jrc41
CAGGGTTTCATTTACCGCCG	CCGCGGTAAATGCAACCCTG	GAGTTAAGAAATACTCCAAC	ACTCCAACTACTACTATGGT	jrc41
CAGGGTTTCATTTACCGCCG	CCGCGGTAAATGCAACCCTG	TAAAAGAAACGACTCATGAC	CTCATGACTAAGGAGAAAAA	jrc41
Transposable element 47
TE head sequence	TE tail sequence	Upstream flanking	Downstream flanking	Detected lines
CAGTGGCGAAGCCACCGTAG	AAATCCTGGCTTCGCCACTG	AAGCAAGTGACTGTCCTAAT	GTCCTAATGTTAGTTGTTCA	jrc41
CAGTGGCGAAGCCACCGTAG	AAATCCTGGCTTCGCCACTG	AGGGTTCATAGCATTGTTGC	ATTGTTGCCCCTCACAACCC	jrc44
CAGTGGCGAAGCCACCGTAG	AAATCCTGGCTTCGCCACTG	CTTCAGCTCGTCCCACATGG	CCACATGGCGTCCCAGTGCT	jrc44
CAGTGGCGAAGCCACCGTAG	AAATCCTGGCTTCGCCACTG	GACGAATTCAGCACGCCACT	ACGCCACTGACGCAGGGATG	jrc44
CAGTGGCGAAGCCACCGTAG	AAATCCTGGCTTCGCCACTG	TCAGTCTTAGATACTGTAGC	ACTGTAGCGCGTCAGTTTTT	jrc41 jrc44
CAGTGGCGAAGCCACCGTAG	AAATCCTGGCTTCGCCACTG	TCATTTTCTGGATTTCCATG	TTTCCATGTGTGTTGATTGT	jrc41 jrc44
CAGTGGCGAAGCCACCGTAG	AAATCCTGGCTTCGCCACTG	TTCTGTATCGGCTCCTGCCC	TCCTGCCCCACCTTCCCCAC	jrc41 jrc44
Transposable element 48
TE head sequence	TE tail sequence	Upstream flanking	Downstream flanking	Detected lines
CAGTGGCGAAGCCAGGATTT	CCTACGGTGGCTTCGCCACT	GGGTTGTGAGGGGCAACAAT	GGCAACAATGCTATGAACCC	jrc42
CAGTGGCGAAGCCAGGATTT	CCTACGGTGGCTTCGCCACT	GTGGGGAAGGTGGGGCAGGA	GGGGCAGGAGCCGATACAGA	jrc42
Transposable element 49
TE head sequence	TE tail sequence	Upstream flanking	Downstream flanking	Detected lines
CAGTGGCGAAGCCAGGATTT	CTACGGTGGCTTCGCCACTG	AAAAACTGACGCGCTACAGT	GCTACAGTATCTAAGACTGA	jrc41 jrc44
CAGTGGCGAAGCCAGGATTT	CTACGGTGGCTTCGCCACTG	ACAATCAACACACATGGAAA	CATGGAAATCCAGAAAATGA	jrc41 jrc44
CAGTGGCGAAGCCAGGATTT	CTACGGTGGCTTCGCCACTG	AGCACTGGGACGCCATGTGG	CCATGTGGGACGAGCTGAAG	jrc44
CAGTGGCGAAGCCAGGATTT	CTACGGTGGCTTCGCCACTG	GGGTTGTGAGGGGCAACAAT	GCAACAATGCTATGAACCCT	jrc44
CAGTGGCGAAGCCAGGATTT	CTACGGTGGCTTCGCCACTG	GTGGGGAAGGTGGGGCAGGA	GGGCAGGAGCCGATACAGAA	jrc41 jrc44
CAGTGGCGAAGCCAGGATTT	CTACGGTGGCTTCGCCACTG	TGAACAACTAACATTAGGAC	ATTAGGACAGTCACTTGCTT	jrc41
Transposable element 50
TE head sequence	TE tail sequence	Upstream flanking	Downstream flanking	Detected lines
CAGTGGCGGAGCCACATGGT	AAATCCTAGCTACGCCACTG	ATACACACATTGCGTCTTGG	CGTCTTGGATTCCGTGTTGC	jrc48
CAGTGGCGGAGCCACATGGT	AAATCCTAGCTACGCCACTG	CAAAAATCAGCCCCGCGGCC	CCGCGGCCGCGGCGTGTGTG	jrc10
CAGTGGCGGAGCCACATGGT	AAATCCTAGCTACGCCACTG	CAAGGCTCATCACAGCTGAT	CAGCTGATTGATCAATTTCT	jrc48
CAGTGGCGGAGCCACATGGT	AAATCCTAGCTACGCCACTG	CGCTGACATGTAGGCCCGAG	GGCCCGAGTGTCTGTGGGAC	jrc10
CAGTGGCGGAGCCACATGGT	AAATCCTAGCTACGCCACTG	GAATTCACATCAATCCAGCT	ATCCAGCTGGGACCCGACCA	jrc10
CAGTGGCGGAGCCACATGGT	AAATCCTAGCTACGCCACTG	GAGCACGAAGGTCTCGGGAG	CTCGGGAGATCAGCAATGGC	jrc10
CAGTGGCGGAGCCACATGGT	AAATCCTAGCTACGCCACTG	GCCGTGACATACCTGACCAC	CTGACCACTCCCAACTTGCT	jrc10
CAGTGGCGGAGCCACATGGT	AAATCCTAGCTACGCCACTG	TCGTGGCCGACACCGGCAGT	CCGGCAGTGACCTCATCTGG	jrc10
CAGTGGCGGAGCCACATGGT	AAATCCTAGCTACGCCACTG	TGAAGAGGCATAGCCAAATA	GCCAAATAAATACTCATGGA	jrc48
Transposable element 51
TE head sequence	TE tail sequence	Upstream flanking	Downstream flanking	Detected lines
CAGTGGCGGAGCCACATGGT	TAAAATCCTAGCTACGCCAC	AGAAACTGATTGGCATCATT	TGGCATCATTGGTTAACGTG	jrc03 jrc04
CAGTGGCGGAGCCACATGGT	TAAAATCCTAGCTACGCCAC	CCGCCGTCGTTGCCGGCACC	TGCCGGCACCGAGAGCGGGC	jrc03 jrc04
Transposable element 52
TE head sequence	TE tail sequence	Upstream flanking	Downstream flanking	Detected lines
CAGTGGCGGAGCCAGGATTT	TCATGGTAGCTCCGCCCATG	AATATTCTAGCGGGGTATAC	GGGTATACAGTACCGAAAAG	jrc03 jrc04 jrc48
CAGTGGCGGAGCCAGGATTT	TCATGGTAGCTCCGCCCATG	GACGCTAGCACCATCAGACA	ATCAGACATCAACACACAAA	jrc03 jrc04 jrc48
CAGTGGCGGAGCCAGGATTT	TCATGGTAGCTCCGCCCATG	TCGGATAAACTTTTGAAACT	TTGAAACTTTTATCATCAAT	jrc03 jrc04 jrc48
Transposable element 53
TE head sequence	TE tail sequence	Upstream flanking	Downstream flanking	Detected lines
CAGTGGCGGATCCAGGAAAA	CCACAGTAAATCCGCCCCTG	ACAGTTGGATTACAGAGAAC	CAGAGAACTATACATGCCAT	jrc07 jrc18
CAGTGGCGGATCCAGGAAAA	CCACAGTAAATCCGCCCCTG	CGATCACACGACGGTTCGCG	GGTTCGCGGCAGCAGCCGCC	jrc07 jrc18
CAGTGGCGGATCCAGGAAAA	CCACAGTAAATCCGCCCCTG	GTCCAAATATCCCTCCCGCT	CTCCCGCTCCCTCCCTTGAA	jrc07
Transposable element 54
TE head sequence	TE tail sequence	Upstream flanking	Downstream flanking	Detected lines
CAGTGGCGTAGCTAGGATTT	ACCATGTGGCTCCGCCACTG	AGAAATTGATCAATCAGCTG	ATCAGCTGTGATGAGCCTTG	jrc48
CAGTGGCGTAGCTAGGATTT	ACCATGTGGCTCCGCCACTG	AGCAAGTTGGGAGTGGTCAG	GTGGTCAGGTATGTCACGGC	jrc10
CAGTGGCGTAGCTAGGATTT	ACCATGTGGCTCCGCCACTG	CACACACGCCGCGGCCGCGG	GGCCGCGGGGCTGATTTTTG	jrc10
CAGTGGCGTAGCTAGGATTT	ACCATGTGGCTCCGCCACTG	GCAACACGGAATCCAAGACG	CCAAGACGCAATGTGTGTAT	jrc48
CAGTGGCGTAGCTAGGATTT	ACCATGTGGCTCCGCCACTG	GCCATTGCTGATCTCCCGAG	CTCCCGAGACCTTCGTGCTC	jrc10
CAGTGGCGTAGCTAGGATTT	ACCATGTGGCTCCGCCACTG	GTCCCACAGACACTCGGGCC	CTCGGGCCTACATGTCAGCG	jrc10
CAGTGGCGTAGCTAGGATTT	ACCATGTGGCTCCGCCACTG	TCCATGAGTATTTATTTGGC	TATTTGGCTATGCCTCTTCA	jrc48
CAGTGGCGTAGCTAGGATTT	ACCATGTGGCTCCGCCACTG	TGGTCGGGTCCCAGCTGGAT	AGCTGGATTGATGTGAATTC	jrc10
Transposable element 55
TE head sequence	TE tail sequence	Upstream flanking	Downstream flanking	Detected lines
CAGTGGCGTAGCTAGGATTT	ACCTAGCTGGCTACGCCCCT	CCATTGTCGAAGGTGGCCAG	GGTGGCCAGTCTGGCTGGCA	jrc10
CAGTGGCGTAGCTAGGATTT	ACCTAGCTGGCTACGCCCCT	GAACGAATACAGGTATACAG	GGTATACAGAGATTGAGAAA	jrc10
CAGTGGCGTAGCTAGGATTT	ACCTAGCTGGCTACGCCCCT	GCTTGTTGCATGCATGTGTC	GCATGTGTCGACTCGTGTGG	jrc10
CAGTGGCGTAGCTAGGATTT	ACCTAGCTGGCTACGCCCCT	GTTGGATGTGTGCCGGTAGG	GCCGGTAGGAAGTATGCAAA	jrc10
CAGTGGCGTAGCTAGGATTT	ACCTAGCTGGCTACGCCCCT	TATCTGTGTTAGTTCTCAAG	GTTCTCAAGCCAAATCTCTG	jrc10
Transposable element 56
TE head sequence	TE tail sequence	Upstream flanking	Downstream flanking	Detected lines
CAGTGGCGTAGCTAGGATTT	CACCTAGCTGGCTACGCCCC	GCTTGTTGCATGCATGTGTC	TGCATGTGTCGACTCGTGTG	jrc10
CAGTGGCGTAGCTAGGATTT	CACCTAGCTGGCTACGCCCC	GTTGGATGTGTGCCGGTAGG	TGCCGGTAGGAAGTATGCAA	jrc10
Transposable element 57
TE head sequence	TE tail sequence	Upstream flanking	Downstream flanking	Detected lines
CAGTGGCGTAGCTAGGATTT	CCTAGCTGGCTACGCCCCTG	AACCCTAATACACCCCCACC	CCCCCACCACATCAAGTCAA	jrc05 jrc06
CAGTGGCGTAGCTAGGATTT	CCTAGCTGGCTACGCCCCTG	ACCCGTTTGCTTCCTACCGG	CCTACCGGTGCTATTGGGAT	jrc10
CAGTGGCGTAGCTAGGATTT	CCTAGCTGGCTACGCCCCTG	CCAAGATTGCATCTGGTGAC	CTGGTGACAATCACAAGTTT	jrc10
CAGTGGCGTAGCTAGGATTT	CCTAGCTGGCTACGCCCCTG	CCATTGTCGAAGGTGGCCAG	GTGGCCAGTCTGGCTGGCAC	jrc10
CAGTGGCGTAGCTAGGATTT	CCTAGCTGGCTACGCCCCTG	CGTCATATCGTACAGTGGAT	CAGTGGATGGGCCGTGTTGC	jrc05 jrc06
CAGTGGCGTAGCTAGGATTT	CCTAGCTGGCTACGCCCCTG	CTCCCACGATTATCCATAGT	TCCATAGTTAACCAGCTCCA	jrc10
CAGTGGCGTAGCTAGGATTT	CCTAGCTGGCTACGCCCCTG	GAACGAATACAGGTATACAG	GTATACAGAGATTGAGAAAG	jrc10
CAGTGGCGTAGCTAGGATTT	CCTAGCTGGCTACGCCCCTG	GAATCTGAATGACCTACAAA	CCTACAAACATATATAGCAG	jrc10
CAGTGGCGTAGCTAGGATTT	CCTAGCTGGCTACGCCCCTG	GCTTGTTGCATGCATGTGTC	CATGTGTCGACTCGTGTGGG	jrc10
CAGTGGCGTAGCTAGGATTT	CCTAGCTGGCTACGCCCCTG	GGAAAGCACTCATATATAGG	TATATAGGGTCCGTAGTAGA	jrc10
CAGTGGCGTAGCTAGGATTT	CCTAGCTGGCTACGCCCCTG	GTTGGATGTGTGCCGGTAGG	CCGGTAGGAAGTATGCAAAA	jrc10
CAGTGGCGTAGCTAGGATTT	CCTAGCTGGCTACGCCCCTG	GTTTATATATCCATAACAAA	ATAACAAAGCACGTGCATTT	jrc10
CAGTGGCGTAGCTAGGATTT	CCTAGCTGGCTACGCCCCTG	TATCTGTGTTAGTTCTCAAG	TTCTCAAGCCAAATCTCTGA	jrc10
CAGTGGCGTAGCTAGGATTT	CCTAGCTGGCTACGCCCCTG	TGAGGAGAATTTATCACTAG	ATCACTAGTATGAATATAAC	jrc10
Transposable element 58
TE head sequence	TE tail sequence	Upstream flanking	Downstream flanking	Detected lines
CAGTGTTCTAAAAATCGGCC	TAGCGCCTTCTTGAACCATG	AATTAATCAATAATAGACAA	ATAGACAAGCATATTGTCTA	jrc42 jrc44
CAGTGTTCTAAAAATCGGCC	TAGCGCCTTCTTGAACCATG	CAGCAGTTTAATGTACCAAA	GTACCAAATTTCATATTTTT	jrc42
CAGTGTTCTAAAAATCGGCC	TAGCGCCTTCTTGAACCATG	CCTTGCCTGTCTGTCACAAC	GTCACAACTTCACCCATTGC	jrc21 jrc42 jrc43
CAGTGTTCTAAAAATCGGCC	TAGCGCCTTCTTGAACCATG	CGTTTTCAACTGCTGGTATA	CTGGTATATATGTAGGAGTA	jrc21 jrc41 jrc42 jrc43 jrc44
CAGTGTTCTAAAAATCGGCC	TAGCGCCTTCTTGAACCATG	GAGAGAGGATCGATTTTGGC	ATTTTGGCCATACTTTAAAG	jrc42
CAGTGTTCTAAAAATCGGCC	TAGCGCCTTCTTGAACCATG	GAGGCGACCACAACACGAGG	ACACGAGGTACAACCATCCC	jrc21 jrc42 jrc43 jrc44
CAGTGTTCTAAAAATCGGCC	TAGCGCCTTCTTGAACCATG	GCAACACAGTATATCCATTG	ATCCATTGTATCAAGTATAG	jrc21 jrc42 jrc43 jrc44
CAGTGTTCTAAAAATCGGCC	TAGCGCCTTCTTGAACCATG	TAATAGCCCATTAATACAAT	AATACAATAGTTATCCATAA	jrc21 jrc41 jrc42 jrc43 jrc44
CAGTGTTCTAAAAATCGGCC	TAGCGCCTTCTTGAACCATG	TAGTAGTGAATATCTATCAC	TCTATCACCAAATATTAAAG	jrc21 jrc43
CAGTGTTCTAAAAATCGGCC	TAGCGCCTTCTTGAACCATG	TGGTCATCTCATATTGCACA	ATTGCACATCAGAATTGCTA	jrc21 jrc41 jrc42 jrc43
CAGTGTTCTAAAAATCGGCC	TAGCGCCTTCTTGAACCATG	TTTGGTGCTTGATTTGAAAC	TTTGAAACTACTAACGTGTT	jrc21
Transposable element 59
TE head sequence	TE tail sequence	Upstream flanking	Downstream flanking	Detected lines
CATAGTACAAAAAACCGGAC	GTCCGGTTTTTTGTACTATG	AAGAAACAATGCCGTGTGGG	CGTGTGGGAGATTCCATGTG	jrc08 jrc21 jrc42 jrc43 jrc44
CATAGTACAAAAAACCGGAC	GTCCGGTTTTTTGTACTATG	CACATGGAATCTCCCACACG	CCCACACGGCATTGTTTCTT	jrc08 jrc21 jrc42 jrc43 jrc44
Transposable element 60
TE head sequence	TE tail sequence	Upstream flanking	Downstream flanking	Detected lines
CATGGGCGGAGCTACCATGA	AAATCCTGGCTCCGCCACTG	ATTGATGATAAAAGTTTCAA	AGTTTCAAAAGTTTATCCGA	jrc03 jrc04 jrc48
CATGGGCGGAGCTACCATGA	AAATCCTGGCTCCGCCACTG	CTTTTCGGTACTGTATACCC	GTATACCCCGCTAGAATATT	jrc03 jrc04 jrc48
CATGGGCGGAGCTACCATGA	AAATCCTGGCTCCGCCACTG	TTTGTGTGTTGATGTCTGAT	TGTCTGATGGTGCTAGCGTC	jrc03 jrc04 jrc48
Transposable element 61
TE head sequence	TE tail sequence	Upstream flanking	Downstream flanking	Detected lines
CATGGTTCAAGAAGGCGCTA	GGCCGATTTTTAGAACACTG	AACACGTTAGTAGTTTCAAA	GTTTCAAATCAAGCACCAAA	jrc21 jrc41 jrc42 jrc43 jrc44
CATGGTTCAAGAAGGCGCTA	GGCCGATTTTTAGAACACTG	CTATACTTGATACAATGGAT	CAATGGATATACTGTGTTGC	jrc21 jrc42 jrc43 jrc44
CATGGTTCAAGAAGGCGCTA	GGCCGATTTTTAGAACACTG	CTTTAAAGTATGGCCAAAAT	GCCAAAATCGATCCTCTCTC	jrc42
CATGGTTCAAGAAGGCGCTA	GGCCGATTTTTAGAACACTG	CTTTAATATTTGGTGATAGA	GTGATAGATATTCACTACTA	jrc21 jrc43
CATGGTTCAAGAAGGCGCTA	GGCCGATTTTTAGAACACTG	GCAATGGGTGAAGTTGTGAC	GTTGTGACAGACAGGCAAGG	jrc21 jrc42 jrc43
CATGGTTCAAGAAGGCGCTA	GGCCGATTTTTAGAACACTG	GGGATGGTTGTACCTCGTGT	CCTCGTGTTGTGGTCGCCTC	jrc21 jrc43 jrc44
CATGGTTCAAGAAGGCGCTA	GGCCGATTTTTAGAACACTG	TACTCCTACATATATACCAG	TATACCAGCAGTTGAAAACG	jrc21 jrc41 jrc42 jrc43 jrc44
CATGGTTCAAGAAGGCGCTA	GGCCGATTTTTAGAACACTG	TAGACAATATGCTTGTCTAT	TTGTCTATTATTGATTAATT	jrc42 jrc44
CATGGTTCAAGAAGGCGCTA	GGCCGATTTTTAGAACACTG	TAGCAATTCTGATGTGCAAT	TGTGCAATATGAGATGACCA	jrc21 jrc41 jrc42 jrc43
CATGGTTCAAGAAGGCGCTA	GGCCGATTTTTAGAACACTG	TTATGGATAACTATTGTATT	ATTGTATTAATGGGCTATTA	jrc21 jrc41 jrc42 jrc43 jrc44
Transposable element 62
TE head sequence	TE tail sequence	Upstream flanking	Downstream flanking	Detected lines
CCAGTCACAATGGCTAGTGT	AACCCCCATTGTGACTGGCC	AAACATCATGTGAGATAAGG	TAAGGAACATTAAATTTAAG	jrc12
CCAGTCACAATGGCTAGTGT	AACCCCCATTGTGACTGGCC	ACTAGATTCGTTGTATTAGG	TTAGGAGTTGTATTAGAAAG	jrc12 jrc51
CCAGTCACAATGGCTAGTGT	AACCCCCATTGTGACTGGCC	AGATGTGATGATGTCTTAGG	TTAGGCGTTGGATCGAAATC	jrc12
CCAGTCACAATGGCTAGTGT	AACCCCCATTGTGACTGGCC	AGCCTGCTGGTTGCATAAGG	TAAGGACGAAGCTAGTATTA	jrc12
CCAGTCACAATGGCTAGTGT	AACCCCCATTGTGACTGGCC	AGTATTACTTAGTACTAAGG	TAAGGCACTAGTAGTAATTA	jrc51
CCAGTCACAATGGCTAGTGT	AACCCCCATTGTGACTGGCC	ATGTAACAGGAGCTCTAAGG	TAAGGTAGTTTATCCCCTCA	jrc51
CCAGTCACAATGGCTAGTGT	AACCCCCATTGTGACTGGCC	CATAATGACATACTTTTAGG	TTAGGGCTCCAAAACGCAAA	jrc12 jrc51
CCAGTCACAATGGCTAGTGT	AACCCCCATTGTGACTGGCC	CCATCGTTATCGTTATCAGG	TCAGGATCTAATTAGCTAGC	jrc51
CCAGTCACAATGGCTAGTGT	AACCCCCATTGTGACTGGCC	CGACCCAGGGCGCCGTTAGG	TTAGGCTTAGATCATAGGCG	jrc51
CCAGTCACAATGGCTAGTGT	AACCCCCATTGTGACTGGCC	CTCCGAGTAGCAAGCTAAGG	TAAGGGCATTTTTGGGGTCC	jrc51
CCAGTCACAATGGCTAGTGT	AACCCCCATTGTGACTGGCC	CTGCCAAACGCACCCTTAGG	TTAGGCTGAGTTTTTCGCAC	jrc12
CCAGTCACAATGGCTAGTGT	AACCCCCATTGTGACTGGCC	CTTAGTGCACTTTGCTTAGG	TTAGGGGTGATCAAGGGATG	jrc12 jrc51
CCAGTCACAATGGCTAGTGT	AACCCCCATTGTGACTGGCC	GATGCAAGTGAATACTTAGG	TTAGGACTACTTTGATAGCT	jrc51
CCAGTCACAATGGCTAGTGT	AACCCCCATTGTGACTGGCC	GCATTGATAGTGCCCTTAGG	TTAGGGGCTGAAGGCAGAGA	jrc51
CCAGTCACAATGGCTAGTGT	AACCCCCATTGTGACTGGCC	GGAACAAATCCATTATAAGG	TAAGGGTGTCCACAGTGCGT	jrc12 jrc51
CCAGTCACAATGGCTAGTGT	AACCCCCATTGTGACTGGCC	GTCAAGGAGGCACGCTTAGG	TTAGGGCTAGGGGTAGAGAT	jrc51
CCAGTCACAATGGCTAGTGT	AACCCCCATTGTGACTGGCC	GTGTGAATGTGTTTGTTAGG	TTAGGCTAATATAAATAACA	jrc12
CCAGTCACAATGGCTAGTGT	AACCCCCATTGTGACTGGCC	TTCTGGACTTAAATATAAGG	TAAGGCATGCATGTATTTAG	jrc12 jrc51
Transposable element 63
TE head sequence	TE tail sequence	Upstream flanking	Downstream flanking	Detected lines
CCGTAATTTTGACAATTTGA	TCAAATTGTCAAAATTACGG	CAAAGGTGGATGGGTTATAA	GGGTTATAAGGTCAGGTCAC	jrc41
CCGTAATTTTGACAATTTGA	TCAAATTGTCAAAATTACGG	GTGACCTGACCTTATAACCC	TTATAACCCATCCACCTTTG	jrc41
Transposable element 64
TE head sequence	TE tail sequence	Upstream flanking	Downstream flanking	Detected lines
CCGTTTTTTTGACAAATTGA	GTCAATTTGTCAAAAAAACG	AGGTATGCACGAAGGTTGTG	GAAGGTTGTGAGGTCAAGGA	jrc41
CCGTTTTTTTGACAAATTGA	GTCAATTTGTCAAAAAAACG	CCCTGTTGAGGTGCAAAGTC	GTGCAAAGTCAGCACCTACT	jrc41
CCGTTTTTTTGACAAATTGA	GTCAATTTGTCAAAAAAACG	TCGTAGACACGTCCTTCGGG	GTCCTTCGGGGGTATACGTG	jrc41
CCGTTTTTTTGACAAATTGA	GTCAATTTGTCAAAAAAACG	TCTTTAAGGTGATATTTTTT	GATATTTTTTAGCGATACTC	jrc41
Transposable element 65
TE head sequence	TE tail sequence	Upstream flanking	Downstream flanking	Detected lines
CCGTTTTTTTGACAAATTGA	TCAATTTGTCAAAAAAACGG	AAAGATGCATACTTTTTGTA	CTTTTTGTATCGAGTAGTAG	jrc05 jrc06 jrc08 jrc48
CCGTTTTTTTGACAAATTGA	TCAATTTGTCAAAAAAACGG	AAGTAGGTGCTGACTTTGCA	GACTTTGCACCTCAACAGGG	jrc01 jrc03 jrc04 jrc05 jrc06 jrc07 jrc08 jrc10 jrc12 jrc13 jrc21 jrc26 jrc41 jrc42 jrc43 jrc44 jrc47 jrc48 jrc50
CCGTTTTTTTGACAAATTGA	TCAATTTGTCAAAAAAACGG	AATTTTGTAGATGGAAACAT	TGGAAACATGCATGGTAGGA	jrc21 jrc42 jrc43
CCGTTTTTTTGACAAATTGA	TCAATTTGTCAAAAAAACGG	ACAATTGAGGGTGGTTTTTG	TGGTTTTTGTCCCTCGAAGA	jrc10 jrc12
CCGTTTTTTTGACAAATTGA	TCAATTTGTCAAAAAAACGG	ACACGTATACCCCCGAAGGA	CCCGAAGGACGTGTCTACGA	jrc01 jrc03 jrc04 jrc05 jrc06 jrc07 jrc08 jrc10 jrc12 jrc13 jrc21 jrc26 jrc41 jrc42 jrc43 jrc44 jrc46 jrc47 jrc48
CCGTTTTTTTGACAAATTGA	TCAATTTGTCAAAAAAACGG	ACGTACGTACTATAACACGT	ATAACACGTAGTAGTAGAAC	jrc01 jrc03 jrc04 jrc05 jrc06 jrc07 jrc08 jrc10 jrc12 jrc13 jrc26 jrc27 jrc46 jrc47 jrc48 jrc50
CCGTTTTTTTGACAAATTGA	TCAATTTGTCAAAAAAACGG	ACTACTAGAGCTAACAATTT	TAACAATTTAGGAGATAAAT	jrc44
CCGTTTTTTTGACAAATTGA	TCAATTTGTCAAAAAAACGG	AGAGAAGGGAGGAGTAAACA	GAGTAAACACAGGCCTTTGG	jrc21 jrc42 jrc43 jrc44
CCGTTTTTTTGACAAATTGA	TCAATTTGTCAAAAAAACGG	AGGTATGCACGAAGGTTGTG	AAGGTTGTGAGGTCAAGGAG	jrc41
CCGTTTTTTTGACAAATTGA	TCAATTTGTCAAAAAAACGG	AGTACTATCCTAAGTAAGGG	AAGTAAGGGTTCGTTCGCAA	jrc21 jrc42 jrc43 jrc44
CCGTTTTTTTGACAAATTGA	TCAATTTGTCAAAAAAACGG	AGTCTTGAAATCATTTCAAG	TCATTTCAAGACTAGTAGAC	jrc20 jrc37
CCGTTTTTTTGACAAATTGA	TCAATTTGTCAAAAAAACGG	ATAACGTACCATAGTTATAC	TAGTTATACTCTCTTTTCTA	jrc21 jrc42 jrc43 jrc44
CCGTTTTTTTGACAAATTGA	TCAATTTGTCAAAAAAACGG	ATGCTTCTGCAATGTAGACA	ATGTAGACATGCATGGCATC	jrc01 jrc03 jrc04 jrc05 jrc06 jrc07 jrc08 jrc10 jrc12 jrc21 jrc27 jrc41 jrc42 jrc43 jrc44 jrc47 jrc48
CCGTTTTTTTGACAAATTGA	TCAATTTGTCAAAAAAACGG	ATTTATCTCCTAAATTGTTA	AAATTGTTAGCTCTAGTAGT	jrc44
CCGTTTTTTTGACAAATTGA	TCAATTTGTCAAAAAAACGG	CAAGTTGGGGAAGGAATAAA	AGGAATAAATGCAGTGACAC	jrc21 jrc42 jrc43 jrc44
CCGTTTTTTTGACAAATTGA	TCAATTTGTCAAAAAAACGG	CACAAAATGCTGAGAAAAAC	GAGAAAAACGAACCGTAGAC	jrc21 jrc41 jrc42 jrc43 jrc44
CCGTTTTTTTGACAAATTGA	TCAATTTGTCAAAAAAACGG	CATAGGTGTCCCCTTGTCCA	CCTTGTCCAAGTAGAACTAG	jrc01 jrc03 jrc04 jrc05 jrc06 jrc07 jrc08 jrc10 jrc12 jrc13 jrc46 jrc47 jrc48
CCGTTTTTTTGACAAATTGA	TCAATTTGTCAAAAAAACGG	CCAAAGGCCTGTGTTTACTC	TGTTTACTCCTCCCTTCTCT	jrc21 jrc42 jrc43 jrc44
CCGTTTTTTTGACAAATTGA	TCAATTTGTCAAAAAAACGG	CCATTTAGCTTTCCTCTCTC	TCCTCTCTCCGTAGGGAGAA	jrc21 jrc42 jrc43 jrc44
CCGTTTTTTTGACAAATTGA	TCAATTTGTCAAAAAAACGG	CCCTGTTGAGGTGCAAAGTC	TGCAAAGTCAGCACCTACTT	jrc01 jrc03 jrc04 jrc05 jrc06 jrc07 jrc08 jrc10 jrc12 jrc13 jrc21 jrc26 jrc41 jrc42 jrc43 jrc44 jrc47 jrc48 jrc50
CCGTTTTTTTGACAAATTGA	TCAATTTGTCAAAAAAACGG	CTACTACTCGATACAAAAAG	TACAAAAAGTATGCATCTTT	jrc05 jrc06 jrc08 jrc48
CCGTTTTTTTGACAAATTGA	TCAATTTGTCAAAAAAACGG	CTAGTTCTACTTGGACAAGG	TGGACAAGGGGACACCTATG	jrc01 jrc03 jrc04 jrc05 jrc06 jrc07 jrc08 jrc10 jrc12 jrc13 jrc46 jrc47 jrc48
CCGTTTTTTTGACAAATTGA	TCAATTTGTCAAAAAAACGG	CTCCTTGACCTCACAACCTT	CACAACCTTCGTGCATACCT	jrc41
CCGTTTTTTTGACAAATTGA	TCAATTTGTCAAAAAAACGG	GATGCCATGCATGTCTACAT	TGTCTACATTGCAGAAGCAT	jrc01 jrc03 jrc04 jrc05 jrc06 jrc07 jrc08 jrc10 jrc12 jrc21 jrc27 jrc41 jrc42 jrc43 jrc44 jrc47 jrc48
CCGTTTTTTTGACAAATTGA	TCAATTTGTCAAAAAAACGG	GCCAAACCGTTCCGTTTCAG	CCGTTTCAGCATGTCGAAAC	jrc01 jrc03 jrc04 jrc05 jrc06 jrc07 jrc08 jrc10 jrc12 jrc21 jrc42 jrc43 jrc44 jrc47 jrc48
CCGTTTTTTTGACAAATTGA	TCAATTTGTCAAAAAAACGG	GGAGGACCCGAGGAAGATGA	GGAAGATGAAGATGGCCCAC	jrc41 jrc44
CCGTTTTTTTGACAAATTGA	TCAATTTGTCAAAAAAACGG	GGAGTATCGCTAAAAAATAT	AAAAAATATCACCTTAAAGA	jrc41
CCGTTTTTTTGACAAATTGA	TCAATTTGTCAAAAAAACGG	GGCTTGGTAGTTGGTAGCGA	TGGTAGCGAGCCCTGTGCAC	jrc05 jrc06 jrc12 jrc46
CCGTTTTTTTGACAAATTGA	TCAATTTGTCAAAAAAACGG	GTCTACTAGTCTTGAAATGA	CTTGAAATGATTTCAAGACT	jrc20 jrc37
CCGTTTTTTTGACAAATTGA	TCAATTTGTCAAAAAAACGG	GTGCACAGGGCTCGCTACCA	TCGCTACCAACTACCAAGCC	jrc05 jrc06 jrc12 jrc46
CCGTTTTTTTGACAAATTGA	TCAATTTGTCAAAAAAACGG	GTGGGCCATCTTCATCTTCC	TCATCTTCCTCGGGTCCTCC	jrc41 jrc44
CCGTTTTTTTGACAAATTGA	TCAATTTGTCAAAAAAACGG	GTGTCACTGCATTTATTCCT	TTTATTCCTTCCCCAACTTG	jrc21 jrc42 jrc43 jrc44
CCGTTTTTTTGACAAATTGA	TCAATTTGTCAAAAAAACGG	GTTCTACTACTACGTGTTAT	ACGTGTTATAGTACGTACGT	jrc01 jrc03 jrc04 jrc05 jrc06 jrc07 jrc08 jrc10 jrc12 jrc13 jrc26 jrc27 jrc46 jrc47 jrc48 jrc50
CCGTTTTTTTGACAAATTGA	TCAATTTGTCAAAAAAACGG	GTTTCGACATGCTGAAACGG	CTGAAACGGAACGGTTTGGC	jrc01 jrc03 jrc04 jrc05 jrc06 jrc07 jrc08 jrc10 jrc12 jrc21 jrc42 jrc43 jrc44 jrc47 jrc48
CCGTTTTTTTGACAAATTGA	TCAATTTGTCAAAAAAACGG	TAGAAAAGAGAGTATAACTA	GTATAACTATGGTACGTTAT	jrc21 jrc42 jrc43 jrc44
CCGTTTTTTTGACAAATTGA	TCAATTTGTCAAAAAAACGG	TCCAACCCAACACAAAACTA	ACAAAACTAACTGTAGCAAA	jrc44
CCGTTTTTTTGACAAATTGA	TCAATTTGTCAAAAAAACGG	TCCTACCATGCATGTTTCCA	ATGTTTCCATCTACAAAATT	jrc21 jrc42 jrc43
CCGTTTTTTTGACAAATTGA	TCAATTTGTCAAAAAAACGG	TCGTAGACACGTCCTTCGGG	TCCTTCGGGGGTATACGTGT	jrc01 jrc03 jrc04 jrc05 jrc06 jrc07 jrc08 jrc10 jrc12 jrc13 jrc21 jrc26 jrc41 jrc42 jrc43 jrc44 jrc46 jrc47 jrc48
CCGTTTTTTTGACAAATTGA	TCAATTTGTCAAAAAAACGG	TCTTCGAGGGACAAAAACCA	CAAAAACCACCCTCAATTGT	jrc10 jrc12
CCGTTTTTTTGACAAATTGA	TCAATTTGTCAAAAAAACGG	TCTTTAAGGTGATATTTTTT	ATATTTTTTAGCGATACTCC	jrc41
CCGTTTTTTTGACAAATTGA	TCAATTTGTCAAAAAAACGG	TTCTCCCTACGGAGAGAGGA	GAGAGAGGAAAGCTAAATGG	jrc21 jrc42 jrc43 jrc44
CCGTTTTTTTGACAAATTGA	TCAATTTGTCAAAAAAACGG	TTGCGAACGAACCCTTACTT	CCCTTACTTAGGATAGTACT	jrc21 jrc42 jrc43 jrc44
CCGTTTTTTTGACAAATTGA	TCAATTTGTCAAAAAAACGG	TTTGCTACAGTTAGTTTTGT	TAGTTTTGTGTTGGGTTGGA	jrc44
Transposable element 66
TE head sequence	TE tail sequence	Upstream flanking	Downstream flanking	Detected lines
CGATTTTGCTATATATTTGT	ACAAATGTATAGGTGGTCCC	GTAAGTTTGTTAAAATCTTA	AAATCTTAACTCTACGGTAC	jrc01 jrc03 jrc04 jrc05 jrc06 jrc07 jrc08 jrc10 jrc14 jrc47 jrc48
CGATTTTGCTATATATTTGT	ACAAATGTATAGGTGGTCCC	TGTTGCTACTAAAACTCGTA	AAACTCGTAAACTCGGCAGC	jrc01 jrc03 jrc04 jrc05 jrc06 jrc07 jrc08 jrc10 jrc14 jrc47 jrc48
Transposable element 67
TE head sequence	TE tail sequence	Upstream flanking	Downstream flanking	Detected lines
CGATTTTGCTATATCTCACA	AAGATGTATAGGTACTCCCA	AGTCGTGACGGAAATGGGAA	AATGGGAATTTTGTACGGCC	jrc21 jrc42 jrc43
CGATTTTGCTATATCTCACA	AAGATGTATAGGTACTCCCA	GGGAGCAGAGAATTAACAAA	TTAACAAACATGCATACACA	jrc21 jrc42 jrc43
CGATTTTGCTATATCTCACA	AAGATGTATAGGTACTCCCA	TAATGGAATAATTAAGTTGG	TAAGTTGGTGATGCATATTT	jrc21 jrc42 jrc43
Transposable element 68
TE head sequence	TE tail sequence	Upstream flanking	Downstream flanking	Detected lines
CGATTTTGCTATATCTCACT	AAAGATATATAGGTACTCCC	ACGCCACATGATTTTATTGA	TTTTATTGATCGGTACACGC	jrc44
CGATTTTGCTATATCTCACT	AAAGATATATAGGTACTCCC	ATGGATAGCTATTCCGATAA	TTCCGATAAAGTAAGGCCCA	jrc21 jrc42 jrc43 jrc44
CGATTTTGCTATATCTCACT	AAAGATATATAGGTACTCCC	GGAAAGGAGTAAAGCATCAT	AAGCATCATCAACTGTTGAT	jrc21 jrc42 jrc43 jrc44
CGATTTTGCTATATCTCACT	AAAGATATATAGGTACTCCC	GTCCACGGATATTAAATTAG	TTAAATTAGTATTTTGTGAG	jrc21 jrc42 jrc43 jrc44
Transposable element 69
TE head sequence	TE tail sequence	Upstream flanking	Downstream flanking	Detected lines
CGATTTTGCTATATCTCACT	AAAGATGTATAGGTACTCCC	AAAATAGCACTATTCTAATA	ATTCTAATATTAAATTTTAA	jrc01 jrc03 jrc04 jrc05 jrc06 jrc08 jrc10 jrc12 jrc13 jrc14 jrc18 jrc21 jrc42 jrc43 jrc47 jrc48
CGATTTTGCTATATCTCACT	AAAGATGTATAGGTACTCCC	AAAATTTATGTTTTTAGGAA	TTTTAGGAACCTATTTTGGA	jrc05 jrc06 jrc07 jrc08 jrc12 jrc48
CGATTTTGCTATATCTCACT	AAAGATGTATAGGTACTCCC	AAGGCTGAGTAAAATAATTA	AAATAATTACTGCCTCATGT	jrc18
CGATTTTGCTATATCTCACT	AAAGATGTATAGGTACTCCC	AAGTGAGATGGATTTTTAAT	ATTTTTAATAAGGTTCAGAC	jrc05 jrc06 jrc08 jrc12 jrc18
CGATTTTGCTATATCTCACT	AAAGATGTATAGGTACTCCC	ACCAAAATATATTCTGTCAA	TTCTGTCAATTCAATTAGTG	jrc41
CGATTTTGCTATATCTCACT	AAAGATGTATAGGTACTCCC	ACGCCACATGATTTTATTGA	TTTTATTGATCGGTACACGC	jrc21 jrc42 jrc43
CGATTTTGCTATATCTCACT	AAAGATGTATAGGTACTCCC	ACGCCCGATAAAATTCAATA	AATTCAATATGGAGTACTAT	jrc01 jrc03 jrc04 jrc07 jrc08 jrc10 jrc14 jrc18 jrc21 jrc35 jrc42 jrc43 jrc44 jrc47 jrc48
CGATTTTGCTATATCTCACT	AAAGATGTATAGGTACTCCC	ACTAGCTGCTAGTGCCAGAA	GTGCCAGAATGAGTAGTGTG	jrc44
CGATTTTGCTATATCTCACT	AAAGATGTATAGGTACTCCC	AGAAGAGGAGAATACTTAAT	ATACTTAATTTAACCGAGAG	jrc01 jrc03 jrc04 jrc05 jrc06 jrc07 jrc08 jrc10 jrc12 jrc14 jrc18 jrc21 jrc35 jrc41 jrc42 jrc43 jrc44 jrc47 jrc48
CGATTTTGCTATATCTCACT	AAAGATGTATAGGTACTCCC	AGATTTTTTTATTAAAAATA	TTAAAAATATATTTCAATGA	jrc44
CGATTTTGCTATATCTCACT	AAAGATGTATAGGTACTCCC	AGCTACGCACGATACAAGAA	ATACAAGAATCGACCCCGGG	jrc05 jrc06 jrc08 jrc21 jrc41 jrc42 jrc43
CGATTTTGCTATATCTCACT	AAAGATGTATAGGTACTCCC	AGTTCAGTATATTCCTATAA	TTCCTATAATAACTAGTTTG	jrc21 jrc43 jrc44
CGATTTTGCTATATCTCACT	AAAGATGTATAGGTACTCCC	ATAATGAGTTAATACTTTAA	ATACTTTAATTACAAGTATC	jrc01 jrc07 jrc21 jrc42 jrc43 jrc47
CGATTTTGCTATATCTCACT	AAAGATGTATAGGTACTCCC	ATATCATCTAGTATATTCAA	TATATTCAATCTGCTGACAA	jrc41
CGATTTTGCTATATCTCACT	AAAGATGTATAGGTACTCCC	ATGTTCTTGGTATTACCGAT	ATTACCGATGGTCTGCAGCT	jrc44
CGATTTTGCTATATCTCACT	AAAGATGTATAGGTACTCCC	ATTAAAAAGCAATGGCAGAG	ATGGCAGAGATAACAACAGC	jrc01 jrc04 jrc05 jrc06 jrc08 jrc10 jrc21 jrc41 jrc42 jrc43 jrc44 jrc47 jrc48
CGATTTTGCTATATCTCACT	AAAGATGTATAGGTACTCCC	CAAAAGACGTTTTTTTTTTT	TTTTTTTTTTGACAGAGAAT	jrc21 jrc41 jrc42 jrc43 jrc44
CGATTTTGCTATATCTCACT	AAAGATGTATAGGTACTCCC	CAAACAAATATATCCTTAAT	ATCCTTAATTGCTACAGGAT	jrc01 jrc03 jrc04 jrc05 jrc06 jrc07 jrc08 jrc10 jrc12 jrc13 jrc14 jrc18 jrc21 jrc41 jrc42 jrc43 jrc44 jrc47 jrc48
CGATTTTGCTATATCTCACT	AAAGATGTATAGGTACTCCC	CAGCCATGGTATATCGGCAT	TATCGGCATAAAACTAAAGC	jrc01 jrc03 jrc04 jrc05 jrc06 jrc07 jrc08 jrc10 jrc12 jrc13 jrc14 jrc41 jrc44 jrc47 jrc48
CGATTTTGCTATATCTCACT	AAAGATGTATAGGTACTCCC	CCACCATGAGATTAAAGTAA	TTAAAGTAAGGTCAAACGTT	jrc01 jrc03 jrc04 jrc10 jrc14 jrc21 jrc42 jrc43 jrc47
CGATTTTGCTATATCTCACT	AAAGATGTATAGGTACTCCC	CCACCCAGAGATCACAAAAT	TCACAAAATTATCGCCCAAA	jrc04 jrc05 jrc06 jrc07 jrc08 jrc10 jrc12 jrc44 jrc48
CGATTTTGCTATATCTCACT	AAAGATGTATAGGTACTCCC	CCCGCAGTGTAATGGAATAT	ATGGAATATTGAGCGACATC	jrc44
CGATTTTGCTATATCTCACT	AAAGATGTATAGGTACTCCC	CGCGAGAGAGGGTGGCACGG	GTGGCACGGCAGCAGTGGGT	jrc21 jrc42 jrc43
CGATTTTGCTATATCTCACT	AAAGATGTATAGGTACTCCC	CGGCCACTCGATTTCATGAT	TTTCATGATTCCGATCGGAA	jrc21 jrc43 jrc44
CGATTTTGCTATATCTCACT	AAAGATGTATAGGTACTCCC	CGTGTTTTGCATTTCGTCTG	TTTCGTCTGCAGCGTCTCCA	jrc01 jrc03 jrc04 jrc10 jrc14 jrc21 jrc41 jrc42 jrc43 jrc44 jrc47
CGATTTTGCTATATCTCACT	AAAGATGTATAGGTACTCCC	CTCGTGCTTCATTTTTACAA	TTTTTACAATTGGGTGTGGG	jrc01 jrc03 jrc04 jrc10 jrc21 jrc41 jrc42 jrc43 jrc44 jrc47 jrc48
CGATTTTGCTATATCTCACT	AAAGATGTATAGGTACTCCC	CTTTGATGTCATTTTCAACC	TTTTCAACCTTACCAAATTT	jrc21 jrc42 jrc43 jrc44
CGATTTTGCTATATCTCACT	AAAGATGTATAGGTACTCCC	CTTTGTAAGCATTGTCATAC	TTGTCATACGGTAGCTTTGC	jrc01 jrc03 jrc04 jrc05 jrc06 jrc08 jrc10 jrc12 jrc13 jrc14 jrc18 jrc47 jrc48
CGATTTTGCTATATCTCACT	AAAGATGTATAGGTACTCCC	CTTTTGGTTGATTAAGAAAA	TTAAGAAAAACATTTTTGTT	jrc08 jrc21 jrc41 jrc42 jrc43 jrc44
CGATTTTGCTATATCTCACT	AAAGATGTATAGGTACTCCC	GATATATCCTATTTTGAAGC	TTTTGAAGCTCCAGTTGGAT	jrc01 jrc03 jrc04 jrc05 jrc06 jrc07 jrc08 jrc10 jrc12 jrc13 jrc14 jrc18 jrc21 jrc41 jrc42 jrc43 jrc44 jrc47 jrc48
CGATTTTGCTATATCTCACT	AAAGATGTATAGGTACTCCC	GATGAAATTAGTTAGTCCAG	TTAGTCCAGTTTGGTTTGAA	jrc35
CGATTTTGCTATATCTCACT	AAAGATGTATAGGTACTCCC	GATGACGTTCTCTTTTGAAT	CTTTTGAATTTTCTAAGCCC	jrc41
CGATTTTGCTATATCTCACT	AAAGATGTATAGGTACTCCC	GATTCTCAGTATAGATAGGA	TAGATAGGAAGTATAAACCA	jrc42 jrc44
CGATTTTGCTATATCTCACT	AAAGATGTATAGGTACTCCC	GCAACTTGCCAAAATTTTGA	AAATTTTGATAGGATTTTTT	jrc21 jrc42 jrc43 jrc44
CGATTTTGCTATATCTCACT	AAAGATGTATAGGTACTCCC	GCTAGATAGAATTACGATAT	TTACGATATTACAGAAATTA	jrc01 jrc03 jrc04 jrc07 jrc08 jrc10 jrc12 jrc13 jrc14 jrc18 jrc35 jrc41 jrc47 jrc48
CGATTTTGCTATATCTCACT	AAAGATGTATAGGTACTCCC	GCTCGAGAGGATTGTGAGAT	TTGTGAGATTGTCACGCCGG	jrc21 jrc42 jrc43
CGATTTTGCTATATCTCACT	AAAGATGTATAGGTACTCCC	GGAGACTCCTTTTTTCTATT	TTTTCTATTCCTTTAATAAT	jrc21 jrc41 jrc42 jrc43 jrc44
CGATTTTGCTATATCTCACT	AAAGATGTATAGGTACTCCC	GGATTTTCTTTTTTCGTAAA	TTTCGTAAATATCTCCTGGA	jrc07 jrc18 jrc41
CGATTTTGCTATATCTCACT	AAAGATGTATAGGTACTCCC	GGCAGTCTACAAACCTGGAA	AACCTGGAATGCTACTTCAT	jrc21 jrc41 jrc43 jrc44
CGATTTTGCTATATCTCACT	AAAGATGTATAGGTACTCCC	GGTCGGGTTTAGATGAGGTT	GATGAGGTTTTATGGGATCG	jrc05 jrc06 jrc07 jrc08 jrc12 jrc13 jrc18 jrc35 jrc41 jrc48
CGATTTTGCTATATCTCACT	AAAGATGTATAGGTACTCCC	GGTGGGATGCAATCTTTTAA	ATCTTTTAATAGATTTAATC	jrc01 jrc03 jrc04 jrc05 jrc06 jrc07 jrc08 jrc10 jrc12 jrc14 jrc18 jrc35 jrc47 jrc48
CGATTTTGCTATATCTCACT	AAAGATGTATAGGTACTCCC	GTAAAGTTGTCAAAAAAAAA	AAAAAAAAAGTGGTTACATT	jrc21 jrc43
CGATTTTGCTATATCTCACT	AAAGATGTATAGGTACTCCC	GTAGTACTATGATTAACTAT	ATTAACTATAGTTTCCCCTT	jrc01 jrc03 jrc05 jrc06 jrc08 jrc10 jrc21 jrc41 jrc42 jrc43 jrc44 jrc47 jrc48
CGATTTTGCTATATCTCACT	AAAGATGTATAGGTACTCCC	GTATAGTAGTAATAAATAAA	ATAAATAAATAAGAAAAGGA	jrc42 jrc44
CGATTTTGCTATATCTCACT	AAAGATGTATAGGTACTCCC	GTTTTTAGATAATGGATAAA	ATGGATAAAACCCGACCTTC	jrc42 jrc43
CGATTTTGCTATATCTCACT	AAAGATGTATAGGTACTCCC	TACAGTTTTTATTTGAGAAA	TTTGAGAAATTCTATTGTTT	jrc21 jrc42 jrc43 jrc44
CGATTTTGCTATATCTCACT	AAAGATGTATAGGTACTCCC	TATCCTTCATATTACCCATT	TTACCCATTTGTAGGGTCTA	jrc44
CGATTTTGCTATATCTCACT	AAAGATGTATAGGTACTCCC	TCACCGACCGTGTTTTTTTT	GTTTTTTTTTCCCGGAGTAG	jrc42
CGATTTTGCTATATCTCACT	AAAGATGTATAGGTACTCCC	TCTCTTGTGTTTTCCTAAAA	TTCCTAAAATTAGTTGAGGG	jrc21 jrc42 jrc43 jrc44
CGATTTTGCTATATCTCACT	AAAGATGTATAGGTACTCCC	TCTGAGTACCTTTTGCCGTA	TTTGCCGTATTACCGAGTGT	jrc01 jrc03 jrc04 jrc05 jrc06 jrc08 jrc10 jrc12 jrc13 jrc14 jrc18 jrc47 jrc48
CGATTTTGCTATATCTCACT	AAAGATGTATAGGTACTCCC	TGCCTTTAGATCTCTGAAAT	CTCTGAAATAGCTTCCCCAC	jrc44
CGATTTTGCTATATCTCACT	AAAGATGTATAGGTACTCCC	TGGCATTCTAGTTGAAAAAA	TTGAAAAAATTTCAAGAATA	jrc01 jrc03 jrc04 jrc05 jrc06 jrc07 jrc08 jrc10 jrc12 jrc13 jrc14 jrc18 jrc21 jrc41 jrc42 jrc43 jrc44 jrc47 jrc48
CGATTTTGCTATATCTCACT	AAAGATGTATAGGTACTCCC	TTAATACCTATATAGAAGAT	ATAGAAGATATAGATTTGCG	jrc21 jrc41 jrc42 jrc43 jrc44
CGATTTTGCTATATCTCACT	AAAGATGTATAGGTACTCCC	TTATGTATGTTTTTTTTAAT	TTTTTTAATACTGCATAGCT	jrc21 jrc41 jrc42 jrc43 jrc44
CGATTTTGCTATATCTCACT	AAAGATGTATAGGTACTCCC	TTCGGGAAGCTTTTATATTT	TTTATATTTATTGTGACGGC	jrc21 jrc42 jrc43 jrc44
CGATTTTGCTATATCTCACT	AAAGATGTATAGGTACTCCC	TTGCAAATAGTTAACTGGAA	TAACTGGAATGTGCGGGGGT	jrc01 jrc03 jrc04 jrc05 jrc06 jrc07 jrc08 jrc10 jrc12 jrc13 jrc18 jrc21 jrc41 jrc42 jrc43 jrc44 jrc47 jrc48
CGATTTTGCTATATCTCACT	AAAGATGTATAGGTACTCCC	TTGCCGCGTGCTTCCATTAT	TTCCATTATTCCATTAAGCA	jrc01 jrc10 jrc42 jrc44 jrc47
CGATTTTGCTATATCTCACT	AAAGATGTATAGGTACTCCC	TTGCCTTGCCATTAGTAAGG	TTAGTAAGGTTAGCAATTAA	jrc41
CGATTTTGCTATATCTCACT	AAAGATGTATAGGTACTCCC	TTGCTGCACTTGTTCTAAAA	GTTCTAAAATGTTGATTGCT	jrc41
CGATTTTGCTATATCTCACT	AAAGATGTATAGGTACTCCC	TTGGTGTAGGTGTTTATATT	GTTTATATTTAGGAAAAAGT	jrc05 jrc06 jrc18 jrc21 jrc43 jrc44
Transposable element 70
TE head sequence	TE tail sequence	Upstream flanking	Downstream flanking	Detected lines
CGCCCAGAAATTCCCGAATA	GAAAACTTCGGGGTGTGACA	CTCAACATGGTGAAGTGTCA	TGAAGTGTCATGCATGGCAC	jrc44
CGCCCAGAAATTCCCGAATA	GAAAACTTCGGGGTGTGACA	TAGAGGCTGGGCCACTGTCA	GCCACTGTCAGGGAGAGAGG	jrc44
Transposable element 71
TE head sequence	TE tail sequence	Upstream flanking	Downstream flanking	Detected lines
CGCGACCGGGAAAATTGCCT	GAATTTATCAGGACGTGACA	GATTTGGAGTTGGCTGCTGT	GCTGCTGTGGTTCATGCTCT	jrc01 jrc14 jrc47 jrc48
CGCGACCGGGAAAATTGCCT	GAATTTATCAGGACGTGACA	TGAAATAGCTACATGTTTGT	ATGTTTGTTCAGAATTAGGT	jrc01 jrc14 jrc47 jrc48
CGCGACCGGGAAAATTGCCT	GAATTTATCAGGACGTGACA	TTGAAAGGCAATCTTACTGT	CTTACTGTATATTTATTTCC	jrc47
Transposable element 72
TE head sequence	TE tail sequence	Upstream flanking	Downstream flanking	Detected lines
CGCTTTTGCTATTTTGCAGT	ACTGCAGAATAGGTGGCCCC	AGATGGTACCAGAAAATAGC	GAAAATAGCACATAATTTTT	jrc41
CGCTTTTGCTATTTTGCAGT	ACTGCAGAATAGGTGGCCCC	CCCAACCTATAATACTAAAT	ATACTAAATCTTTATACTCT	jrc21 jrc42 jrc43
CGCTTTTGCTATTTTGCAGT	ACTGCAGAATAGGTGGCCCC	TGTTCTTCTCATATTGGATT	TATTGGATTTTATGAGGAAT	jrc21 jrc41 jrc42 jrc43 jrc44
Transposable element 73
TE head sequence	TE tail sequence	Upstream flanking	Downstream flanking	Detected lines
CGTTTTTTTGACAAATTGAC	GTCAATTTGTCAAAAAAACG	CAAAGGCCTGTGTTTACTCC	GTGTTTACTCCTCCCTTCTC	jrc21 jrc42 jrc43 jrc44
CGTTTTTTTGACAAATTGAC	GTCAATTTGTCAAAAAAACG	GAGAAGGGAGGAGTAAACAC	GGAGTAAACACAGGCCTTTG	jrc21 jrc42 jrc43 jrc44
Transposable element 74
TE head sequence	TE tail sequence	Upstream flanking	Downstream flanking	Detected lines
CGTTTTTTTGACAAATTGAC	TCAATTTGTCAAAAAAACGG	AGTAGGTGCTGACTTTGCAC	GACTTTGCACCTCAACAGGG	jrc41
CGTTTTTTTGACAAATTGAC	TCAATTTGTCAAAAAAACGG	CACGTATACCCCCGAAGGAC	CCCGAAGGACGTGTCTACGA	jrc41
CGTTTTTTTGACAAATTGAC	TCAATTTGTCAAAAAAACGG	GAGTATCGCTAAAAAATATC	AAAAAATATCACCTTAAAGA	jrc41
CGTTTTTTTGACAAATTGAC	TCAATTTGTCAAAAAAACGG	TCCTTGACCTCACAACCTTC	CACAACCTTCGTGCATACCT	jrc41
Transposable element 75
TE head sequence	TE tail sequence	Upstream flanking	Downstream flanking	Detected lines
CTGAAATTTTTACAATTTGG	CCAAAATGTAAAAATTTCAG	ACAGTTTCTAGCTATGTATC	GCTATGTATCTGTGTGTAGA	jrc21 jrc42 jrc43 jrc44
CTGAAATTTTTACAATTTGG	CCAAAATGTAAAAATTTCAG	ACTGGCAAGTAATTTCTATG	AATTTCTATGCCTACCGATT	jrc21 jrc42 jrc43
CTGAAATTTTTACAATTTGG	CCAAAATGTAAAAATTTCAG	ATATCTGATGGAATTTCATG	GAATTTCATGTTCATCAACA	jrc21 jrc42 jrc43 jrc44
CTGAAATTTTTACAATTTGG	CCAAAATGTAAAAATTTCAG	CAGGGAGGCACTAAGATGGA	CTAAGATGGATGGAGTGTCT	jrc21 jrc42 jrc43 jrc44
CTGAAATTTTTACAATTTGG	CCAAAATGTAAAAATTTCAG	CTCTCCCTTGTACATTAACA	TACATTAACACATGGTTTCC	jrc21 jrc42 jrc43 jrc44
CTGAAATTTTTACAATTTGG	CCAAAATGTAAAAATTTCAG	CTGTTGTATAGCATGCATGC	GCATGCATGCATTCCTCATG	jrc21 jrc42 jrc43 jrc44
CTGAAATTTTTACAATTTGG	CCAAAATGTAAAAATTTCAG	CTTCCTTCCCATATCTTCTC	TATCTTCTCTCTCTCATGTC	jrc03 jrc48
CTGAAATTTTTACAATTTGG	CCAAAATGTAAAAATTTCAG	GACAAACAACGACACCCCTG	GACACCCCTGCTCGCTCGTG	jrc21 jrc43 jrc44
CTGAAATTTTTACAATTTGG	CCAAAATGTAAAAATTTCAG	TTGGTATATAGTGGGTCTAT	GTGGGTCTATCGAGATAAGT	jrc21 jrc42 jrc43 jrc44
CTGAAATTTTTACAATTTGG	CCAAAATGTAAAAATTTCAG	TTTGTCGGTAATCTACGTTT	ATCTACGTTTAATACTTCTA	jrc21 jrc42 jrc43 jrc44
Transposable element 76
TE head sequence	TE tail sequence	Upstream flanking	Downstream flanking	Detected lines
CTGAAATTTTTACATTTTGG	CCAAAATGTAAAAATTTCAG	ATTTCCTAATTTGTGTGTAC	TTGTGTGTACACTGTTATTC	jrc01 jrc19 jrc20 jrc22 jrc23 jrc24 jrc31 jrc33 jrc38 jrc41 jrc47 jrc49 jrc50 jrc51
CTGAAATTTTTACATTTTGG	CCAAAATGTAAAAATTTCAG	GAATAACAGTGTACACACAA	GTACACACAAATTAGGAAAT	jrc01 jrc19 jrc20 jrc22 jrc23 jrc24 jrc31 jrc33 jrc38 jrc41 jrc47 jrc49 jrc50 jrc51
Transposable element 77
TE head sequence	TE tail sequence	Upstream flanking	Downstream flanking	Detected lines
CTGGATTTTTCACATTTTGA	CCAAAATGTGAAAAATCCAG	AAACCATAACCACAAATATC	CACAAATATCGCCTAATTCC	jrc21 jrc41 jrc42 jrc43
CTGGATTTTTCACATTTTGA	CCAAAATGTGAAAAATCCAG	AAGTAGGCAACACGATTACA	CACGATTACACGAGGCTCGC	jrc21 jrc41 jrc43
CTGGATTTTTCACATTTTGA	CCAAAATGTGAAAAATCCAG	AGTGGACACCTCCGCTCCTC	TCCGCTCCTCTATCTCGGCA	jrc42
CTGGATTTTTCACATTTTGA	CCAAAATGTGAAAAATCCAG	CACATCATTATAAACTAGAG	TAAACTAGAGTGATGGACTG	jrc21 jrc41 jrc42 jrc43
CTGGATTTTTCACATTTTGA	CCAAAATGTGAAAAATCCAG	CACCTCTACCGCCGCATTCA	CCGCATTCATGCAGACGGCT	jrc44
CTGGATTTTTCACATTTTGA	CCAAAATGTGAAAAATCCAG	CATCACATCCCCCTACATAG	CCTACATAGATTTGGGTTCT	jrc44
CTGGATTTTTCACATTTTGA	CCAAAATGTGAAAAATCCAG	CCCCATGACACTGAATCGAG	CTGAATCGAGATACTAGCAA	jrc21 jrc42 jrc43
CTGGATTTTTCACATTTTGA	CCAAAATGTGAAAAATCCAG	GATCTGGCCATTTTCTGGTG	TTTTCTGGTGAGCTCCAGTA	jrc21 jrc41 jrc42 jrc43
CTGGATTTTTCACATTTTGA	CCAAAATGTGAAAAATCCAG	GCACGACGGAGCAAACCTGA	GCAAACCTGAGCTAGTGGCT	jrc21 jrc41 jrc42 jrc43
CTGGATTTTTCACATTTTGA	CCAAAATGTGAAAAATCCAG	GCCAATTGCATCCATGCGTG	TCCATGCGTGCTTGCATGCC	jrc21 jrc42 jrc43
CTGGATTTTTCACATTTTGA	CCAAAATGTGAAAAATCCAG	GCCGCACGCACGCACCCGCG	CGCACCCGCGAGAGGATAAG	jrc21 jrc41 jrc43
CTGGATTTTTCACATTTTGA	CCAAAATGTGAAAAATCCAG	GTGCGCTGACCTGCGCCCGA	CTGCGCCCGACGGCCCGAGA	jrc21 jrc41 jrc43
CTGGATTTTTCACATTTTGA	CCAAAATGTGAAAAATCCAG	TACTAAGAGTTCACTTTACA	TCACTTTACAACCTGAACTT	jrc21 jrc42 jrc43
CTGGATTTTTCACATTTTGA	CCAAAATGTGAAAAATCCAG	TCGGACCAGAGTACTTGGCA	GTACTTGGCACGGCGAGTGT	jrc21 jrc41 jrc42 jrc43
CTGGATTTTTCACATTTTGA	CCAAAATGTGAAAAATCCAG	TGACTGACAGGGGGTCCAGC	GGGTCCAGCTGAGTGATACT	jrc44
CTGGATTTTTCACATTTTGA	CCAAAATGTGAAAAATCCAG	TGTAGTTGGTGAAGTAGGAG	GAAGTAGGAGCCATAAGCGA	jrc21 jrc41 jrc42 jrc43
CTGGATTTTTCACATTTTGA	CCAAAATGTGAAAAATCCAG	TTGCACCTTAGATGTACCCG	GATGTACCCGAGTCTTCTGA	jrc21
CTGGATTTTTCACATTTTGA	CCAAAATGTGAAAAATCCAG	TTTCCCGACGTGATGTTATA	TGATGTTATACACCATGACT	jrc21 jrc42 jrc43
Transposable element 78
TE head sequence	TE tail sequence	Upstream flanking	Downstream flanking	Detected lines
CTGGATTTTTCACATTTTGG	ACCAAAATGTGAAAAATCCA	AAAAAAAGAGAACGAAACAG	GAACGAAACAGAGGGCCGTA	jrc01 jrc05 jrc06 jrc08 jrc14 jrc47 jrc48
CTGGATTTTTCACATTTTGG	ACCAAAATGTGAAAAATCCA	AAAAACGAGGGCATCTTTGG	GGCATCTTTGGTTCCTAATC	jrc01 jrc05 jrc06 jrc08 jrc14 jrc21 jrc41 jrc42 jrc43 jrc44 jrc47 jrc48
CTGGATTTTTCACATTTTGG	ACCAAAATGTGAAAAATCCA	ACCAAATATGATCTCAATAT	GATCTCAATATACCCTAATT	jrc44
CTGGATTTTTCACATTTTGG	ACCAAAATGTGAAAAATCCA	ACCGTGGGCTGAAATAAAAC	TGAAATAAAACTGCATCCTA	jrc21
CTGGATTTTTCACATTTTGG	ACCAAAATGTGAAAAATCCA	AGATTCGGTGGTCAGTTGAG	GGTCAGTTGAGGGAGTCAAA	jrc21 jrc42 jrc43 jrc44
CTGGATTTTTCACATTTTGG	ACCAAAATGTGAAAAATCCA	CACTATTGGGGTTTTAAATA	GGTTTTAAATATCGGTGACG	jrc01 jrc14 jrc21 jrc42 jrc43 jrc44 jrc47 jrc48
CTGGATTTTTCACATTTTGG	ACCAAAATGTGAAAAATCCA	CAGACGGATGCGTAGTTACA	GCGTAGTTACACCCCTATGC	jrc01 jrc05 jrc06 jrc14 jrc21 jrc42 jrc43 jrc44 jrc47 jrc48
CTGGATTTTTCACATTTTGG	ACCAAAATGTGAAAAATCCA	CCCAGACATGCTTATGCACT	GCTTATGCACTCGCAGTCTT	jrc21 jrc42 jrc43 jrc44
CTGGATTTTTCACATTTTGG	ACCAAAATGTGAAAAATCCA	CCGCCGAGAGGGCTGACAAG	GGCTGACAAGTGGGCCAACC	jrc44
CTGGATTTTTCACATTTTGG	ACCAAAATGTGAAAAATCCA	CCTGCATGTGTCAACTTGAA	GTCAACTTGAACCTATAGCT	jrc01 jrc05 jrc06 jrc08 jrc14 jrc21 jrc41 jrc42 jrc43 jrc44 jrc47 jrc48
CTGGATTTTTCACATTTTGG	ACCAAAATGTGAAAAATCCA	GAAGACTGCGAGTGCATAAG	GAGTGCATAAGCATGTCTGG	jrc21 jrc42 jrc43 jrc44
CTGGATTTTTCACATTTTGG	ACCAAAATGTGAAAAATCCA	GATCGGAATGTCATGGAGAC	GTCATGGAGACTGACCACCT	jrc44
CTGGATTTTTCACATTTTGG	ACCAAAATGTGAAAAATCCA	GCAGGCACCAGGCAGTTTGC	GGCAGTTTGCCGTCCTTGGA	jrc44
CTGGATTTTTCACATTTTGG	ACCAAAATGTGAAAAATCCA	GCAGGCGAGGCAAGAACCAA	GCAAGAACCAACCTATCGCC	jrc05 jrc06 jrc08 jrc41 jrc48
CTGGATTTTTCACATTTTGG	ACCAAAATGTGAAAAATCCA	GCGCACCAGCGGCGGCAGGA	GGCGGCAGGATGGGTCTTCG	jrc44
CTGGATTTTTCACATTTTGG	ACCAAAATGTGAAAAATCCA	GCTTCTGTTGGCGATGGCAG	GGCGATGGCAGGCAGTGTTC	jrc01 jrc05 jrc06 jrc47 jrc48
CTGGATTTTTCACATTTTGG	ACCAAAATGTGAAAAATCCA	GGACACGATGTTTCCTGAGT	GTTTCCTGAGTAGCATGTTC	jrc01 jrc05 jrc06 jrc08 jrc14 jrc19 jrc41 jrc47 jrc48
CTGGATTTTTCACATTTTGG	ACCAAAATGTGAAAAATCCA	GGAGAAGAGGGACTTTCAAC	GGACTTTCAACATCAGATGG	jrc21 jrc41 jrc42 jrc43 jrc44
CTGGATTTTTCACATTTTGG	ACCAAAATGTGAAAAATCCA	GGCATAGGGGTGTAACTACG	GTGTAACTACGCATCCGTCT	jrc01 jrc05 jrc06 jrc14 jrc21 jrc42 jrc43 jrc44 jrc47 jrc48
CTGGATTTTTCACATTTTGG	ACCAAAATGTGAAAAATCCA	GGTACGTGGGGACGGTTGGT	GGACGGTTGGTTGGGTTGGG	jrc19 jrc21 jrc41 jrc42 jrc43
CTGGATTTTTCACATTTTGG	ACCAAAATGTGAAAAATCCA	GTAATTGGAGTGTACTGTAG	GTGTACTGTAGTATCTCCGG	jrc21 jrc41 jrc42 jrc43 jrc44
CTGGATTTTTCACATTTTGG	ACCAAAATGTGAAAAATCCA	GTCCAAGGACGGCAAACTGC	GGCAAACTGCCTGGTGCCTG	jrc44
CTGGATTTTTCACATTTTGG	ACCAAAATGTGAAAAATCCA	TAGCTATAGGTTCAAGTTGA	GTTCAAGTTGACACATGCAG	jrc01 jrc05 jrc06 jrc08 jrc14 jrc21 jrc41 jrc42 jrc43 jrc44 jrc47 jrc48
CTGGATTTTTCACATTTTGG	ACCAAAATGTGAAAAATCCA	TCGTTCACTGGAAATCTGCT	GAAATCTGCTTGCAATTCGC	jrc44
CTGGATTTTTCACATTTTGG	ACCAAAATGTGAAAAATCCA	TCTTTTGGAGTTCGTCGATG	GTTCGTCGATGTCCATTGAT	jrc21 jrc43 jrc44
CTGGATTTTTCACATTTTGG	ACCAAAATGTGAAAAATCCA	TGATGGATGGCACAATGAGC	GCACAATGAGCTGCATGCTA	jrc19
CTGGATTTTTCACATTTTGG	ACCAAAATGTGAAAAATCCA	TGCGCCCGTGTCGCTGCTGC	GTCGCTGCTGCTGCTCCCTG	jrc01 jrc05 jrc06 jrc08 jrc14 jrc21 jrc41 jrc42 jrc43 jrc44 jrc47 jrc48
CTGGATTTTTCACATTTTGG	ACCAAAATGTGAAAAATCCA	TGGCGATAGGTTGGTTCTTG	GTTGGTTCTTGCCTCGCCTG	jrc05 jrc06 jrc08 jrc41 jrc48
CTGGATTTTTCACATTTTGG	ACCAAAATGTGAAAAATCCA	TGGTTGCATGCAAATTCTGG	GCAAATTCTGGCATCCGCAC	jrc42 jrc44
CTGGATTTTTCACATTTTGG	ACCAAAATGTGAAAAATCCA	TGTGCGGATGCCAGAATTTG	GCCAGAATTTGCATGCAACC	jrc44
CTGGATTTTTCACATTTTGG	ACCAAAATGTGAAAAATCCA	TTAAGATGGCGTGGGGGCTT	GTGGGGGCTTACCCAAAAAC	jrc44
CTGGATTTTTCACATTTTGG	ACCAAAATGTGAAAAATCCA	TTTCATAGCGCAAGAGTTAA	GCAAGAGTTAATCCGTATCT	jrc21 jrc42 jrc43 jrc44
Transposable element 79
TE head sequence	TE tail sequence	Upstream flanking	Downstream flanking	Detected lines
CTGGATTTTTCACATTTTGG	ATCAAAATGTGAAAAATCCA	AATACCGTTGATCTAGCTCG	GATCTAGCTCGCCCCACTAT	jrc21 jrc41 jrc42 jrc43 jrc44
CTGGATTTTTCACATTTTGG	ATCAAAATGTGAAAAATCCA	ACACTCGCCGTGCCAAGTAC	GTGCCAAGTACTCTGGTCCG	jrc21 jrc41 jrc42 jrc43 jrc44
CTGGATTTTTCACATTTTGG	ATCAAAATGTGAAAAATCCA	AGTCATGGTGTATAACATCA	GTATAACATCACGTCGGGAA	jrc21 jrc42 jrc43 jrc44
CTGGATTTTTCACATTTTGG	ATCAAAATGTGAAAAATCCA	CTCAAACTGGCCCGTTTCTT	GCCCGTTTCTTCCCCACGAA	jrc21 jrc42 jrc43 jrc44
CTGGATTTTTCACATTTTGG	ATCAAAATGTGAAAAATCCA	GCGAGCCTCGTGTAATCGTG	GTGTAATCGTGTTGCCTACT	jrc21 jrc41 jrc43 jrc44
CTGGATTTTTCACATTTTGG	ATCAAAATGTGAAAAATCCA	GGCATGCAAGCACGCATGGA	GCACGCATGGATGCAATTGG	jrc21 jrc42 jrc43 jrc44
CTGGATTTTTCACATTTTGG	ATCAAAATGTGAAAAATCCA	GGGGGGGGGGGGTGGAGTTG	GGGTGGAGTTGTCTGTTGGC	jrc43 jrc44
CTGGATTTTTCACATTTTGG	ATCAAAATGTGAAAAATCCA	GTTTCACCGGAGTATTAGTC	GAGTATTAGTCATCGTGAAT	jrc21 jrc42 jrc43 jrc44
CTGGATTTTTCACATTTTGG	ATCAAAATGTGAAAAATCCA	TAAGTAGGTGTTGGTAAAGG	GTTGGTAAAGGCACTAGGAA	jrc44
CTGGATTTTTCACATTTTGG	ATCAAAATGTGAAAAATCCA	TCGCTTATGGCTCCTACTTC	GCTCCTACTTCACCAACTAC	jrc21 jrc41 jrc42 jrc43 jrc44
CTGGATTTTTCACATTTTGG	ATCAAAATGTGAAAAATCCA	TCGTGACTCGATCGACCATC	GATCGACCATCACGAGGGGG	jrc44
CTGGATTTTTCACATTTTGG	ATCAAAATGTGAAAAATCCA	TCTCGGGCCGTCGGGCGCAG	GTCGGGCGCAGGTCAGCGCA	jrc21 jrc41 jrc42 jrc43 jrc44
Transposable element 80
TE head sequence	TE tail sequence	Upstream flanking	Downstream flanking	Detected lines
CTGGATTTTTCACATTTTGG	CCAAAATGTGAAAAATCCAG	AAAAAAAGAGAACGAAACAG	AACGAAACAGAGGGCCGTAG	jrc01 jrc03 jrc04 jrc05 jrc06 jrc07 jrc08 jrc10 jrc12 jrc13 jrc18 jrc47 jrc48
CTGGATTTTTCACATTTTGG	CCAAAATGTGAAAAATCCAG	AAAAACGAGGGCATCTTTGG	GCATCTTTGGTTCCTAATCC	jrc01 jrc03 jrc04 jrc05 jrc06 jrc08 jrc10 jrc12 jrc21 jrc41 jrc42 jrc43 jrc44 jrc47 jrc48
CTGGATTTTTCACATTTTGG	CCAAAATGTGAAAAATCCAG	AAAACTACATAAATGTTAGA	AATGTTAGATACCAGACCCT	jrc44
CTGGATTTTTCACATTTTGG	CCAAAATGTGAAAAATCCAG	AAACTGCTGAGTCCGGGGTT	GTCCGGGGTTACCGCGTCCC	jrc01 jrc03 jrc05 jrc06 jrc08 jrc10 jrc12 jrc47 jrc48
CTGGATTTTTCACATTTTGG	CCAAAATGTGAAAAATCCAG	AAATGAGACTGATTTCTTGA	GATTTCTTGATATCTCCAAA	jrc21 jrc42 jrc43 jrc44
CTGGATTTTTCACATTTTGG	CCAAAATGTGAAAAATCCAG	AAATTAGGGTATATTGAGAT	ATATTGAGATCATATTTGGT	jrc44
CTGGATTTTTCACATTTTGG	CCAAAATGTGAAAAATCCAG	AACCAGCCCCCTCAACACCA	CTCAACACCAAGCTTGTCAC	jrc12 jrc21 jrc42 jrc43 jrc44
CTGGATTTTTCACATTTTGG	CCAAAATGTGAAAAATCCAG	ACAGGGAGCAGCAGCAGCGA	GCAGCAGCGACACGGGCGCA	jrc01 jrc03 jrc04 jrc05 jrc06 jrc07 jrc08 jrc10 jrc21 jrc41 jrc43 jrc44 jrc47 jrc48
CTGGATTTTTCACATTTTGG	CCAAAATGTGAAAAATCCAG	ACAGTCCGGCCTGCTTCTCA	CTGCTTCTCATCTCCTTTTC	jrc21 jrc42 jrc43 jrc44
CTGGATTTTTCACATTTTGG	CCAAAATGTGAAAAATCCAG	ACCAAATATGATCTCAATAT	ATCTCAATATACCCTAATTT	jrc44
CTGGATTTTTCACATTTTGG	CCAAAATGTGAAAAATCCAG	ACCCTGGGCAATGCTTATCA	ATGCTTATCATGCATATGCA	jrc44
CTGGATTTTTCACATTTTGG	CCAAAATGTGAAAAATCCAG	ACCGTGGGCTGAAATAAAAC	GAAATAAAACTGCATCCTAC	jrc21 jrc41 jrc42 jrc43 jrc44
CTGGATTTTTCACATTTTGG	CCAAAATGTGAAAAATCCAG	ACGTCACCGATATTTAAAAC	TATTTAAAACCCCAATAGTG	jrc01 jrc21 jrc42 jrc43 jrc44 jrc47 jrc48
CTGGATTTTTCACATTTTGG	CCAAAATGTGAAAAATCCAG	AGAATACCCACGCTGTACTC	CGCTGTACTCTCTCTCTCTC	jrc44
CTGGATTTTTCACATTTTGG	CCAAAATGTGAAAAATCCAG	AGATTCGGTGGTCAGTTGAG	GTCAGTTGAGGGAGTCAAAG	jrc21 jrc42 jrc43 jrc44
CTGGATTTTTCACATTTTGG	CCAAAATGTGAAAAATCCAG	AGGGTCTGGTATCTAACATT	TCTAACATTTATGTAGTTTT	jrc44
CTGGATTTTTCACATTTTGG	CCAAAATGTGAAAAATCCAG	AGTTCAGAGCAACAGTACGA	AACAGTACGAGGTCTCCTCC	jrc21 jrc42 jrc43
CTGGATTTTTCACATTTTGG	CCAAAATGTGAAAAATCCAG	ATTTTACCCCCACACTCTTG	CACACTCTTGACTGCAGCTA	jrc08 jrc10 jrc21 jrc42 jrc43
CTGGATTTTTCACATTTTGG	CCAAAATGTGAAAAATCCAG	CAAGTACCACCCTAGCTACC	CCTAGCTACCTGCTGCGAGA	jrc21 jrc41 jrc42 jrc43 jrc44
CTGGATTTTTCACATTTTGG	CCAAAATGTGAAAAATCCAG	CACTATTGGGGTTTTAAATA	GTTTTAAATATCGGTGACGT	jrc01 jrc21 jrc42 jrc43 jrc44 jrc47 jrc48
CTGGATTTTTCACATTTTGG	CCAAAATGTGAAAAATCCAG	CAGACGGATGCGTAGTTACA	CGTAGTTACACCCCTATGCC	jrc01 jrc04 jrc05 jrc06 jrc10 jrc12 jrc13 jrc21 jrc42 jrc43 jrc44 jrc47 jrc48
CTGGATTTTTCACATTTTGG	CCAAAATGTGAAAAATCCAG	CAGTGGGGGAGGAGGAGGAG	GGAGGAGGAGAGGGAGGTGG	jrc21 jrc41 jrc42 jrc43 jrc44
CTGGATTTTTCACATTTTGG	CCAAAATGTGAAAAATCCAG	CCACCTCCCTCTCCTCCTCC	CTCCTCCTCCTCCCCCACTG	jrc21 jrc41 jrc42 jrc43 jrc44
CTGGATTTTTCACATTTTGG	CCAAAATGTGAAAAATCCAG	CCCAGACATGCTTATGCACT	CTTATGCACTCGCAGTCTTC	jrc21 jrc42 jrc43 jrc44
CTGGATTTTTCACATTTTGG	CCAAAATGTGAAAAATCCAG	CCGAAGACCCATCCTGCCGC	TCCTGCCGCCGCTGGTGCGC	jrc44
CTGGATTTTTCACATTTTGG	CCAAAATGTGAAAAATCCAG	CCGCCGAGAGGGCTGACAAG	GCTGACAAGTGGGCCAACCA	jrc44
CTGGATTTTTCACATTTTGG	CCAAAATGTGAAAAATCCAG	CCTCAGGTCTAAATGCATTG	AAATGCATTGCCTAATATAT	jrc05 jrc06 jrc08 jrc21 jrc41 jrc43
CTGGATTTTTCACATTTTGG	CCAAAATGTGAAAAATCCAG	CCTGCATGTGTCAACTTGAA	TCAACTTGAACCTATAGCTA	jrc01 jrc03 jrc04 jrc05 jrc06 jrc07 jrc08 jrc10 jrc12 jrc13 jrc21 jrc41 jrc42 jrc43 jrc44 jrc47 jrc48
CTGGATTTTTCACATTTTGG	CCAAAATGTGAAAAATCCAG	CGCAAATGGTGGCGCGGTGG	GGCGCGGTGGCGCCGGCAAG	jrc42
CTGGATTTTTCACATTTTGG	CCAAAATGTGAAAAATCCAG	CGTTTTTGGGTAAGCCCCCA	AAGCCCCCACGCCATCTTAA	jrc44
CTGGATTTTTCACATTTTGG	CCAAAATGTGAAAAATCCAG	CTTACTAGTACGTAGTTACG	CGTAGTTACGTGGGGGCAAA	jrc01 jrc03 jrc04 jrc05 jrc06 jrc07 jrc08 jrc10 jrc12 jrc13 jrc18 jrc47 jrc48
CTGGATTTTTCACATTTTGG	CCAAAATGTGAAAAATCCAG	CTTTGACTCCCTCAACTGAC	CTCAACTGACCACCGAATCT	jrc21 jrc42 jrc43 jrc44
CTGGATTTTTCACATTTTGG	CCAAAATGTGAAAAATCCAG	GAAAAGGAGATGAGAAGCAG	TGAGAAGCAGGCCGGACTGT	jrc21 jrc42 jrc43 jrc44
CTGGATTTTTCACATTTTGG	CCAAAATGTGAAAAATCCAG	GAAGACTGCGAGTGCATAAG	AGTGCATAAGCATGTCTGGG	jrc21 jrc42 jrc43 jrc44
CTGGATTTTTCACATTTTGG	CCAAAATGTGAAAAATCCAG	GAGAGAGAGAGAGTACAGCG	GAGTACAGCGTGGGTATTCT	jrc44
CTGGATTTTTCACATTTTGG	CCAAAATGTGAAAAATCCAG	GAGGTGGTCAGTCTCCATGA	GTCTCCATGACATTCCGATC	jrc44
CTGGATTTTTCACATTTTGG	CCAAAATGTGAAAAATCCAG	GATCGGAATGTCATGGAGAC	TCATGGAGACTGACCACCTC	jrc44
CTGGATTTTTCACATTTTGG	CCAAAATGTGAAAAATCCAG	GCAGGCACCAGGCAGTTTGC	GCAGTTTGCCGTCCTTGGAC	jrc44
CTGGATTTTTCACATTTTGG	CCAAAATGTGAAAAATCCAG	GCAGGCGAGGCAAGAACCAA	CAAGAACCAACCTATCGCCA	jrc05 jrc06 jrc08 jrc18 jrc41 jrc48
CTGGATTTTTCACATTTTGG	CCAAAATGTGAAAAATCCAG	GCGCACCAGCGGCGGCAGGA	GCGGCAGGATGGGTCTTCGG	jrc44
CTGGATTTTTCACATTTTGG	CCAAAATGTGAAAAATCCAG	GCTTCTGTTGGCGATGGCAG	GCGATGGCAGGCAGTGTTCA	jrc01 jrc05 jrc06 jrc47 jrc48
CTGGATTTTTCACATTTTGG	CCAAAATGTGAAAAATCCAG	GGAACATGCTACTCAGGAAA	ACTCAGGAAACATCGTGTCC	jrc01 jrc03 jrc04 jrc05 jrc06 jrc07 jrc08 jrc10 jrc12 jrc13 jrc18 jrc41 jrc47 jrc48
CTGGATTTTTCACATTTTGG	CCAAAATGTGAAAAATCCAG	GGACACGATGTTTCCTGAGT	TTTCCTGAGTAGCATGTTCC	jrc01 jrc03 jrc04 jrc05 jrc06 jrc07 jrc08 jrc10 jrc12 jrc13 jrc18 jrc41 jrc47 jrc48
CTGGATTTTTCACATTTTGG	CCAAAATGTGAAAAATCCAG	GGAGAAGAGGGACTTTCAAC	GACTTTCAACATCAGATGGA	jrc21 jrc41 jrc42 jrc43 jrc44
CTGGATTTTTCACATTTTGG	CCAAAATGTGAAAAATCCAG	GGAGGAGACCTCGTACTGTT	TCGTACTGTTGCTCTGAACT	jrc21 jrc42 jrc43
CTGGATTTTTCACATTTTGG	CCAAAATGTGAAAAATCCAG	GGATTAGGAACCAAAGATGC	CCAAAGATGCCCTCGTTTTT	jrc01 jrc03 jrc04 jrc05 jrc06 jrc08 jrc10 jrc12 jrc21 jrc41 jrc42 jrc43 jrc44 jrc47 jrc48
CTGGATTTTTCACATTTTGG	CCAAAATGTGAAAAATCCAG	GGCATAGGGGTGTAACTACG	TGTAACTACGCATCCGTCTG	jrc01 jrc04 jrc05 jrc06 jrc10 jrc12 jrc13 jrc21 jrc42 jrc43 jrc44 jrc47 jrc48
CTGGATTTTTCACATTTTGG	CCAAAATGTGAAAAATCCAG	GGTACGTGGGGACGGTTGGT	GACGGTTGGTTGGGTTGGGA	jrc21 jrc41 jrc42 jrc43
CTGGATTTTTCACATTTTGG	CCAAAATGTGAAAAATCCAG	GTAATTGGAGTGTACTGTAG	TGTACTGTAGTATCTCCGGA	jrc21 jrc41 jrc42 jrc43 jrc44
CTGGATTTTTCACATTTTGG	CCAAAATGTGAAAAATCCAG	GTAGGATGCAGTTTTATTTC	GTTTTATTTCAGCCCACGGT	jrc21 jrc41 jrc42 jrc43 jrc44
CTGGATTTTTCACATTTTGG	CCAAAATGTGAAAAATCCAG	GTATTCCCCCTTCACTAACA	TTCACTAACATGGATGCAGG	jrc21 jrc42 jrc43 jrc44
CTGGATTTTTCACATTTTGG	CCAAAATGTGAAAAATCCAG	GTCCAAGGACGGCAAACTGC	GCAAACTGCCTGGTGCCTGC	jrc44
CTGGATTTTTCACATTTTGG	CCAAAATGTGAAAAATCCAG	GTGACAAGCTTGGTGTTGAG	TGGTGTTGAGGGGGCTGGTT	jrc12 jrc21 jrc42 jrc43 jrc44
CTGGATTTTTCACATTTTGG	CCAAAATGTGAAAAATCCAG	TAAAATTCCCATCCAGCTGC	TCCAGCTGCTCTAGCTGTAA	jrc44
CTGGATTTTTCACATTTTGG	CCAAAATGTGAAAAATCCAG	TAGATACGGATTAACTCTTG	TTAACTCTTGCGCTATGAAA	jrc21 jrc42 jrc43 jrc44
CTGGATTTTTCACATTTTGG	CCAAAATGTGAAAAATCCAG	TAGCTATAGGTTCAAGTTGA	TTCAAGTTGACACATGCAGG	jrc01 jrc03 jrc04 jrc05 jrc06 jrc07 jrc08 jrc10 jrc12 jrc13 jrc21 jrc41 jrc42 jrc43 jrc44 jrc47 jrc48
CTGGATTTTTCACATTTTGG	CCAAAATGTGAAAAATCCAG	TAGCTGCAGTCAAGAGTGTG	CAAGAGTGTGGGGGTAAAAT	jrc08 jrc10 jrc21 jrc42 jrc43
CTGGATTTTTCACATTTTGG	CCAAAATGTGAAAAATCCAG	TATCAATGGACATCGACGAA	CATCGACGAACTCCAAAAGA	jrc21 jrc42 jrc43 jrc44
CTGGATTTTTCACATTTTGG	CCAAAATGTGAAAAATCCAG	TATTGCCTTTGCCAATTGCC	GCCAATTGCCACTCCGGGAA	jrc21 jrc42 jrc43 jrc44
CTGGATTTTTCACATTTTGG	CCAAAATGTGAAAAATCCAG	TCAGAAGACTCGGGTACATC	CGGGTACATCTAAGGTGCAA	jrc21 jrc42 jrc43 jrc44
CTGGATTTTTCACATTTTGG	CCAAAATGTGAAAAATCCAG	TCCATCTGATGTTGAAAGTC	GTTGAAAGTCCCTCTTCTCC	jrc21 jrc41 jrc42 jrc43 jrc44
CTGGATTTTTCACATTTTGG	CCAAAATGTGAAAAATCCAG	TCCCAACCCAACCAACCGTC	ACCAACCGTCCCCACGTACC	jrc21 jrc41 jrc43
CTGGATTTTTCACATTTTGG	CCAAAATGTGAAAAATCCAG	TCCGGAGATACTACAGTACA	CTACAGTACACTCCAATTAC	jrc21 jrc41 jrc42 jrc43 jrc44
CTGGATTTTTCACATTTTGG	CCAAAATGTGAAAAATCCAG	TCGTTCACTGGAAATCTGCT	AAATCTGCTTGCAATTCGCA	jrc44
CTGGATTTTTCACATTTTGG	CCAAAATGTGAAAAATCCAG	TCTTTTGGAGTTCGTCGATG	TTCGTCGATGTCCATTGATA	jrc21 jrc43 jrc44
CTGGATTTTTCACATTTTGG	CCAAAATGTGAAAAATCCAG	TGAACACTGCCTGCCATCGC	CTGCCATCGCCAACAGAAGC	jrc01 jrc05 jrc06 jrc47 jrc48
CTGGATTTTTCACATTTTGG	CCAAAATGTGAAAAATCCAG	TGCATATGCATGATAAGCAT	TGATAAGCATTGCCCAGGGT	jrc42 jrc44
CTGGATTTTTCACATTTTGG	CCAAAATGTGAAAAATCCAG	TGCGAATTGCAAGCAGATTT	AGCAGATTTCCAGTGAACGA	jrc44
CTGGATTTTTCACATTTTGG	CCAAAATGTGAAAAATCCAG	TGCGCCCGTGTCGCTGCTGC	TCGCTGCTGCTGCTCCCTGT	jrc01 jrc03 jrc04 jrc05 jrc06 jrc07 jrc08 jrc10 jrc21 jrc41 jrc42 jrc43 jrc44 jrc47 jrc48
CTGGATTTTTCACATTTTGG	CCAAAATGTGAAAAATCCAG	TGGCGATAGGTTGGTTCTTG	TTGGTTCTTGCCTCGCCTGC	jrc05 jrc06 jrc08 jrc18 jrc41 jrc48
CTGGATTTTTCACATTTTGG	CCAAAATGTGAAAAATCCAG	TGGTTGCATGCAAATTCTGG	CAAATTCTGGCATCCGCACA	jrc42 jrc44
CTGGATTTTTCACATTTTGG	CCAAAATGTGAAAAATCCAG	TGTGCGGATGCCAGAATTTG	CCAGAATTTGCATGCAACCA	jrc44
CTGGATTTTTCACATTTTGG	CCAAAATGTGAAAAATCCAG	TTAAGATGGCGTGGGGGCTT	TGGGGGCTTACCCAAAAACG	jrc44
CTGGATTTTTCACATTTTGG	CCAAAATGTGAAAAATCCAG	TTACAGCTAGAGCAGCTGGA	GCAGCTGGATGGGAATTTTA	jrc44
CTGGATTTTTCACATTTTGG	CCAAAATGTGAAAAATCCAG	TTCCCGGAGTGGCAATTGGC	GGCAATTGGCAAAGGCAATA	jrc21 jrc43 jrc44
CTGGATTTTTCACATTTTGG	CCAAAATGTGAAAAATCCAG	TTGATCAGGAGCTGATCAAC	GCTGATCAACTCGTAATATT	jrc41
CTGGATTTTTCACATTTTGG	CCAAAATGTGAAAAATCCAG	TTGCACCTTAGATGTACCCG	GATGTACCCGAGTCTTCTGA	jrc21 jrc42 jrc43 jrc44
CTGGATTTTTCACATTTTGG	CCAAAATGTGAAAAATCCAG	TTTCATAGCGCAAGAGTTAA	CAAGAGTTAATCCGTATCTA	jrc21 jrc42 jrc43 jrc44
CTGGATTTTTCACATTTTGG	CCAAAATGTGAAAAATCCAG	TTTGCCCCCACGTAACTACG	CGTAACTACGTACTAGTAAG	jrc01 jrc03 jrc04 jrc05 jrc06 jrc07 jrc08 jrc10 jrc12 jrc13 jrc18 jrc47 jrc48
CTGGATTTTTCACATTTTGG	CCAAAATGTGAAAAATCCAG	TTTGGAGATATCAAGAAATC	TCAAGAAATCAGTCTCATTT	jrc21 jrc42 jrc43 jrc44
Transposable element 81
TE head sequence	TE tail sequence	Upstream flanking	Downstream flanking	Detected lines
CTGGATTTTTCACATTTTGG	GACCAAAATGTGAAAAATCC	GTAATTGGAGTGTACTGTAG	AGTGTACTGTAGTATCTCCG	jrc21 jrc42 jrc43
CTGGATTTTTCACATTTTGG	GACCAAAATGTGAAAAATCC	TCTTTTGGAGTTCGTCGATG	AGTTCGTCGATGTCCATTGA	jrc21 jrc43
Transposable element 82
TE head sequence	TE tail sequence	Upstream flanking	Downstream flanking	Detected lines
CTGGATTTTTCACATTTTGG	TCAAAATGTGAAAAATCCAG	AAGTTCAGGTTGTAAAGTGA	TGTAAAGTGAACTCTTAGTA	jrc21 jrc42 jrc43
CTGGATTTTTCACATTTTGG	TCAAAATGTGAAAAATCCAG	AATACCGTTGATCTAGCTCG	ATCTAGCTCGCCCCACTATA	jrc21 jrc41 jrc42 jrc43
CTGGATTTTTCACATTTTGG	TCAAAATGTGAAAAATCCAG	ACACTCGCCGTGCCAAGTAC	TGCCAAGTACTCTGGTCCGA	jrc21 jrc41 jrc42 jrc43
CTGGATTTTTCACATTTTGG	TCAAAATGTGAAAAATCCAG	AGAACCCAAATCTATGTAGG	CTATGTAGGGGGATGTGATG	jrc44
CTGGATTTTTCACATTTTGG	TCAAAATGTGAAAAATCCAG	AGCCACTAGCTCAGGTTTGC	TCAGGTTTGCTCCGTCGTGC	jrc21 jrc41 jrc42 jrc43
CTGGATTTTTCACATTTTGG	TCAAAATGTGAAAAATCCAG	AGCCGTCTGCATGAATGCGG	TGAATGCGGCGGTAGAGGTG	jrc44
CTGGATTTTTCACATTTTGG	TCAAAATGTGAAAAATCCAG	AGTATCACTCAGCTGGACCC	GCTGGACCCCCTGTCAGTCA	jrc44
CTGGATTTTTCACATTTTGG	TCAAAATGTGAAAAATCCAG	AGTCATGGTGTATAACATCA	TATAACATCACGTCGGGAAA	jrc21 jrc42 jrc43
CTGGATTTTTCACATTTTGG	TCAAAATGTGAAAAATCCAG	ATATGACGCTGCCCCCTGCC	GCCCCCTGCCATTGCCTGCA	jrc41
CTGGATTTTTCACATTTTGG	TCAAAATGTGAAAAATCCAG	CAGTCCATCACTCTAGTTTA	CTCTAGTTTATAATGATGTG	jrc21 jrc41 jrc42 jrc43
CTGGATTTTTCACATTTTGG	TCAAAATGTGAAAAATCCAG	CTCAAACTGGCCCGTTTCTT	CCCGTTTCTTCCCCACGAAG	jrc21 jrc42 jrc43
CTGGATTTTTCACATTTTGG	TCAAAATGTGAAAAATCCAG	CTTATCCTCTCGCGGGTGCG	CGCGGGTGCGTGCGTGCGGC	jrc21 jrc41 jrc43
CTGGATTTTTCACATTTTGG	TCAAAATGTGAAAAATCCAG	CTTGGTGGTATCAATTCTTA	TCAATTCTTACCTATCATTT	jrc21 jrc42 jrc43
CTGGATTTTTCACATTTTGG	TCAAAATGTGAAAAATCCAG	GCGAGCCTCGTGTAATCGTG	TGTAATCGTGTTGCCTACTT	jrc21 jrc41 jrc43
CTGGATTTTTCACATTTTGG	TCAAAATGTGAAAAATCCAG	GGAATTAGGCGATATTTGTG	GATATTTGTGGTTATGGTTT	jrc21 jrc41 jrc42 jrc43
CTGGATTTTTCACATTTTGG	TCAAAATGTGAAAAATCCAG	GGCATGCAAGCACGCATGGA	CACGCATGGATGCAATTGGC	jrc21 jrc42 jrc43
CTGGATTTTTCACATTTTGG	TCAAAATGTGAAAAATCCAG	GGGGGGGGGGGGTGGAGTTG	GGTGGAGTTGTCTGTTGGCA	jrc43
CTGGATTTTTCACATTTTGG	TCAAAATGTGAAAAATCCAG	GTTTCACCGGAGTATTAGTC	AGTATTAGTCATCGTGAATA	jrc21 jrc42 jrc43
CTGGATTTTTCACATTTTGG	TCAAAATGTGAAAAATCCAG	TACTGGAGCTCACCAGAAAA	CACCAGAAAATGGCCAGATC	jrc21 jrc41 jrc42 jrc43
CTGGATTTTTCACATTTTGG	TCAAAATGTGAAAAATCCAG	TCGCTTATGGCTCCTACTTC	CTCCTACTTCACCAACTACA	jrc21 jrc41 jrc42 jrc43
CTGGATTTTTCACATTTTGG	TCAAAATGTGAAAAATCCAG	TCTCGGGCCGTCGGGCGCAG	TCGGGCGCAGGTCAGCGCAC	jrc21 jrc41 jrc42 jrc43
CTGGATTTTTCACATTTTGG	TCAAAATGTGAAAAATCCAG	TGCCGAGATAGAGGAGCGGA	GAGGAGCGGAGGTGTCCACT	jrc42
CTGGATTTTTCACATTTTGG	TCAAAATGTGAAAAATCCAG	TTGCTAGTATCTCGATTCAG	CTCGATTCAGTGTCATGGGG	jrc21 jrc42 jrc43
Transposable element 83
TE head sequence	TE tail sequence	Upstream flanking	Downstream flanking	Detected lines
CTTTTTATCACATGTTTGAC	TCCCTCCGTTTCGAAATGTT	AAAATATTTGACACCGTTGA	TGACACCGTTGATTTTTTAT	jrc44
CTTTTTATCACATGTTTGAC	TCCCTCCGTTTCGAAATGTT	GAAATGTTTGACGACGTTGA	TGACGACGTTGACTTTTTAG	jrc44
CTTTTTATCACATGTTTGAC	TCCCTCCGTTTCGAAATGTT	TAAATATTTGACACCGTTAA	TGACACCGTTAACTTTTTAA	jrc44
Transposable element 84
TE head sequence	TE tail sequence	Upstream flanking	Downstream flanking	Detected lines
GAAAGACCAAGAACAGCTAT	TAACCACACATGGTTTCACA	TGCACCGGACGAGGCCATCT	CCATCTTCAAGCAGTAACCA	jrc18
GAAAGACCAAGAACAGCTAT	TAACCACACATGGTTTCACA	TTGCAAAGCAATTTGGTGTT	GGTGTTCTTGATGATAACAA	jrc18
Transposable element 85
TE head sequence	TE tail sequence	Upstream flanking	Downstream flanking	Detected lines
GAACTTTTGTCAATTAATGC	GCAAAAACTTACTTCGTGAT	CACTTTGTGATTCGAGCGGC	TCGAGCGGCGAACATTTGTC	jrc43
GAACTTTTGTCAATTAATGC	GCAAAAACTTACTTCGTGAT	TACTTCTGGATTCGTGCGGC	TCGTGCGGCGAACTTTTGTG	jrc43
Transposable element 86
TE head sequence	TE tail sequence	Upstream flanking	Downstream flanking	Detected lines
GAACTTTTTTCGTTTTTAGA	TCTAAAACCGAAAAAAATTC	AACATACACGTCGTCAAATC	TCGTCAAATCTATCTCGGCC	jrc44
GAACTTTTTTCGTTTTTAGA	TCTAAAACCGAAAAAAATTC	ACAATTTGCTGTTTTCTTTA	GTTTTCTTTATCTGATGATG	jrc44
GAACTTTTTTCGTTTTTAGA	TCTAAAACCGAAAAAAATTC	GGCGAGGATTCCGCGCGTTC	CCGCGCGTTCTAATCGAAGG	jrc44
Transposable element 87
TE head sequence	TE tail sequence	Upstream flanking	Downstream flanking	Detected lines
GAATCGTGCTATACATACGA	TCGTATGTATAGCAATTTCC	ACCAAATAGATATATCATAT	ATATCATATATGGTATGAAT	jrc21 jrc43 jrc44
GAATCGTGCTATACATACGA	TCGTATGTATAGCAATTTCC	ACCATCCATATCTTCTGGAA	CTTCTGGAACAAGCTTCTCA	jrc21 jrc42 jrc43 jrc44
GAATCGTGCTATACATACGA	TCGTATGTATAGCAATTTCC	ACTAACCACAAATACAATAT	ATACAATATTTTCTGGTCAT	jrc21 jrc42 jrc43 jrc44
GAATCGTGCTATACATACGA	TCGTATGTATAGCAATTTCC	AGCCTCGACCTTTCTTCGTA	TTCTTCGTATTCCATGCCAA	jrc21 jrc42 jrc43 jrc44
GAATCGTGCTATACATACGA	TCGTATGTATAGCAATTTCC	CATTGTGCAGCTTATGTTAA	TTATGTTAAACGCATAGCAG	jrc21 jrc42 jrc43
Transposable element 88
TE head sequence	TE tail sequence	Upstream flanking	Downstream flanking	Detected lines
GAATTTTTTGTATTTTTAGA	TCTAAAAACAAAAAAAACTC	AAGGAGAAGGCAAGATGAAC	CAAGATGAACCGTGCTCGTC	jrc41
GAATTTTTTGTATTTTTAGA	TCTAAAAACAAAAAAAACTC	AGGCTCCCCATTATTACATA	TTATTACATAGGTGGTACAA	jrc44
GAATTTTTTGTATTTTTAGA	TCTAAAAACAAAAAAAACTC	AGTACACTTATTCCCCTCCC	TTCCCCTCCCATACCCAAAC	jrc21 jrc43 jrc44
GAATTTTTTGTATTTTTAGA	TCTAAAAACAAAAAAAACTC	ATCTTAGCACACCTGATTTA	CCTGATTTATATCTGAAATG	jrc08 jrc10 jrc37 jrc38 jrc49
GAATTTTTTGTATTTTTAGA	TCTAAAAACAAAAAAAACTC	ATGTGGGCTGGGAGGAGGAG	GGAGGAGGAGAATATATACT	jrc21 jrc43 jrc44
GAATTTTTTGTATTTTTAGA	TCTAAAAACAAAAAAAACTC	CCAAGGGGGAGGTGGAAGGC	GGTGGAAGGCGGTGGCACAT	jrc10
GAATTTTTTGTATTTTTAGA	TCTAAAAACAAAAAAAACTC	CCCGCACCACACTACATCGT	CTACATCGTCGACATCTCCC	jrc37
GAATTTTTTGTATTTTTAGA	TCTAAAAACAAAAAAAACTC	CCCTGCCTCTTCCAAACCAA	TCCAAACCAAAGCCACCCAT	jrc44
GAATTTTTTGTATTTTTAGA	TCTAAAAACAAAAAAAACTC	CCGGCTGGCGTCTTGGCGAG	TCTTGGCGAGCAGCTCCGGT	jrc08 jrc10 jrc38 jrc41 jrc49
GAATTTTTTGTATTTTTAGA	TCTAAAAACAAAAAAAACTC	CGTGGGGGTGGGGTTTGGCG	GGGTTTGGCGCACGTTGGGT	jrc44
GAATTTTTTGTATTTTTAGA	TCTAAAAACAAAAAAAACTC	CTCCTTCCCGGCTAGGCCGG	GCTAGGCCGGCCTCCCTTTC	jrc21 jrc43 jrc44
GAATTTTTTGTATTTTTAGA	TCTAAAAACAAAAAAAACTC	CTTATATGTGTACATCCCTT	TACATCCCTTCATCCGTTTG	jrc44
GAATTTTTTGTATTTTTAGA	TCTAAAAACAAAAAAAACTC	TAAAGATCCAGATTGGTGGG	GATTGGTGGGCGGAATTGGG	jrc08 jrc10 jrc21 jrc41 jrc43 jrc49
GAATTTTTTGTATTTTTAGA	TCTAAAAACAAAAAAAACTC	TACGCGGCTGGACCACTGGC	GACCACTGGCGGCCGCGGGC	jrc08 jrc21 jrc43
GAATTTTTTGTATTTTTAGA	TCTAAAAACAAAAAAAACTC	TATTCATCTAGATAGATAGA	GATAGATAGATAGTGTGAAG	jrc43 jrc44
GAATTTTTTGTATTTTTAGA	TCTAAAAACAAAAAAAACTC	TCTCCATCGATCGATCCATA	TCGATCCATATGCCATGCAT	jrc44
GAATTTTTTGTATTTTTAGA	TCTAAAAACAAAAAAAACTC	TGAAACTGCTCCCCATCGGC	CCCCATCGGCTCCTACAAAA	jrc21 jrc43 jrc44
GAATTTTTTGTATTTTTAGA	TCTAAAAACAAAAAAAACTC	TTCCCCAACCTCTCTGAAGA	CTCTGAAGACGGGGGGCGAT	jrc37
GAATTTTTTGTATTTTTAGA	TCTAAAAACAAAAAAAACTC	TTTGGAGGCAGTGAGAAGAG	GTGAGAAGAGCGCCACGATA	jrc21 jrc43 jrc44
Transposable element 89
TE head sequence	TE tail sequence	Upstream flanking	Downstream flanking	Detected lines
GAATTTTTTTATTTATAATT	ATTATAAATAAAAAAAATTC	AACTACTATACTACCAGTAG	CTACCAGTAGTACTAGTACA	jrc21 jrc42 jrc43
GAATTTTTTTATTTATAATT	ATTATAAATAAAAAAAATTC	CGGGAGGGAACTGGAATTTG	CTGGAATTTGTAGCACTCTA	jrc21 jrc42 jrc43
GAATTTTTTTATTTATAATT	ATTATAAATAAAAAAAATTC	TAGCAACCCCTGGGATGGAT	TGGGATGGATTAGGTCAAGC	jrc21 jrc42 jrc43
GAATTTTTTTATTTATAATT	ATTATAAATAAAAAAAATTC	TTCACATGTGATGATCCATA	ATGATCCATATGCGTGAGGA	jrc42
Transposable element 90
TE head sequence	TE tail sequence	Upstream flanking	Downstream flanking	Detected lines
GAATTTTTTTATTTTTAATT	ATTAAAAATAAAAAAAATTC	CTGGGTCCGGTCTGTCGGAT	CTGTCGGATTGAGGGAGAAT	jrc41
GAATTTTTTTATTTTTAATT	ATTAAAAATAAAAAAAATTC	GTCGCCTATCGGATTATCCA	GATTATCCATCCATCTAACC	jrc41
GAATTTTTTTATTTTTAATT	ATTAAAAATAAAAAAAATTC	TTCACTACTGCTCTTTTACC	TCTTTTACCTGTAAATGTTT	jrc41
Transposable element 91
TE head sequence	TE tail sequence	Upstream flanking	Downstream flanking	Detected lines
GAATTTTTTTCATTTTTAAA	TTTAAAAATGAAAAAAATTC	ACGATAACTAGAGGTCTGTG	GAGGTCTGTGTAAGGTGTAA	jrc18 jrc19 jrc20 jrc21 jrc25 jrc26 jrc29 jrc31 jrc32 jrc33 jrc35 jrc38 jrc41 jrc42 jrc43 jrc44 jrc49 jrc51 jrc53 jrc54
GAATTTTTTTCATTTTTAAA	TTTAAAAATGAAAAAAATTC	TTACACCTTACACAGACCTC	CACAGACCTCTAGTTATCGT	jrc18 jrc19 jrc20 jrc21 jrc25 jrc26 jrc29 jrc31 jrc32 jrc33 jrc35 jrc38 jrc41 jrc42 jrc43 jrc44 jrc49 jrc51 jrc53 jrc54
Transposable element 92
TE head sequence	TE tail sequence	Upstream flanking	Downstream flanking	Detected lines
GAATTTTTTTCGGATTTAGA	TCTAAAAACGAAAAAAATTC	ACGCACCCAACCAAAGCTGC	CCAAAGCTGCACCGGCCCGT	jrc19
GAATTTTTTTCGGATTTAGA	TCTAAAAACGAAAAAAATTC	CAGGACTCAGCCCGATTGAA	CCCGATTGAAGGAGGGACAT	jrc21 jrc42 jrc43 jrc44
GAATTTTTTTCGGATTTAGA	TCTAAAAACGAAAAAAATTC	CCCATGGGTTGTGGTAGCCG	GTGGTAGCCGTGCCGGCCAG	jrc21 jrc42 jrc43 jrc44
GAATTTTTTTCGGATTTAGA	TCTAAAAACGAAAAAAATTC	CTGAGTCCTGGTCGGAAGGG	TCGGAAGGGCGTTCTCTTGG	jrc01 jrc03 jrc04 jrc05 jrc06 jrc21 jrc42 jrc43 jrc44 jrc47 jrc48
GAATTTTTTTCGGATTTAGA	TCTAAAAACGAAAAAAATTC	GAATAACCAGTCAAAACTTC	TCAAAACTTCGATAGGTAGA	jrc44
GAATTTTTTTCGGATTTAGA	TCTAAAAACGAAAAAAATTC	GTGTTGGCCACTTCGCCCAG	CTTCGCCCAGTAGCCTGTTC	jrc01 jrc03 jrc04 jrc05 jrc06 jrc14 jrc19 jrc47
GAATTTTTTTCGGATTTAGA	TCTAAAAACGAAAAAAATTC	TGGGTAGCTAGAGGTTTAGA	GAGGTTTAGACTTTTGTTGT	jrc01 jrc03 jrc05 jrc06 jrc14 jrc42 jrc44 jrc47 jrc48
Transposable element 93
TE head sequence	TE tail sequence	Upstream flanking	Downstream flanking	Detected lines
GAATTTTTTTCGGTTTTAGA	ATCTAAAAACGAAAAAAATT	ACTCCATCTCGCGATTCTCG	CGCGATTCTCGCCTCTCACT	jrc21 jrc42 jrc43 jrc44
GAATTTTTTTCGGTTTTAGA	ATCTAAAAACGAAAAAAATT	CAAGAGAAACGAAAATTCCA	CGAAAATTCCATGTGGGACT	jrc21 jrc42 jrc43 jrc44
GAATTTTTTTCGGTTTTAGA	ATCTAAAAACGAAAAAAATT	CGCTTACGCCCTCGTTCAGA	CCTCGTTCAGATGGGTTTCC	jrc01 jrc21 jrc42 jrc43 jrc44 jrc47
GAATTTTTTTCGGTTTTAGA	ATCTAAAAACGAAAAAAATT	GACCAGCCCCAATTTAGTAC	CAATTTAGTACTATCCACCA	jrc01 jrc21 jrc42 jrc43 jrc44 jrc47
GAATTTTTTTCGGTTTTAGA	ATCTAAAAACGAAAAAAATT	TTTTACATCCAAAAGTTAGG	CAAAAGTTAGGTTTACAAGT	jrc21 jrc42 jrc43 jrc44
Transposable element 94
TE head sequence	TE tail sequence	Upstream flanking	Downstream flanking	Detected lines
GAATTTTTTTCGGTTTTAGA	TCTAAAAACGAAAAAAATTC	AACTGTACTGGCCTGTAGAC	GCCTGTAGACTACAGATCAG	jrc04 jrc05 jrc06 jrc10 jrc41 jrc42 jrc44
GAATTTTTTTCGGTTTTAGA	TCTAAAAACGAAAAAAATTC	ACTCCATCTCGCGATTCTCG	GCGATTCTCGCCTCTCACTC	jrc21 jrc41 jrc42 jrc43 jrc44
GAATTTTTTTCGGTTTTAGA	TCTAAAAACGAAAAAAATTC	CAAGAGAAACGAAAATTCCA	GAAAATTCCATGTGGGACTT	jrc21 jrc41 jrc42 jrc43 jrc44
GAATTTTTTTCGGTTTTAGA	TCTAAAAACGAAAAAAATTC	CACCTCCCTAGTCAATGTGC	GTCAATGTGCAGCTGCAGCA	jrc21 jrc41 jrc42 jrc43
GAATTTTTTTCGGTTTTAGA	TCTAAAAACGAAAAAAATTC	CACTGCGGCACTGCCGAACT	CTGCCGAACTGTCAGTCTTT	jrc03 jrc05 jrc06 jrc21 jrc41 jrc42 jrc43 jrc48
GAATTTTTTTCGGTTTTAGA	TCTAAAAACGAAAAAAATTC	CACTTACCCAATATCCATCA	ATATCCATCATGACCCATTA	jrc21 jrc41 jrc42 jrc43 jrc44
GAATTTTTTTCGGTTTTAGA	TCTAAAAACGAAAAAAATTC	CCAACTCTCACAAACACGAT	CAAACACGATTCGGTTCCGA	jrc21 jrc42 jrc43 jrc44
GAATTTTTTTCGGTTTTAGA	TCTAAAAACGAAAAAAATTC	CCGCGACACATCGTCTCTTC	TCGTCTCTTCCTGGGCCAAC	jrc18
GAATTTTTTTCGGTTTTAGA	TCTAAAAACGAAAAAAATTC	CGCTTACGCCCTCGTTCAGA	CTCGTTCAGATGGGTTTCCA	jrc01 jrc14 jrc21 jrc42 jrc43 jrc44 jrc47 jrc48
GAATTTTTTTCGGTTTTAGA	TCTAAAAACGAAAAAAATTC	CGGATGCATGATCCAAACGA	ATCCAAACGAAAGGTATGCT	jrc44
GAATTTTTTTCGGTTTTAGA	TCTAAAAACGAAAAAAATTC	CGTAGCGGCATTACCTCTAA	TTACCTCTAACGGGCTACGG	jrc21 jrc42 jrc43
GAATTTTTTTCGGTTTTAGA	TCTAAAAACGAAAAAAATTC	GACCAGCCCCAATTTAGTAC	AATTTAGTACTATCCACCAT	jrc01 jrc04 jrc05 jrc06 jrc08 jrc10 jrc21 jrc41 jrc42 jrc43 jrc44 jrc47
GAATTTTTTTCGGTTTTAGA	TCTAAAAACGAAAAAAATTC	GACGGGGAGGCGCACCCGCA	CGCACCCGCACCATCCACGG	jrc01 jrc03 jrc04 jrc05 jrc06 jrc08 jrc10 jrc12 jrc14 jrc21 jrc42 jrc43 jrc44 jrc47 jrc48
GAATTTTTTTCGGTTTTAGA	TCTAAAAACGAAAAAAATTC	GAGAGGCACGGGCTGCGGAA	GGCTGCGGAAGGGAGAAGGG	jrc41
GAATTTTTTTCGGTTTTAGA	TCTAAAAACGAAAAAAATTC	GATGCCTTGGTTGAATTGAG	TTGAATTGAGTGCCTCGGTG	jrc01 jrc03 jrc04 jrc05 jrc06 jrc08 jrc10 jrc12 jrc42 jrc44 jrc47 jrc48
GAATTTTTTTCGGTTTTAGA	TCTAAAAACGAAAAAAATTC	GGTCAAGATACGCAATGGGC	CGCAATGGGCCAATGTCGTT	jrc01 jrc03 jrc04 jrc05 jrc06 jrc08 jrc10 jrc12 jrc14 jrc18 jrc47 jrc48
GAATTTTTTTCGGTTTTAGA	TCTAAAAACGAAAAAAATTC	GTGGTACTTACCAAGTGGGC	CCAAGTGGGCCAACTACACA	jrc01 jrc03 jrc04 jrc21 jrc42 jrc43 jrc44 jrc47 jrc48
GAATTTTTTTCGGTTTTAGA	TCTAAAAACGAAAAAAATTC	GTGTTGGCCACTTCGCCCAG	CTTCGCCCAGTAGCCTGTTC	jrc03
GAATTTTTTTCGGTTTTAGA	TCTAAAAACGAAAAAAATTC	GTTGGCCCTATAGAAATTTA	TAGAAATTTAGGCATGTTTT	jrc18
GAATTTTTTTCGGTTTTAGA	TCTAAAAACGAAAAAAATTC	TAGAAGATCATTGGATTTTA	TTGGATTTTATTGGCTATTA	jrc21 jrc42 jrc43
GAATTTTTTTCGGTTTTAGA	TCTAAAAACGAAAAAAATTC	TTATAAGAGATATGGACCAC	TATGGACCACCATGTAGGCC	jrc21 jrc42 jrc43 jrc44
GAATTTTTTTCGGTTTTAGA	TCTAAAAACGAAAAAAATTC	TTTCAGCCTATTTTCTTCTT	TTTTCTTCTTCAACACGCAA	jrc41
GAATTTTTTTCGGTTTTAGA	TCTAAAAACGAAAAAAATTC	TTTTACATCCAAAAGTTAGG	AAAAGTTAGGTTTACAAGTA	jrc21 jrc42 jrc43 jrc44
Transposable element 95
TE head sequence	TE tail sequence	Upstream flanking	Downstream flanking	Detected lines
GAATTTTTTTCGGTTTTAGA	TCTAAAAACGAAAAAAGTTC	CATCATCAGATAAAGAAAAC	TAAAGAAAACAGCAAATTGT	jrc44
GAATTTTTTTCGGTTTTAGA	TCTAAAAACGAAAAAAGTTC	GGCCGAGATAGATTTGACGA	GATTTGACGACGTGTATGTT	jrc44
Transposable element 96
TE head sequence	TE tail sequence	Upstream flanking	Downstream flanking	Detected lines
GAATTTTTTTCGTTTTTAGA	ATCTAAAACCGAAAAAAATT	AAAGACTGACAGTTCGGCAG	CAGTTCGGCAGTGCCGCAGT	jrc21 jrc42 jrc43
GAATTTTTTTCGTTTTTAGA	ATCTAAAACCGAAAAAAATT	TTCTGTGCATGAAGAAGAGA	TGAAGAAGAGAAGCCAAGAG	jrc21 jrc42 jrc43
Transposable element 97
TE head sequence	TE tail sequence	Upstream flanking	Downstream flanking	Detected lines
GAATTTTTTTCGTTTTTAGA	TCTAAAACCGAAAAAAAGTC	AAATAACAGGACCAAATGAG	ACCAAATGAGGGCCAGACGG	jrc42 jrc43 jrc44
GAATTTTTTTCGTTTTTAGA	TCTAAAACCGAAAAAAAGTC	ACTTCTATTCGGACTCCTGC	GGACTCCTGCGACTCCTCGC	jrc44
GAATTTTTTTCGTTTTTAGA	TCTAAAACCGAAAAAAAGTC	GCCACAAGGGAGAACAGGAA	AGAACAGGAAAAGAAAGCCT	jrc42 jrc43 jrc44
GAATTTTTTTCGTTTTTAGA	TCTAAAACCGAAAAAAAGTC	GGCCTAGGGAGGGGAAGGAG	GGGGAAGGAGCTGGGTGGGG	jrc42 jrc43 jrc44
GAATTTTTTTCGTTTTTAGA	TCTAAAACCGAAAAAAAGTC	TTTTTTCCCGCTGGTGAACT	CTGGTGAACTTGCCTTGTCC	jrc42 jrc43 jrc44
Transposable element 98
TE head sequence	TE tail sequence	Upstream flanking	Downstream flanking	Detected lines
GAATTTTTTTCGTTTTTAGA	TCTAAAACCGAAAAAAATTC	AAAACATGCCTAAATTTCTA	TAAATTTCTATAGGGCCAAC	jrc18
GAATTTTTTTCGTTTTTAGA	TCTAAAACCGAAAAAAATTC	AAAGACTGACAGTTCGGCAG	AGTTCGGCAGTGCCGCAGTG	jrc03 jrc05 jrc06 jrc21 jrc41 jrc42 jrc43 jrc48
GAATTTTTTTCGTTTTTAGA	TCTAAAACCGAAAAAAATTC	AACGACATTGGCCCATTGCG	GCCCATTGCGTATCTTGACC	jrc01 jrc03 jrc04 jrc05 jrc06 jrc08 jrc10 jrc12 jrc14 jrc18 jrc47 jrc48
GAATTTTTTTCGTTTTTAGA	TCTAAAACCGAAAAAAATTC	AAGTCCCACATGGAATTTTC	TGGAATTTTCGTTTCTCTTG	jrc21 jrc41 jrc42 jrc43 jrc44
GAATTTTTTTCGTTTTTAGA	TCTAAAACCGAAAAAAATTC	ATGGTGGATAGTACTAAATT	GTACTAAATTGGGGCTGGTC	jrc01 jrc04 jrc05 jrc06 jrc08 jrc10 jrc21 jrc41 jrc42 jrc43 jrc44 jrc47
GAATTTTTTTCGTTTTTAGA	TCTAAAACCGAAAAAAATTC	CACCGAGGCACTCAATTCAA	CTCAATTCAACCAAGGCATC	jrc01 jrc03 jrc04 jrc05 jrc06 jrc08 jrc10 jrc12 jrc42 jrc44 jrc47 jrc48
GAATTTTTTTCGTTTTTAGA	TCTAAAACCGAAAAAAATTC	CCCTTCTCCCTTCCGCAGCC	TTCCGCAGCCCGTGCCTCTC	jrc41
GAATTTTTTTCGTTTTTAGA	TCTAAAACCGAAAAAAATTC	CCGTGGATGGTGCGGGTGCG	TGCGGGTGCGCCTCCCCGTC	jrc01 jrc03 jrc04 jrc05 jrc06 jrc08 jrc10 jrc12 jrc14 jrc21 jrc42 jrc43 jrc44 jrc47 jrc48
GAATTTTTTTCGTTTTTAGA	TCTAAAACCGAAAAAAATTC	CTGATCTGTAGTCTACAGGC	GTCTACAGGCCAGTACAGTT	jrc04 jrc05 jrc06 jrc10 jrc41 jrc42 jrc44
GAATTTTTTTCGTTTTTAGA	TCTAAAACCGAAAAAAATTC	GAGTGAGAGGCGAGAATCGC	CGAGAATCGCGAGATGGAGT	jrc21 jrc41 jrc42 jrc43 jrc44
GAATTTTTTTCGTTTTTAGA	TCTAAAACCGAAAAAAATTC	GGCCTACATGGTGGTCCATA	GTGGTCCATATCTCTTATAA	jrc21 jrc43 jrc44
GAATTTTTTTCGTTTTTAGA	TCTAAAACCGAAAAAAATTC	GTTGGCCCAGGAAGAGACGA	GAAGAGACGATGTGTCGCGG	jrc18
GAATTTTTTTCGTTTTTAGA	TCTAAAACCGAAAAAAATTC	TAATAGCCAATAAAATCCAA	TAAAATCCAATGATCTTCTA	jrc21 jrc42 jrc43
GAATTTTTTTCGTTTTTAGA	TCTAAAACCGAAAAAAATTC	TAATGGGTCATGATGGATAT	TGATGGATATTGGGTAAGTG	jrc21 jrc41 jrc42 jrc43 jrc44
GAATTTTTTTCGTTTTTAGA	TCTAAAACCGAAAAAAATTC	TACTTGTAAACCTAACTTTT	CCTAACTTTTGGATGTAAAA	jrc21 jrc42 jrc43 jrc44
GAATTTTTTTCGTTTTTAGA	TCTAAAACCGAAAAAAATTC	TCGGAACCGAATCGTGTTTG	ATCGTGTTTGTGAGAGTTGG	jrc21 jrc43 jrc44
GAATTTTTTTCGTTTTTAGA	TCTAAAACCGAAAAAAATTC	TGCTGCAGCTGCACATTGAC	GCACATTGACTAGGGAGGTG	jrc21 jrc41 jrc43
GAATTTTTTTCGTTTTTAGA	TCTAAAACCGAAAAAAATTC	TGGAAACCCATCTGAACGAG	TCTGAACGAGGGCGTAAGCG	jrc01 jrc14 jrc21 jrc42 jrc43 jrc44 jrc47 jrc48
GAATTTTTTTCGTTTTTAGA	TCTAAAACCGAAAAAAATTC	TTGCGTGTTGAAGAAGAAAA	AAGAAGAAAATAGGCTGAAA	jrc41
Transposable element 99
TE head sequence	TE tail sequence	Upstream flanking	Downstream flanking	Detected lines
GAATTTTTTTCGTTTTTAGA	TCTAAATCCGAAAAAAATTC	ACAACAAAAGTCTAAACCTC	TCTAAACCTCTAGCTACCCA	jrc01 jrc03 jrc05 jrc06 jrc14 jrc42 jrc44 jrc47 jrc48
GAATTTTTTTCGTTTTTAGA	TCTAAATCCGAAAAAAATTC	ACGGGCCGGTGCAGCTTTGG	GCAGCTTTGGTTGGGTGCGT	jrc19
GAATTTTTTTCGTTTTTAGA	TCTAAATCCGAAAAAAATTC	ATGTCCCTCCTTCAATCGGG	TTCAATCGGGCTGAGTCCTG	jrc21 jrc42 jrc43 jrc44
GAATTTTTTTCGTTTTTAGA	TCTAAATCCGAAAAAAATTC	CCAAGAGAACGCCCTTCCGA	CCCTTCCGACCAGGACTCAG	jrc01 jrc03 jrc04 jrc05 jrc06 jrc21 jrc42 jrc43 jrc44 jrc47 jrc48
GAATTTTTTTCGTTTTTAGA	TCTAAATCCGAAAAAAATTC	CTGGCCGGCACGGCTACCAC	CGGCTACCACAACCCATGGG	jrc21 jrc42 jrc43 jrc44
GAATTTTTTTCGTTTTTAGA	TCTAAATCCGAAAAAAATTC	GAACAGGCTACTGGGCGAAG	CTGGGCGAAGTGGCCAACAC	jrc01 jrc03 jrc04 jrc05 jrc06 jrc14 jrc19 jrc47
GAATTTTTTTCGTTTTTAGA	TCTAAATCCGAAAAAAATTC	TCTACCTATCGAAGTTTTGA	GAAGTTTTGACTGGTTATTC	jrc44
GAATTTTTTTCGTTTTTAGA	TCTAAATCCGAAAAAAATTC	TGGTTTCTCTCATTCCAACC	CATTCCAACCGCTCCCCGGC	jrc21 jrc42 jrc43 jrc44
Transposable element 100
TE head sequence	TE tail sequence	Upstream flanking	Downstream flanking	Detected lines
GAATTTTTTTGAGAATTAAT	ATTAATTCTCAAAAAAATTC	AAATTATAAATATGTTCAGC	TATGTTCAGCTCACCGAAAT	jrc21 jrc42 jrc43
GAATTTTTTTGAGAATTAAT	ATTAATTCTCAAAAAAATTC	AATATAAGCAACAGCCCAGT	CAGCCCAGTCGCCAGCGCGC	jrc21 jrc43 jrc44
GAATTTTTTTGAGAATTAAT	ATTAATTCTCAAAAAAATTC	ACAAGAGACGCACGGTACGG	CACGGTACGGCACCCGCCTC	jrc41
GAATTTTTTTGAGAATTAAT	ATTAATTCTCAAAAAAATTC	ACAAGCTAGTAGTACATTTC	GTACATTTCTTTGATCCTAG	jrc21 jrc42 jrc43 jrc44
GAATTTTTTTGAGAATTAAT	ATTAATTCTCAAAAAAATTC	ACGAAACCACACCTAAAACA	CCTAAAACACCTTGTTCATG	jrc19
GAATTTTTTTGAGAATTAAT	ATTAATTCTCAAAAAAATTC	ACGTGCGTGATGGGGCCAGA	TGGGGCCAGATACCGTGGCC	jrc37
GAATTTTTTTGAGAATTAAT	ATTAATTCTCAAAAAAATTC	AGTACAAGGGCCTCTTATAG	CCTCTTATAGACCGGGGACA	jrc21 jrc42 jrc43
GAATTTTTTTGAGAATTAAT	ATTAATTCTCAAAAAAATTC	AGTGTAATTCGGTAAATGTG	GTAAATGTGAGGATATCCAC	jrc01 jrc03 jrc04 jrc05 jrc06 jrc08 jrc10 jrc42 jrc44 jrc47 jrc48
GAATTTTTTTGAGAATTAAT	ATTAATTCTCAAAAAAATTC	ATGTAATGGTCTCAGCCAAA	TCAGCCAAACCATTCACTTC	jrc21 jrc42 jrc43 jrc44
GAATTTTTTTGAGAATTAAT	ATTAATTCTCAAAAAAATTC	ATTTCGGTGAGCTGAACATA	GCTGAACATATTTATAATTT	jrc21 jrc43
GAATTTTTTTGAGAATTAAT	ATTAATTCTCAAAAAAATTC	CAACCATAGTGACCGGGCAC	GACCGGGCACCATGGAGCAC	jrc21 jrc42 jrc43
GAATTTTTTTGAGAATTAAT	ATTAATTCTCAAAAAAATTC	CACCCGATCGTGCTATTCGG	GCTATTCGGCGTCTTTCAGC	jrc20 jrc22 jrc34 jrc38 jrc46 jrc52 jrc54
GAATTTTTTTGAGAATTAAT	ATTAATTCTCAAAAAAATTC	CAGCTTCCCTGGTCTTTGGC	GTCTTTGGCCCGAGCTGTAC	jrc21 jrc42 jrc43 jrc44
GAATTTTTTTGAGAATTAAT	ATTAATTCTCAAAAAAATTC	CAGGGCAATAGCAGATTAGC	GCAGATTAGCAGTGTGTCTC	jrc21 jrc42 jrc43
GAATTTTTTTGAGAATTAAT	ATTAATTCTCAAAAAAATTC	CATGAACAAGGTGTTTTAGG	TGTTTTAGGTGTGGTTTCGT	jrc19
GAATTTTTTTGAGAATTAAT	ATTAATTCTCAAAAAAATTC	CTAGGATCAAAGAAATGTAC	GAAATGTACTACTAGCTTGT	jrc21 jrc42 jrc43 jrc44
GAATTTTTTTGAGAATTAAT	ATTAATTCTCAAAAAAATTC	CTCCAAAACCGTCACATGGC	TCACATGGCGGGGGCACGCG	jrc21
GAATTTTTTTGAGAATTAAT	ATTAATTCTCAAAAAAATTC	GAAGTGAATGGTTTGGCTGA	TTTGGCTGAGACCATTACAT	jrc21 jrc42 jrc43 jrc44
GAATTTTTTTGAGAATTAAT	ATTAATTCTCAAAAAAATTC	GACGATATATAATTATTTGG	ATTATTTGGGGGGCAGATGC	jrc19
GAATTTTTTTGAGAATTAAT	ATTAATTCTCAAAAAAATTC	GAGACACACTGCTAATCTGC	GCTAATCTGCTATTGCCCTG	jrc21 jrc42 jrc43
GAATTTTTTTGAGAATTAAT	ATTAATTCTCAAAAAAATTC	GATAGATGAGAGGTGAACTC	AGGTGAACTCTCTCATATAA	jrc21 jrc41 jrc42 jrc43
GAATTTTTTTGAGAATTAAT	ATTAATTCTCAAAAAAATTC	GCATCTGCCCCCCAAATAAT	CCAAATAATTATATATCGTC	jrc19
GAATTTTTTTGAGAATTAAT	ATTAATTCTCAAAAAAATTC	GCCTCGCCATGCAGCCTGAT	CAGCCTGATCAGGTGATCCC	jrc19
GAATTTTTTTGAGAATTAAT	ATTAATTCTCAAAAAAATTC	GCGCGCTGGCGACTGGGCTG	ACTGGGCTGTTGCTTATATT	jrc21 jrc43 jrc44
GAATTTTTTTGAGAATTAAT	ATTAATTCTCAAAAAAATTC	GCTGAAAGACGCCGAATAGC	CCGAATAGCACGATCGGGTG	jrc20 jrc22 jrc34 jrc38 jrc46 jrc52 jrc54
GAATTTTTTTGAGAATTAAT	ATTAATTCTCAAAAAAATTC	GCTGCTTGTGTTGAATCTTG	TGAATCTTGTGCTTGTATAC	jrc44
GAATTTTTTTGAGAATTAAT	ATTAATTCTCAAAAAAATTC	GGCACGCGGAAAAGAAAACA	AAGAAAACACACCATAAAAA	jrc21 jrc42 jrc43
GAATTTTTTTGAGAATTAAT	ATTAATTCTCAAAAAAATTC	GGCCACGGTATCTGGCCCCA	TCTGGCCCCATCACGCACGT	jrc37
GAATTTTTTTGAGAATTAAT	ATTAATTCTCAAAAAAATTC	GGGATCACCTGATCAGGCTG	ATCAGGCTGCATGGCGAGGC	jrc19
GAATTTTTTTGAGAATTAAT	ATTAATTCTCAAAAAAATTC	GTACAGCTCGGGCCAAAGAC	GCCAAAGACCAGGGAAGCTG	jrc21 jrc42 jrc43 jrc44
GAATTTTTTTGAGAATTAAT	ATTAATTCTCAAAAAAATTC	GTATACAAGCACAAGATTCA	CAAGATTCAACACAAGCAGC	jrc44
GAATTTTTTTGAGAATTAAT	ATTAATTCTCAAAAAAATTC	GTGCTCCATGGTGCCCGGTC	GTGCCCGGTCACTATGGTTG	jrc21 jrc42 jrc43
GAATTTTTTTGAGAATTAAT	ATTAATTCTCAAAAAAATTC	GTGGATATCCTCACATTTAC	CACATTTACCGAATTACACT	jrc01 jrc03 jrc04 jrc05 jrc06 jrc08 jrc10 jrc42 jrc44 jrc47 jrc48
GAATTTTTTTGAGAATTAAT	ATTAATTCTCAAAAAAATTC	GTGGGCAGCGGCGACAGGAG	GCGACAGGAGAAGGTCGGCG	jrc21 jrc42 jrc43
GAATTTTTTTGAGAATTAAT	ATTAATTCTCAAAAAAATTC	GTTCGTACCTATAGTTATCT	TAGTTATCTCACCGGAGTCA	jrc01 jrc03 jrc04 jrc05 jrc06 jrc07 jrc08 jrc10 jrc12 jrc13 jrc14 jrc18 jrc19 jrc21 jrc42 jrc43 jrc44 jrc47 jrc48
GAATTTTTTTGAGAATTAAT	ATTAATTCTCAAAAAAATTC	TGACTCCGGTGAGATAACTA	AGATAACTATAGGTACGAAC	jrc01 jrc03 jrc04 jrc05 jrc06 jrc07 jrc08 jrc10 jrc12 jrc13 jrc14 jrc18 jrc19 jrc21 jrc42 jrc43 jrc44 jrc47 jrc48
GAATTTTTTTGAGAATTAAT	ATTAATTCTCAAAAAAATTC	TGTCCCCGGTCTATAAGAGG	CTATAAGAGGCCCTTGTACT	jrc21 jrc42 jrc43
GAATTTTTTTGAGAATTAAT	ATTAATTCTCAAAAAAATTC	TTATATGAGAGAGTTCACCT	GAGTTCACCTCTCATCTATC	jrc21 jrc41 jrc42 jrc43
GAATTTTTTTGAGAATTAAT	ATTAATTCTCAAAAAAATTC	TTATTACTACCATATATACT	CATATATACTCGCTGTAAAG	jrc21 jrc42 jrc43
GAATTTTTTTGAGAATTAAT	ATTAATTCTCAAAAAAATTC	TTTTTATGGTGTGTTTTCTT	TGTTTTCTTTTCCGCGTGCC	jrc21 jrc42 jrc43
Transposable element 101
TE head sequence	TE tail sequence	Upstream flanking	Downstream flanking	Detected lines
GAATTTTTTTTAAAAGCAAT	ATTACTTTTAAAAAAAATTC	TTTGTTGGGACAGATCGATC	CAGATCGATCCGGCAATCAC	jrc44
GAATTTTTTTTAAAAGCAAT	ATTACTTTTAAAAAAAATTC	TTTTTAGCCACAACTAAGTG	CAACTAAGTGCAGCTATATT	jrc44
Transposable element 102
TE head sequence	TE tail sequence	Upstream flanking	Downstream flanking	Detected lines
GAATTTTTTTTAAAAGTAAT	ATTGCTTTTAAAAAAAATTC	AATATAGCTGCACTTAGTTG	CACTTAGTTGTGGCTAAAAA	jrc44
GAATTTTTTTTAAAAGTAAT	ATTGCTTTTAAAAAAAATTC	GTGATTGCCGGATCGATCTG	GATCGATCTGTCCCAACAAA	jrc44
Transposable element 103
TE head sequence	TE tail sequence	Upstream flanking	Downstream flanking	Detected lines
GAATTTTTTTTAGAAATAAT	ATTATTTCTAAAAAAAATTC	ACTCCAGTGAGTTAGATGTT	GTTAGATGTTAGCCGTTGGA	jrc41
GAATTTTTTTTAGAAATAAT	ATTATTTCTAAAAAAAATTC	TCCAACGGCTAACATCTAAC	AACATCTAACTCACTGGAGT	jrc41
Transposable element 104
TE head sequence	TE tail sequence	Upstream flanking	Downstream flanking	Detected lines
GAATTTTTTTTATTAAAAGT	ATTAAAAATAAAAAAAATTC	AAGCGACAGTAGCAAGCAGC	AGCAAGCAGCTCGCTCAATC	jrc42
GAATTTTTTTTATTAAAAGT	ATTAAAAATAAAAAAAATTC	TGTTCCCCAGGAAAAATGTG	GAAAAATGTGTGCATTTCCG	jrc42
Transposable element 105
TE head sequence	TE tail sequence	Upstream flanking	Downstream flanking	Detected lines
GAATTTTTTTTATTAAAAGT	ATTATAAATAAAAAAAATTC	AGACCATATGGCCTTTTTAC	GCCTTTTTACGGTGAGGCGG	jrc21 jrc42 jrc43
GAATTTTTTTTATTAAAAGT	ATTATAAATAAAAAAAATTC	CAGCATAAGCATGCATTACA	TGCATTACATGCATCAGGCC	jrc21 jrc42 jrc43 jrc44
GAATTTTTTTTATTAAAAGT	ATTATAAATAAAAAAAATTC	CCCGATCTCTCCCGTGAGAC	CCCGTGAGACATGGAGAAGA	jrc41
GAATTTTTTTTATTAAAAGT	ATTATAAATAAAAAAAATTC	GTGCTTCCTGTGACTCTGAC	TGACTCTGACACTCTGTATC	jrc21 jrc42 jrc43
GAATTTTTTTTATTAAAAGT	ATTATAAATAAAAAAAATTC	TGCTTGCTGGATGAAACAAC	ATGAAACAACACACAGGCGT	jrc21 jrc42 jrc43
Transposable element 106
TE head sequence	TE tail sequence	Upstream flanking	Downstream flanking	Detected lines
GAATTTTTTTTATTTATAAT	AAAATTATAAATAAAAAAAA	AAATAACTTCATCTAACCCC	TTCATCTAACCCCAGCGTGC	jrc21 jrc42 jrc43
GAATTTTTTTTATTTATAAT	AAAATTATAAATAAAAAAAA	GCAAAGCTTCGCTATCTCTC	TTCGCTATCTCTCTCTGTCT	jrc21 jrc42 jrc43
GAATTTTTTTTATTTATAAT	AAAATTATAAATAAAAAAAA	TCCGAGGTTCTCTCGTGCAG	TTCTCTCGTGCAGTGCGTGT	jrc21 jrc42 jrc43
GAATTTTTTTTATTTATAAT	AAAATTATAAATAAAAAAAA	TTTCATGTTCTGCACGTGAG	TTCTGCACGTGAGCACGTTC	jrc21 jrc42 jrc43
Transposable element 107
TE head sequence	TE tail sequence	Upstream flanking	Downstream flanking	Detected lines
GAATTTTTTTTATTTATAAT	AAATTAAAAATAAAAAAAAT	AGAATTGGTCCAAAGGTTCA	TCCAAAGGTTCATGTAAATT	jrc03 jrc05 jrc06 jrc07 jrc08 jrc12 jrc13
GAATTTTTTTTATTTATAAT	AAATTAAAAATAAAAAAAAT	AGGCTGCATCTCTATACACA	TCTCTATACACATTGCTTTC	jrc03 jrc05 jrc06 jrc07 jrc08 jrc12 jrc13
Transposable element 108
TE head sequence	TE tail sequence	Upstream flanking	Downstream flanking	Detected lines
GAATTTTTTTTATTTATAAT	AAATTATAAATAAAAAAAAT	AAATAACTTCATCTAACCCC	TCATCTAACCCCAGCGTGCT	jrc21 jrc42 jrc43
GAATTTTTTTTATTTATAAT	AAATTATAAATAAAAAAAAT	AGAAATCGTCATTTCCTCGC	TCATTTCCTCGCCAGGTAAC	jrc08
GAATTTTTTTTATTTATAAT	AAATTATAAATAAAAAAAAT	CATGCACCTCCTCAATCTCT	TCCTCAATCTCTTTGCGACG	jrc21 jrc43
GAATTTTTTTTATTTATAAT	AAATTATAAATAAAAAAAAT	CCTCTACTTCCTTCCCACCT	TCCTTCCCACCTCCCCATTC	jrc44
GAATTTTTTTTATTTATAAT	AAATTATAAATAAAAAAAAT	GACCGCCTTATGTCCTCGGC	TGTCCTCGGCTACGGTTTGG	jrc08
GAATTTTTTTTATTTATAAT	AAATTATAAATAAAAAAAAT	GCAAAGCTTCGCTATCTCTC	TCGCTATCTCTCTCTGTCTC	jrc08 jrc21 jrc42 jrc43 jrc44
GAATTTTTTTTATTTATAAT	AAATTATAAATAAAAAAAAT	GGCCGTTCTCCAGAATTCGC	TCCAGAATTCGCCCAGTAGT	jrc21 jrc42 jrc43 jrc44
GAATTTTTTTTATTTATAAT	AAATTATAAATAAAAAAAAT	TCCAGCACTCACGGCTCATC	TCACGGCTCATCGCGCATGG	jrc08 jrc42 jrc44
GAATTTTTTTTATTTATAAT	AAATTATAAATAAAAAAAAT	TCCGAGGTTCTCTCGTGCAG	TCTCTCGTGCAGTGCGTGTC	jrc21 jrc42 jrc43
GAATTTTTTTTATTTATAAT	AAATTATAAATAAAAAAAAT	TTTCATGTTCTGCACGTGAG	TCTGCACGTGAGCACGTTCA	jrc21 jrc42 jrc43
Transposable element 109
TE head sequence	TE tail sequence	Upstream flanking	Downstream flanking	Detected lines
GAATTTTTTTTATTTATAAT	AATTATAAATAAAAAAAATT	AAGGGACCTCAATGAACTTA	CAATGAACTTATTCCTAAAA	jrc41
GAATTTTTTTTATTTATAAT	AATTATAAATAAAAAAAATT	AATACTGTGCGCGGTTGGAA	CGCGGTTGGAATGGATAGAG	jrc44
GAATTTTTTTTATTTATAAT	AATTATAAATAAAAAAAATT	ACGAGCGACCGAAAACCACC	CGAAAACCACCACAGGGGAC	jrc18 jrc19 jrc41 jrc54
GAATTTTTTTTATTTATAAT	AATTATAAATAAAAAAAATT	ACGTTTGTCCCTTCCAATGA	CTTCCAATGACGGGTTGGTA	jrc21 jrc42 jrc43
GAATTTTTTTTATTTATAAT	AATTATAAATAAAAAAAATT	AGAAATCGTCATTTCCTCGC	CATTTCCTCGCCAGGTAACA	jrc18 jrc19
GAATTTTTTTTATTTATAAT	AATTATAAATAAAAAAAATT	ATAGAAGACCAAAGGTTGAC	CAAAGGTTGACTACTTGGGT	jrc44
GAATTTTTTTTATTTATAAT	AATTATAAATAAAAAAAATT	ATCCATGCGCGATGAGCCGT	CGATGAGCCGTGAGTGCTGG	jrc12 jrc19 jrc41 jrc44
GAATTTTTTTTATTTATAAT	AATTATAAATAAAAAAAATT	ATCTTGCCGCCTACCGAAAA	CCTACCGAAAACGGGTGGAA	jrc44
GAATTTTTTTTATTTATAAT	AATTATAAATAAAAAAAATT	ATTAAATCCCCAATAGCCAA	CCAATAGCCAATATCTCTGA	jrc19
GAATTTTTTTTATTTATAAT	AATTATAAATAAAAAAAATT	CAACTAGCGCAGTGGTAGGA	CAGTGGTAGGATGGGTTATC	jrc44
GAATTTTTTTTATTTATAAT	AATTATAAATAAAAAAAATT	CAGTCATAGCTCTCAATTAG	CTCTCAATTAGTCTGAAGGC	jrc07 jrc12 jrc13 jrc18 jrc41 jrc44
GAATTTTTTTTATTTATAAT	AATTATAAATAAAAAAAATT	CCATTACCCCCCAAACCCTA	CCCAAACCCTAGGGATAATG	jrc44
GAATTTTTTTTATTTATAAT	AATTATAAATAAAAAAAATT	CCATTATCCCTAGGGTTTGG	CTAGGGTTTGGGGGGTAATG	jrc44
GAATTTTTTTTATTTATAAT	AATTATAAATAAAAAAAATT	CCGAAACTCCAACGGCTGCA	CAACGGCTGCATCTCCCCGA	jrc41
GAATTTTTTTTATTTATAAT	AATTATAAATAAAAAAAATT	CCGAAGGGTTCAGGCCCACA	CAGGCCCACACACTTTCTTG	jrc42
GAATTTTTTTTATTTATAAT	AATTATAAATAAAAAAAATT	CCTCTACTTCCTTCCCACCT	CCTTCCCACCTCCCCATTCG	jrc18 jrc19 jrc41 jrc44 jrc54
GAATTTTTTTTATTTATAAT	AATTATAAATAAAAAAAATT	CGGCTCCCCCCGCGCCGGTC	CCGCGCCGGTCGCCCGGCGA	jrc41
GAATTTTTTTTATTTATAAT	AATTATAAATAAAAAAAATT	CGGTACGGTACAAAACAGAG	ACAAAACAGAGCATATGCAC	jrc07
GAATTTTTTTTATTTATAAT	AATTATAAATAAAAAAAATT	CTTGACCATCATCCAAACAC	CATCCAAACACATCCTAACA	jrc07 jrc12 jrc13 jrc41 jrc54
GAATTTTTTTTATTTATAAT	AATTATAAATAAAAAAAATT	CTTGTCAGAGACTCGGAGTG	ACTCGGAGTGAGGGGTGCGG	jrc05
GAATTTTTTTTATTTATAAT	AATTATAAATAAAAAAAATT	GAGAGCACCTCGCGTCGCGC	CGCGTCGCGCGGGACTCCAA	jrc21 jrc42 jrc43
GAATTTTTTTTATTTATAAT	AATTATAAATAAAAAAAATT	GAGCACTACCACCGATCCGA	CACCGATCCGACGTGTCCGC	jrc12 jrc13 jrc18
GAATTTTTTTTATTTATAAT	AATTATAAATAAAAAAAATT	GCAAAGCTTCGCTATCTCTC	CGCTATCTCTCTCTGTCTCA	jrc19 jrc44
GAATTTTTTTTATTTATAAT	AATTATAAATAAAAAAAATT	GCCCACTCCGCCGCTCTCCT	CCGCTCTCCTCTCCGTCAAG	jrc01 jrc03 jrc04 jrc05 jrc06 jrc08 jrc10 jrc12 jrc14 jrc18 jrc21 jrc42 jrc43 jrc47 jrc48
GAATTTTTTTTATTTATAAT	AATTATAAATAAAAAAAATT	GCCTTTTGGCCATCAATACC	CATCAATACCCCTCCTGTGG	jrc29 jrc31 jrc32 jrc35 jrc52 jrc53 jrc54
GAATTTTTTTTATTTATAAT	AATTATAAATAAAAAAAATT	GGCCGTTCTCCAGAATTCGC	CCAGAATTCGCCCAGTAGTA	jrc44
GAATTTTTTTTATTTATAAT	AATTATAAATAAAAAAAATT	GGCGTCTGGCCTCTCGTGTA	CCTCTCGTGTAATCATACCC	jrc07 jrc12 jrc18 jrc19 jrc41
GAATTTTTTTTATTTATAAT	AATTATAAATAAAAAAAATT	GGGCGGTACCACCCATTAGG	ACCCATTAGGCGGGGTTGGG	jrc43
GAATTTTTTTTATTTATAAT	AATTATAAATAAAAAAAATT	GGGTGGAGATCGCATCTTCC	CGCATCTTCCCACCATAGTT	jrc01 jrc03 jrc04 jrc05 jrc06 jrc08 jrc10 jrc12 jrc14 jrc18 jrc21 jrc35 jrc42 jrc43 jrc47 jrc48
GAATTTTTTTTATTTATAAT	AATTATAAATAAAAAAAATT	GTCGCCGGGCGACCGGCGCG	CGACCGGCGCGGGGGGAGCC	jrc41
GAATTTTTTTTATTTATAAT	AATTATAAATAAAAAAAATT	GTGGTCGGCCTAATTCATTC	CTAATTCATTCAAGGAAGTG	jrc12 jrc13 jrc41
GAATTTTTTTTATTTATAAT	AATTATAAATAAAAAAAATT	TAGCGGCACCTAATTGCTGG	CTAATTGCTGGCGGCATCAG	jrc19
GAATTTTTTTTATTTATAAT	AATTATAAATAAAAAAAATT	TATGCGCACCAAACATCACC	CAAACATCACCTGCTCAGCT	jrc07 jrc12 jrc13 jrc18 jrc19 jrc41 jrc44 jrc54
GAATTTTTTTTATTTATAAT	AATTATAAATAAAAAAAATT	TCCAGCACTCACGGCTCATC	CACGGCTCATCGCGCATGGA	jrc12 jrc19 jrc41 jrc44
GAATTTTTTTTATTTATAAT	AATTATAAATAAAAAAAATT	TCCGAGGTTCTCTCGTGCAG	CTCTCGTGCAGTGCGTGTCT	jrc07 jrc54
GAATTTTTTTTATTTATAAT	AATTATAAATAAAAAAAATT	TCGCAACAGTCTTCCTTCCC	CTTCCTTCCCTTCCTTTCCT	jrc21 jrc42 jrc43
GAATTTTTTTTATTTATAAT	AATTATAAATAAAAAAAATT	TGACCTAGGTTACAAAGATG	TTACAAAGATGAGCATCAGA	jrc44
GAATTTTTTTTATTTATAAT	AATTATAAATAAAAAAAATT	TGGTTCCGCCGCCTATTGCA	CGCCTATTGCATCGGGTCTC	jrc41 jrc44
GAATTTTTTTTATTTATAAT	AATTATAAATAAAAAAAATT	TGTCTGTCTCCCCTTCTCTC	CCCTTCTCTCTTCTCTCTGC	jrc21 jrc42 jrc43
GAATTTTTTTTATTTATAAT	AATTATAAATAAAAAAAATT	TTTAATCCCCATCGATTTGG	CATCGATTTGGTTCGCTCTT	jrc44
GAATTTTTTTTATTTATAAT	AATTATAAATAAAAAAAATT	TTTCGAGGCCTATTAGTGAG	CTATTAGTGAGTTCGTTTGA	jrc12 jrc54
GAATTTTTTTTATTTATAAT	AATTATAAATAAAAAAAATT	TTTGGAGTCCCGCGCGACGC	CGCGCGACGCGAGGTGCTCT	jrc21 jrc42 jrc43
GAATTTTTTTTATTTATAAT	AATTATAAATAAAAAAAATT	TTTTATCCACAATACAATCA	CAATACAATCACGCTTTCTT	jrc18 jrc44
Transposable element 110
TE head sequence	TE tail sequence	Upstream flanking	Downstream flanking	Detected lines
GAATTTTTTTTATTTATAAT	AATTATAAATAAAAAAATTC	ACAGAGCCTATAGAATGTTT	TAGAATGTTTAGTGGGTTGG	jrc21 jrc43
GAATTTTTTTTATTTATAAT	AATTATAAATAAAAAAATTC	GCTTGACCTAATCCATCCCA	ATCCATCCCAGGGGTTGCTA	jrc21 jrc43 jrc44
GAATTTTTTTTATTTATAAT	AATTATAAATAAAAAAATTC	GTCACATGCATTCCAGTTTC	TTCCAGTTTCCAGGTCGCAA	jrc41 jrc44
GAATTTTTTTTATTTATAAT	AATTATAAATAAAAAAATTC	TAGAGTGCTACAAATTCCAG	CAAATTCCAGTTCCCTCCCG	jrc21 jrc42 jrc43
GAATTTTTTTTATTTATAAT	AATTATAAATAAAAAAATTC	TAGAGTTCGCTCTTACTTCT	CTTACTTCTTCTGCTAAGAA	jrc42
GAATTTTTTTTATTTATAAT	AATTATAAATAAAAAAATTC	TAGCTCCACATCGTCATCAT	TCGTCATCATCGTGCAAGTA	jrc41
GAATTTTTTTTATTTATAAT	AATTATAAATAAAAAAATTC	TCCTCACGCATATGGATCAT	TATGGATCATCACATGTGAA	jrc42
GAATTTTTTTTATTTATAAT	AATTATAAATAAAAAAATTC	TGTACTAGTACTACTGGTAG	CTACTGGTAGTATAGTAGTT	jrc21 jrc42 jrc43 jrc44
Transposable element 111
TE head sequence	TE tail sequence	Upstream flanking	Downstream flanking	Detected lines
GAATTTTTTTTATTTATAAT	ACTTTTAATAAAAAAAATTC	ACGCCTGTGTGTTGTTTCAT	GTTGTTTCATCCAGCAAGCA	jrc21 jrc42 jrc43
GAATTTTTTTTATTTATAAT	ACTTTTAATAAAAAAAATTC	ATAGTACATGCTAGTCCTAC	TAGTCCTACTGTACTAGTTA	jrc21 jrc42 jrc43 jrc44
GAATTTTTTTTATTTATAAT	ACTTTTAATAAAAAAAATTC	CCGCCTCACCGTAAAAAGGC	GTAAAAAGGCCATATGGTCT	jrc21 jrc42 jrc43
GAATTTTTTTTATTTATAAT	ACTTTTAATAAAAAAAATTC	GATACAGAGTGTCAGAGTCA	GTCAGAGTCACAGGAAGCAC	jrc21 jrc42 jrc43
GAATTTTTTTTATTTATAAT	ACTTTTAATAAAAAAAATTC	TCTTCTCCATGTCTCACGGG	GTCTCACGGGAGAGATCGGG	jrc41
Transposable element 112
TE head sequence	TE tail sequence	Upstream flanking	Downstream flanking	Detected lines
GAATTTTTTTTATTTATAAT	ATTAAAAATAAAAAAAATTC	AAACAACCAAACTATGTAGG	ACTATGTAGGAGCGTTGCTA	jrc21 jrc43
GAATTTTTTTTATTTATAAT	ATTAAAAATAAAAAAAATTC	AACAATCCTACTTACTCGCC	CTTACTCGCCATCGAAATCT	jrc21 jrc43
GAATTTTTTTTATTTATAAT	ATTAAAAATAAAAAAAATTC	AACGGCCTCACGATCACCAC	CGATCACCACGACCTCGGCC	jrc05 jrc06 jrc12 jrc13 jrc20 jrc23 jrc24 jrc25 jrc26 jrc27 jrc31 jrc36 jrc37 jrc38 jrc39 jrc41 jrc45 jrc49 jrc50 jrc54
GAATTTTTTTTATTTATAAT	ATTAAAAATAAAAAAAATTC	AAGTACTATACTCTATTGTA	CTCTATTGTAAGCAATACCT	jrc53
GAATTTTTTTTATTTATAAT	ATTAAAAATAAAAAAAATTC	ACATTGCGACCACTGGACAC	CACTGGACACTATATGCTTT	jrc21 jrc43
GAATTTTTTTTATTTATAAT	ATTAAAAATAAAAAAAATTC	AGAATTGGTCCAAAGGTTCA	CAAAGGTTCATGTAAATTCG	jrc01 jrc03 jrc04 jrc05 jrc06 jrc07 jrc08 jrc10 jrc12 jrc13 jrc14 jrc18 jrc19 jrc47 jrc48
GAATTTTTTTTATTTATAAT	ATTAAAAATAAAAAAAATTC	AGGCTGAGGGTATAGATGGC	TATAGATGGCCATATATGGC	jrc01 jrc03 jrc04 jrc10 jrc20 jrc21 jrc40 jrc43 jrc47 jrc48
GAATTTTTTTTATTTATAAT	ATTAAAAATAAAAAAAATTC	AGGCTGCATCTCTATACACA	TCTATACACATTGCTTTCTT	jrc03 jrc05 jrc06 jrc07 jrc08 jrc12 jrc13 jrc20 jrc23 jrc24 jrc25 jrc26 jrc27 jrc29 jrc31 jrc36 jrc37 jrc38 jrc39 jrc40 jrc41 jrc45 jrc49 jrc50 jrc51 jrc52 jrc54
GAATTTTTTTTATTTATAAT	ATTAAAAATAAAAAAAATTC	ATCGCGAAAATCTCCTCCTT	CTCCTCCTTCAACCTCCAGA	jrc41 jrc50
GAATTTTTTTTATTTATAAT	ATTAAAAATAAAAAAAATTC	ATGCTTGGTGGAGATGCAAG	GAGATGCAAGTATCCCTACA	jrc01 jrc03 jrc04 jrc05 jrc06 jrc07 jrc08 jrc10 jrc12 jrc13 jrc14 jrc18 jrc21 jrc31 jrc40 jrc43 jrc47 jrc48 jrc54
GAATTTTTTTTATTTATAAT	ATTAAAAATAAAAAAAATTC	ATGGAACTGACAAAGTAGGC	CAAAGTAGGCCGTGTCGACA	jrc04 jrc07 jrc08 jrc10 jrc12 jrc13 jrc21 jrc41 jrc43
GAATTTTTTTTATTTATAAT	ATTAAAAATAAAAAAAATTC	CCTGGCTAATTCCCAAATAG	TCCCAAATAGTGGGTCTGAA	jrc19 jrc29 jrc31 jrc35 jrc54
GAATTTTTTTTATTTATAAT	ATTAAAAATAAAAAAAATTC	CGACGAGACAGAGAGTGTCG	GAGAGTGTCGCCGCCGTCGA	jrc04 jrc05 jrc06 jrc07 jrc08 jrc10 jrc12 jrc18 jrc21 jrc41 jrc43 jrc48
GAATTTTTTTTATTTATAAT	ATTAAAAATAAAAAAAATTC	CGCTGACACGCCCATCTACC	CCCATCTACCATAGTGGAAC	jrc12 jrc13
GAATTTTTTTTATTTATAAT	ATTAAAAATAAAAAAAATTC	CGTCACTCCCAGGCAAGGCG	GGCAAGGCGCAGCCTGACAT	jrc01 jrc03 jrc04 jrc05 jrc06 jrc08 jrc10 jrc19 jrc21 jrc41 jrc43 jrc47 jrc48 jrc52 jrc54
GAATTTTTTTTATTTATAAT	ATTAAAAATAAAAAAAATTC	CGTGTAAGATCAAATAAATC	AAATAAATCTGTACCTATTT	jrc01 jrc03 jrc04 jrc05 jrc06 jrc08 jrc10 jrc21 jrc41 jrc43 jrc47
GAATTTTTTTTATTTATAAT	ATTAAAAATAAAAAAAATTC	CTAGCACATACAGGTACATA	CAGGTACATATTACTAAGCC	jrc13 jrc20 jrc23 jrc24 jrc25 jrc26 jrc27 jrc29 jrc36 jrc37 jrc38 jrc39 jrc40 jrc41 jrc45 jrc49 jrc50 jrc51 jrc52 jrc54
GAATTTTTTTTATTTATAAT	ATTAAAAATAAAAAAAATTC	CTCCAACGCATCTCTCTTCC	TCTCTCTTCCCATGGTGGAT	jrc21 jrc43
GAATTTTTTTTATTTATAAT	ATTAAAAATAAAAAAAATTC	GAAAGGCTCGTTTGGATGGG	TTTGGATGGGCCGGAAGGCC	jrc24 jrc37
GAATTTTTTTTATTTATAAT	ATTAAAAATAAAAAAAATTC	GAAGCGGTATGCAGATAAAC	GCAGATAAACTAGGTTGGCC	jrc31 jrc40 jrc54
GAATTTTTTTTATTTATAAT	ATTAAAAATAAAAAAAATTC	GACCAATCATCACATTCAGA	CACATTCAGAAACGAGAGAT	jrc21 jrc41 jrc43
GAATTTTTTTTATTTATAAT	ATTAAAAATAAAAAAAATTC	GAGCCATGCTTGCAGATTGA	TGCAGATTGACCTATCCTGG	jrc21 jrc43
GAATTTTTTTTATTTATAAT	ATTAAAAATAAAAAAAATTC	GCCCAGCGATGTACTCCCTC	GTACTCCCTCTATCCCATAT	jrc03 jrc04 jrc05 jrc06 jrc08 jrc10 jrc12 jrc13 jrc18 jrc19 jrc24 jrc25 jrc29 jrc31 jrc32 jrc38 jrc39 jrc40 jrc48 jrc49 jrc50 jrc51 jrc52 jrc53
GAATTTTTTTTATTTATAAT	ATTAAAAATAAAAAAAATTC	GGCCGGCAAACCGGACTGGC	CCGGACTGGCGATGGGCAGG	jrc01 jrc03 jrc04 jrc05 jrc06 jrc07 jrc10 jrc12 jrc14 jrc18 jrc19 jrc20 jrc21 jrc23 jrc25 jrc26 jrc27 jrc29 jrc31 jrc35 jrc38 jrc39 jrc41 jrc43 jrc47 jrc49
GAATTTTTTTTATTTATAAT	ATTAAAAATAAAAAAAATTC	GGGTCATATGGTCTCCTTTG	GTCTCCTTTGAGCTCCAGTA	jrc01 jrc03 jrc04 jrc05 jrc06 jrc07 jrc10 jrc12 jrc13 jrc14 jrc18 jrc19 jrc21 jrc41 jrc43 jrc47 jrc48
GAATTTTTTTTATTTATAAT	ATTAAAAATAAAAAAAATTC	GGTTGTGTTGCGTGGAAGAG	GTGGAAGAGGGGGATTAATA	jrc19 jrc50
GAATTTTTTTTATTTATAAT	ATTAAAAATAAAAAAAATTC	GTCGAGGAGTCTCAATTTTG	CTCAATTTTGTCGTTCAAGA	jrc23 jrc25 jrc26 jrc27 jrc29 jrc32 jrc35 jrc36 jrc38 jrc40 jrc45 jrc51 jrc53
GAATTTTTTTTATTTATAAT	ATTAAAAATAAAAAAAATTC	GTTTGATTAGGCTAGTATAG	CTAGTATAGGCCTTATGGGC	jrc21 jrc43
GAATTTTTTTTATTTATAAT	ATTAAAAATAAAAAAAATTC	TAGTCGTCCTCAACTCCATC	AACTCCATCAGAGTCAAACG	jrc21 jrc43
GAATTTTTTTTATTTATAAT	ATTAAAAATAAAAAAAATTC	TCCTCGGCGTCTCTCGGCGG	TCTCGGCGGCCGGCACGGCC	jrc41
GAATTTTTTTTATTTATAAT	ATTAAAAATAAAAAAAATTC	TCGAGTACCGGTCGATTTTC	TCGATTTTCCACCATTCATA	jrc01 jrc03 jrc04 jrc05 jrc06 jrc08 jrc10 jrc14 jrc19 jrc20 jrc47 jrc48
GAATTTTTTTTATTTATAAT	ATTAAAAATAAAAAAAATTC	TCGCATGCCGGAGTGACGAC	GAGTGACGACCATATCTGTG	jrc01 jrc03 jrc05 jrc06 jrc08 jrc10 jrc12 jrc13 jrc14 jrc18 jrc19 jrc47 jrc48
GAATTTTTTTTATTTATAAT	ATTAAAAATAAAAAAAATTC	TGAACCTCCTTCCAATAACC	TCCAATAACCATATTTCGGG	jrc52
GAATTTTTTTTATTTATAAT	ATTAAAAATAAAAAAAATTC	TGTGGTCCGTACACTCTGTT	CACTCTGTTCAAGGGGAGCT	jrc01 jrc03 jrc04 jrc10 jrc21 jrc41 jrc43 jrc47 jrc48
GAATTTTTTTTATTTATAAT	ATTAAAAATAAAAAAAATTC	TTACACTGCTGCCGAACGAG	GCCGAACGAGCCCTATGGGG	jrc08 jrc13 jrc20 jrc21 jrc25 jrc31 jrc37 jrc39 jrc43 jrc49 jrc51 jrc52 jrc54
Transposable element 113
TE head sequence	TE tail sequence	Upstream flanking	Downstream flanking	Detected lines
GAATTTTTTTTATTTATAAT	ATTAGAAATAAAAAAAATTC	ACTTGGTATAGGATATCATC	GGATATCATCCATGGTGTTA	jrc44
GAATTTTTTTTATTTATAAT	ATTAGAAATAAAAAAAATTC	CATCCAGACAGCGAGAGCGG	GCGAGAGCGGCGCCGCGGCC	jrc44
GAATTTTTTTTATTTATAAT	ATTAGAAATAAAAAAAATTC	CCCCGACGTCGCAGAAGCGG	CAGAAGCGGCCGGGCGCGCC	jrc44
GAATTTTTTTTATTTATAAT	ATTAGAAATAAAAAAAATTC	CTAAACCTCCTCTTCTTCTC	CTTCTTCTCTTGTTCTGTAC	jrc21 jrc42 jrc43 jrc44
GAATTTTTTTTATTTATAAT	ATTAGAAATAAAAAAAATTC	GCGAGATGCCGAGATGCGGA	AGATGCGGATGCGATGGGAA	jrc44
GAATTTTTTTTATTTATAAT	ATTAGAAATAAAAAAAATTC	TAAGAGGGGTACTAAATCTG	CTAAATCTGTCAATCTGAGA	jrc21 jrc42 jrc43
Transposable element 114
TE head sequence	TE tail sequence	Upstream flanking	Downstream flanking	Detected lines
GAATTTTTTTTATTTATAAT	ATTATAAATAAAAAAAATTC	AAAAGCCGCCGCGAAACCGC	CGAAACCGCACTAGCCGAGT	jrc01 jrc03 jrc04 jrc14 jrc21 jrc43 jrc47 jrc48
GAATTTTTTTTATTTATAAT	ATTATAAATAAAAAAAATTC	AAACTATGGTGGGAAGATGC	GGAAGATGCGATCTCCACCC	jrc01 jrc03 jrc04 jrc05 jrc06 jrc07 jrc08 jrc10 jrc14 jrc21 jrc41 jrc42 jrc43 jrc44 jrc47 jrc48
GAATTTTTTTTATTTATAAT	ATTATAAATAAAAAAAATTC	AAAGAAAGCGTGATTGTATT	TGATTGTATTGTGGATAAAA	jrc18 jrc21 jrc42 jrc43 jrc44
GAATTTTTTTTATTTATAAT	ATTATAAATAAAAAAAATTC	AAAGAGCGAACCAAATCGAT	CCAAATCGATGGGGATTAAA	jrc44
GAATTTTTTTTATTTATAAT	ATTATAAATAAAAAAAATTC	AAATAACTTCATCTAACCCC	ATCTAACCCCAGCGTGCTCT	jrc21 jrc42 jrc43
GAATTTTTTTTATTTATAAT	ATTATAAATAAAAAAAATTC	AAATCACGTGCATGCGGCGG	CATGCGGCGGGTGGGCGAGT	jrc01 jrc05 jrc06 jrc14 jrc47 jrc48
GAATTTTTTTTATTTATAAT	ATTATAAATAAAAAAAATTC	AACGATCCTAGCCAGTCCCG	GCCAGTCCCGTCCCCCATTC	jrc01 jrc03 jrc04 jrc05 jrc06 jrc08 jrc10 jrc12 jrc13 jrc14 jrc47 jrc48
GAATTTTTTTTATTTATAAT	ATTATAAATAAAAAAAATTC	AACTAGGAAGTGCGTATGGC	TGCGTATGGCTATATGACAT	jrc21 jrc42 jrc43
GAATTTTTTTTATTTATAAT	ATTATAAATAAAAAAAATTC	AACTCAAGGCACTTGTTGTA	CTTGTTGTACCAACCAACCG	jrc21 jrc43
GAATTTTTTTTATTTATAAT	ATTATAAATAAAAAAAATTC	AAGCTGTGCACGTAACTGAC	CGTAACTGACGGCCCCATCT	jrc42
GAATTTTTTTTATTTATAAT	ATTATAAATAAAAAAAATTC	AAGGAAAGGAAGGGAAGGAA	GGGAAGGAAGACTGTTGCGA	jrc21 jrc41 jrc42 jrc43 jrc44
GAATTTTTTTTATTTATAAT	ATTATAAATAAAAAAAATTC	AAGGGACCTACTTCACCTAG	CTTCACCTAGCTAGGGCTCG	jrc21 jrc42 jrc43 jrc44
GAATTTTTTTTATTTATAAT	ATTATAAATAAAAAAAATTC	AAGGGACCTCAATGAACTTA	AATGAACTTATTCCTAAAAA	jrc41
GAATTTTTTTTATTTATAAT	ATTATAAATAAAAAAAATTC	AAGTACTACACGGTATCAAC	CGGTATCAACTATACCTTTA	jrc01 jrc03 jrc04 jrc05 jrc06 jrc07 jrc08 jrc10 jrc12 jrc13 jrc14 jrc21 jrc41 jrc42 jrc43 jrc44 jrc47 jrc48
GAATTTTTTTTATTTATAAT	ATTATAAATAAAAAAAATTC	AAGTCCCCCCTCAGTCCTCA	CAGTCCTCACTCCTCACTCC	jrc21 jrc41 jrc43 jrc44
GAATTTTTTTTATTTATAAT	ATTATAAATAAAAAAAATTC	AATACTGTGCGCGGTTGGAA	GCGGTTGGAATGGATAGAGC	jrc21 jrc42 jrc43 jrc44
GAATTTTTTTTATTTATAAT	ATTATAAATAAAAAAAATTC	AATCCCGGCACATCCACGTA	CATCCACGTATGCGGGCTGG	jrc21 jrc43 jrc44
GAATTTTTTTTATTTATAAT	ATTATAAATAAAAAAAATTC	ACACTAACCAAGGAAAACGA	GGAAAACGAACGGTTGGGCT	jrc50
GAATTTTTTTTATTTATAAT	ATTATAAATAAAAAAAATTC	ACAGAAACGTGCAATTTTCA	CAATTTTCACGGAGAGGCGA	jrc21 jrc42 jrc43
GAATTTTTTTTATTTATAAT	ATTATAAATAAAAAAAATTC	ACATGACGGCGATGATGATA	ATGATGATACTGCTGCATTG	jrc21 jrc42 jrc43
GAATTTTTTTTATTTATAAT	ATTATAAATAAAAAAAATTC	ACCCTTAGAGTAGTATGTTC	TAGTATGTTCTATATATACT	jrc21 jrc42 jrc43
GAATTTTTTTTATTTATAAT	ATTATAAATAAAAAAAATTC	ACCTCCTCCTCCTTCCAAAC	CCTTCCAAACCAACCCACCA	jrc21 jrc42 jrc43
GAATTTTTTTTATTTATAAT	ATTATAAATAAAAAAAATTC	ACGAAACGGGGTCGCATCTC	GTCGCATCTCTCTGATTTGG	jrc01 jrc03 jrc04 jrc10 jrc18 jrc19 jrc47
GAATTTTTTTTATTTATAAT	ATTATAAATAAAAAAAATTC	ACGAGCGACCGAAAACCACC	GAAAACCACCACAGGGGACA	jrc01 jrc03 jrc04 jrc08 jrc10 jrc14 jrc18 jrc19 jrc22 jrc31 jrc32 jrc33 jrc35 jrc36 jrc37 jrc38 jrc39 jrc41 jrc45 jrc47 jrc48 jrc49 jrc50 jrc53 jrc54
GAATTTTTTTTATTTATAAT	ATTATAAATAAAAAAAATTC	ACGAGTGAGGTTTCCTCTAT	TTTCCTCTATCACATGTGTG	jrc21 jrc42 jrc43 jrc44
GAATTTTTTTTATTTATAAT	ATTATAAATAAAAAAAATTC	ACGGGAAGGGAACAAAGGAG	ACAAAGGAGTGTGGGAAACT	jrc41
GAATTTTTTTTATTTATAAT	ATTATAAATAAAAAAAATTC	ACGTTTGTCCCTTCCAATGA	TTCCAATGACGGGTTGGTAG	jrc07 jrc21 jrc38 jrc41 jrc42 jrc43 jrc44
GAATTTTTTTTATTTATAAT	ATTATAAATAAAAAAAATTC	ACTCGCCCACCCGCCGCATG	CCGCCGCATGCACGTGATTT	jrc01 jrc05 jrc06 jrc14 jrc47 jrc48
GAATTTTTTTTATTTATAAT	ATTATAAATAAAAAAAATTC	ACTCGGCTAGTGCGGTTTCG	GCGGTTTCGCGGCGGCTTTT	jrc01 jrc03 jrc04 jrc14 jrc21 jrc43 jrc47 jrc48
GAATTTTTTTTATTTATAAT	ATTATAAATAAAAAAAATTC	ACTGAGCTTGTTGCCTTATC	TTGCCTTATCCTCGTCGTCG	jrc44
GAATTTTTTTTATTTATAAT	ATTATAAATAAAAAAAATTC	ACTGCACGGGCTGCTGTTTG	CTGCTGTTTGCACCCCGTCT	jrc21 jrc42 jrc43
GAATTTTTTTTATTTATAAT	ATTATAAATAAAAAAAATTC	ACTTGCTAGTTTAACAAGGG	TAACAAGGGTGGAACCAACT	jrc21 jrc43
GAATTTTTTTTATTTATAAT	ATTATAAATAAAAAAAATTC	AGAAATCGTCATTTCCTCGC	ATTTCCTCGCCAGGTAACAG	jrc01 jrc03 jrc04 jrc08 jrc10 jrc14 jrc18 jrc19 jrc47 jrc48
GAATTTTTTTTATTTATAAT	ATTATAAATAAAAAAAATTC	AGACCAGCCCACCTACAACA	CCTACAACACCAATCCCGGC	jrc41
GAATTTTTTTTATTTATAAT	ATTATAAATAAAAAAAATTC	AGACGGGGTGCAAACAGCAG	CAAACAGCAGCCCGTGCAGT	jrc21 jrc42 jrc43
GAATTTTTTTTATTTATAAT	ATTATAAATAAAAAAAATTC	AGAGCACGCTGGGGTTAGAT	GGGGTTAGATGAAGTTATTT	jrc21 jrc42 jrc43
GAATTTTTTTTATTTATAAT	ATTATAAATAAAAAAAATTC	AGATAACCCATCCTACCACT	TCCTACCACTGCGCTAGTTG	jrc44
GAATTTTTTTTATTTATAAT	ATTATAAATAAAAAAAATTC	AGATAGGCCACAACAGATTG	CAACAGATTGTCACATACGA	jrc19 jrc29 jrc31 jrc33 jrc35
GAATTTTTTTTATTTATAAT	ATTATAAATAAAAAAAATTC	AGCAAACCAACCACATCAAC	CCACATCAACTATAGTGGGC	jrc21 jrc22 jrc36 jrc43 jrc45
GAATTTTTTTTATTTATAAT	ATTATAAATAAAAAAAATTC	AGCCCAACCGTTCGTTTTCC	TCGTTTTCCTTGGTTAGTGT	jrc50
GAATTTTTTTTATTTATAAT	ATTATAAATAAAAAAAATTC	AGCCTTCGTATTTGTCGGTC	TTTGTCGGTCCACATCTCTG	jrc21 jrc42 jrc43 jrc44
GAATTTTTTTTATTTATAAT	ATTATAAATAAAAAAAATTC	AGGGTATGATTACACGAGAG	TACACGAGAGGCCAGACGCC	jrc01 jrc03 jrc04 jrc05 jrc06 jrc07 jrc08 jrc10 jrc12 jrc14 jrc18 jrc19 jrc22 jrc29 jrc31 jrc32 jrc33 jrc35 jrc38 jrc41 jrc47 jrc48 jrc53
GAATTTTTTTTATTTATAAT	ATTATAAATAAAAAAAATTC	AGGTTCCATTGTTTGAAAAT	GTTTGAAAATATCGTTATTG	jrc41
GAATTTTTTTTATTTATAAT	ATTATAAATAAAAAAAATTC	AGGTTCCCTGCAAATTTCTA	CAAATTTCTATACGTGTTTC	jrc21 jrc42 jrc43
GAATTTTTTTTATTTATAAT	ATTATAAATAAAAAAAATTC	AGTAAGGATATCCAAATTGG	TCCAAATTGGGGTGGGTAGC	jrc39
GAATTTTTTTTATTTATAAT	ATTATAAATAAAAAAAATTC	AGTACGGGCTTTACGGGGAG	TTACGGGGAGAGCGTGCGAC	jrc05 jrc06 jrc07 jrc08 jrc12 jrc18 jrc21 jrc42 jrc43
GAATTTTTTTTATTTATAAT	ATTATAAATAAAAAAAATTC	AGTATATATAGAACATACTA	GAACATACTACTCTAAGGGT	jrc21 jrc43
GAATTTTTTTTATTTATAAT	ATTATAAATAAAAAAAATTC	AGTTGGTTCCACCCTTGTTA	CCCTTGTTAAACTAGCAAGT	jrc21 jrc43
GAATTTTTTTTATTTATAAT	ATTATAAATAAAAAAAATTC	AGTTTCCCACACTCCTTTGT	CTCCTTTGTTCCCTTCCCGT	jrc41
GAATTTTTTTTATTTATAAT	ATTATAAATAAAAAAAATTC	ATAGAAGACCAAAGGTTGAC	AAAGGTTGACTACTTGGGTC	jrc44
GAATTTTTTTTATTTATAAT	ATTATAAATAAAAAAAATTC	ATAGAGGGCGGAGCAGTAAG	GAGCAGTAAGTGAACTCACA	jrc01 jrc03 jrc04 jrc05 jrc06 jrc08 jrc10 jrc12 jrc13 jrc14 jrc47 jrc48
GAATTTTTTTTATTTATAAT	ATTATAAATAAAAAAAATTC	ATCACTCGGTGGACTTAGGC	GACTTAGGCCGGCCTTTGCC	jrc44
GAATTTTTTTTATTTATAAT	ATTATAAATAAAAAAAATTC	ATCAGTCATAGCCCTTGAGT	GCCCTTGAGTCGGCTACCCG	jrc21 jrc42 jrc43
GAATTTTTTTTATTTATAAT	ATTATAAATAAAAAAAATTC	ATCCATGCGCGATGAGCCGT	GATGAGCCGTGAGTGCTGGA	jrc01 jrc03 jrc04 jrc05 jrc06 jrc08 jrc10 jrc12 jrc19 jrc22 jrc32 jrc35 jrc36 jrc37 jrc38 jrc41 jrc42 jrc44 jrc45 jrc47 jrc48 jrc49 jrc53
GAATTTTTTTTATTTATAAT	ATTATAAATAAAAAAAATTC	ATCCGGTGGACTTCAAATTC	CTTCAAATTCAGGCTGCCGG	jrc01 jrc03 jrc04 jrc05 jrc06 jrc07 jrc08 jrc10 jrc12 jrc18 jrc21 jrc22 jrc35 jrc40 jrc41 jrc42 jrc43 jrc44 jrc47 jrc48
GAATTTTTTTTATTTATAAT	ATTATAAATAAAAAAAATTC	ATCGCGAAAATCTCCTCCTT	CTCCTCCTTCAACCTCCAGA	jrc32 jrc41 jrc49 jrc50 jrc53
GAATTTTTTTTATTTATAAT	ATTATAAATAAAAAAAATTC	ATCTGATGCTCATCTTTGTA	CATCTTTGTAACCTAGGTCA	jrc21 jrc41 jrc42 jrc43 jrc44
GAATTTTTTTTATTTATAAT	ATTATAAATAAAAAAAATTC	ATCTTGCCGCCTACCGAAAA	CTACCGAAAACGGGTGGAAG	jrc05 jrc06 jrc21 jrc42 jrc43 jrc44
GAATTTTTTTTATTTATAAT	ATTATAAATAAAAAAAATTC	ATGAGACAGAGAGAGATAGC	GAGAGATAGCGAAGCTTTGC	jrc01 jrc03 jrc04 jrc08 jrc10 jrc14 jrc19 jrc47 jrc48
GAATTTTTTTTATTTATAAT	ATTATAAATAAAAAAAATTC	ATGGTCCATACTCTCTTGCC	CTCTCTTGCCTATCATCTTC	jrc08 jrc19 jrc21 jrc36 jrc39 jrc42 jrc43 jrc44 jrc45
GAATTTTTTTTATTTATAAT	ATTATAAATAAAAAAAATTC	ATGTCATATAGCCATACGCA	GCCATACGCACTTCCTAGTT	jrc21 jrc42 jrc43
GAATTTTTTTTATTTATAAT	ATTATAAATAAAAAAAATTC	ATGTTATCCACCACATGCGC	CCACATGCGCAGCGCATCAC	jrc21 jrc42 jrc43 jrc44
GAATTTTTTTTATTTATAAT	ATTATAAATAAAAAAAATTC	ATGTTCACTCGCTCATATAG	CTCATATAGTGTGATGGGCC	jrc05 jrc06 jrc08 jrc21 jrc42 jrc43 jrc44
GAATTTTTTTTATTTATAAT	ATTATAAATAAAAAAAATTC	ATTAAATCCCCAATAGCCAA	CAATAGCCAATATCTCTGAC	jrc19
GAATTTTTTTTATTTATAAT	ATTATAAATAAAAAAAATTC	ATTACCCGATGTCGCCGCTC	GTCGCCGCTCTCTGGCCTGC	jrc21 jrc42 jrc43 jrc44
GAATTTTTTTTATTTATAAT	ATTATAAATAAAAAAAATTC	ATTATGGCCATCTATAAATC	TCTATAAATCCAAGTATAGC	jrc01 jrc03 jrc04 jrc05 jrc06 jrc08 jrc10 jrc12 jrc13 jrc14 jrc18 jrc47 jrc48
GAATTTTTTTTATTTATAAT	ATTATAAATAAAAAAAATTC	CAAAGAACAACATATATTGT	CATATATTGTAGCGATCCGA	jrc01 jrc03 jrc04 jrc05 jrc06 jrc07 jrc08 jrc10 jrc12 jrc13 jrc14 jrc18 jrc19 jrc31 jrc36 jrc37 jrc39 jrc40 jrc41 jrc42 jrc44 jrc45 jrc47 jrc48 jrc49 jrc50 jrc54
GAATTTTTTTTATTTATAAT	ATTATAAATAAAAAAAATTC	CAAAGAAGGCGCAAAAACAC	CAAAAACACACTGGGCAAGG	jrc44
GAATTTTTTTTATTTATAAT	ATTATAAATAAAAAAAATTC	CAACTAGCGCAGTGGTAGGA	AGTGGTAGGATGGGTTATCT	jrc44
GAATTTTTTTTATTTATAAT	ATTATAAATAAAAAAAATTC	CAAGTAGGTAGACGATCGAT	GACGATCGATCGGTGACACC	jrc21 jrc42 jrc43
GAATTTTTTTTATTTATAAT	ATTATAAATAAAAAAAATTC	CAATGCAGCAGTATCATCAT	TATCATCATCGCCGTCATGT	jrc21 jrc42 jrc43
GAATTTTTTTTATTTATAAT	ATTATAAATAAAAAAAATTC	CACACATGTGATAGAGGAAA	ATAGAGGAAACCTCACTCGT	jrc21 jrc42 jrc43 jrc44
GAATTTTTTTTATTTATAAT	ATTATAAATAAAAAAAATTC	CACGTGCTCATACGAATGAT	TACGAATGATTGCGTGTGTA	jrc01 jrc03 jrc04 jrc08 jrc10 jrc12 jrc13 jrc21 jrc42 jrc43 jrc44 jrc47 jrc48
GAATTTTTTTTATTTATAAT	ATTATAAATAAAAAAAATTC	CAGACACGCACTGCACGAGA	CTGCACGAGAGAACCTCGGA	jrc07 jrc21 jrc32 jrc36 jrc43 jrc45 jrc53 jrc54
GAATTTTTTTTATTTATAAT	ATTATAAATAAAAAAAATTC	CAGAGATGTGGACCGACAAA	GACCGACAAATACGAAGGCT	jrc21 jrc42 jrc43 jrc44
GAATTTTTTTTATTTATAAT	ATTATAAATAAAAAAAATTC	CAGGAACCTGGAACTCTGAT	GAACTCTGATCACCTCCTTA	jrc01 jrc03 jrc04 jrc05 jrc06 jrc10 jrc21 jrc41 jrc42 jrc43 jrc44 jrc47
GAATTTTTTTTATTTATAAT	ATTATAAATAAAAAAAATTC	CAGTCATAGCTCTCAATTAG	TCTCAATTAGTCTGAAGGCA	jrc01 jrc03 jrc04 jrc05 jrc06 jrc07 jrc08 jrc10 jrc12 jrc13 jrc14 jrc18 jrc21 jrc22 jrc36 jrc38 jrc39 jrc41 jrc42 jrc43 jrc44 jrc45 jrc47 jrc48 jrc49
GAATTTTTTTTATTTATAAT	ATTATAAATAAAAAAAATTC	CATAATAGAAAGTTGGAAAC	AGTTGGAAACGATCATGCAA	jrc44
GAATTTTTTTTATTTATAAT	ATTATAAATAAAAAAAATTC	CATGCACCTCCTCAATCTCT	CTCAATCTCTTTGCGACGCT	jrc21 jrc43
GAATTTTTTTTATTTATAAT	ATTATAAATAAAAAAAATTC	CATGGCGGGCTCTTGACGAG	CTTGACGAGAAGGGCACCAT	jrc01 jrc03 jrc04 jrc05 jrc06 jrc07 jrc08 jrc10 jrc19 jrc42 jrc44 jrc47 jrc48
GAATTTTTTTTATTTATAAT	ATTATAAATAAAAAAAATTC	CATGTATATAGTGTATGTAC	GTGTATGTACACTTTTGTCC	jrc21 jrc43 jrc44
GAATTTTTTTTATTTATAAT	ATTATAAATAAAAAAAATTC	CCAAATCAGAGAGATGCGAC	GAGATGCGACCCCGTTTCGT	jrc01 jrc03 jrc04 jrc10 jrc18 jrc19 jrc47
GAATTTTTTTTATTTATAAT	ATTATAAATAAAAAAAATTC	CCAAGATGGAAGGAAAAGCT	GGAAAAGCTTACGTTGGTGG	jrc21 jrc42 jrc43 jrc44
GAATTTTTTTTATTTATAAT	ATTATAAATAAAAAAAATTC	CCACCAACGTAAGCTTTTCC	AGCTTTTCCTTCCATCTTGG	jrc21 jrc42 jrc43 jrc44
GAATTTTTTTTATTTATAAT	ATTATAAATAAAAAAAATTC	CCAGCCCGCATACGTGGATG	TACGTGGATGTGCCGGGATT	jrc21 jrc42 jrc43 jrc44
GAATTTTTTTTATTTATAAT	ATTATAAATAAAAAAAATTC	CCATTACCCCCCAAACCCTA	CCAAACCCTAGGGATAATGG	jrc21 jrc43 jrc44
GAATTTTTTTTATTTATAAT	ATTATAAATAAAAAAAATTC	CCATTATCCCTAGGGTTTGG	TAGGGTTTGGGGGGTAATGG	jrc21 jrc42 jrc43 jrc44
GAATTTTTTTTATTTATAAT	ATTATAAATAAAAAAAATTC	CCCCATAGGGCTCGTTCGGC	CTCGTTCGGCAGCAGTGTAA	jrc08 jrc13 jrc21 jrc31 jrc37 jrc39 jrc42 jrc43 jrc44 jrc49 jrc54
GAATTTTTTTTATTTATAAT	ATTATAAATAAAAAAAATTC	CCCGATGGGTGAGAATTATG	GAGAATTATGCCCGATAGCA	jrc21 jrc43
GAATTTTTTTTATTTATAAT	ATTATAAATAAAAAAAATTC	CCCGCACCCCTCACTCCGAG	CACTCCGAGTCTCTGACAAG	jrc01 jrc03 jrc04 jrc05 jrc06 jrc07 jrc08 jrc10 jrc14 jrc47 jrc48
GAATTTTTTTTATTTATAAT	ATTATAAATAAAAAAAATTC	CCGAAACTCCAACGGCTGCA	AACGGCTGCATCTCCCCGAC	jrc01 jrc03 jrc04 jrc05 jrc06 jrc10 jrc21 jrc22 jrc41 jrc42 jrc43 jrc47
GAATTTTTTTTATTTATAAT	ATTATAAATAAAAAAAATTC	CCGAAGGGTTCAGGCCCACA	AGGCCCACACACTTTCTTGG	jrc42
GAATTTTTTTTATTTATAAT	ATTATAAATAAAAAAAATTC	CCGAATGGGGAGGTGGGAAG	AGGTGGGAAGGAAGTAGAGG	jrc18 jrc19 jrc22 jrc29 jrc31 jrc32 jrc33 jrc35 jrc36 jrc37 jrc39 jrc40 jrc41 jrc44 jrc45 jrc49 jrc50 jrc53 jrc54
GAATTTTTTTTATTTATAAT	ATTATAAATAAAAAAAATTC	CCGAATTCTAGATTTTTGTA	GATTTTTGTACTCCTTCCAG	jrc10 jrc12
GAATTTTTTTTATTTATAAT	ATTATAAATAAAAAAAATTC	CCGCCGCTCTCTCCTTCCAG	CTCCTTCCAGCCCAAGTAGG	jrc01 jrc03 jrc04 jrc05 jrc06 jrc07 jrc08 jrc10 jrc12 jrc13 jrc14 jrc19 jrc21 jrc22 jrc29 jrc31 jrc33 jrc35 jrc37 jrc38 jrc39 jrc41 jrc43 jrc47 jrc48 jrc49 jrc54
GAATTTTTTTTATTTATAAT	ATTATAAATAAAAAAAATTC	CCGGAGCCTGCGAACCGGTG	CGAACCGGTGGGGGCAGAAA	jrc21 jrc43
GAATTTTTTTTATTTATAAT	ATTATAAATAAAAAAAATTC	CCGGCAGCCTGAATTTGAAG	GAATTTGAAGTCCACCGGAT	jrc01 jrc03 jrc04 jrc05 jrc06 jrc07 jrc08 jrc10 jrc12 jrc18 jrc21 jrc22 jrc35 jrc40 jrc41 jrc42 jrc43 jrc44 jrc47 jrc48
GAATTTTTTTTATTTATAAT	ATTATAAATAAAAAAAATTC	CCTACTTGGGCTGGAAGGAG	CTGGAAGGAGAGAGCGGCGG	jrc01 jrc03 jrc04 jrc05 jrc06 jrc07 jrc08 jrc10 jrc12 jrc13 jrc14 jrc19 jrc21 jrc22 jrc29 jrc31 jrc33 jrc35 jrc37 jrc38 jrc39 jrc41 jrc43 jrc47 jrc48 jrc49 jrc54
GAATTTTTTTTATTTATAAT	ATTATAAATAAAAAAAATTC	CCTCTACTTCCTTCCCACCT	CTTCCCACCTCCCCATTCGG	jrc18 jrc19 jrc22 jrc29 jrc31 jrc32 jrc33 jrc35 jrc36 jrc37 jrc39 jrc40 jrc41 jrc44 jrc45 jrc49 jrc50 jrc53 jrc54
GAATTTTTTTTATTTATAAT	ATTATAAATAAAAAAAATTC	CCTGAACGTGCTCACGTGCA	CTCACGTGCAGAACATGAAA	jrc21 jrc42 jrc43
GAATTTTTTTTATTTATAAT	ATTATAAATAAAAAAAATTC	CCTGATGCCGCCAGCAATTA	CCAGCAATTAGGTGCCGCTA	jrc19
GAATTTTTTTTATTTATAAT	ATTATAAATAAAAAAAATTC	CCTTGCCCAGTGTGTTTTTG	GTGTTTTTGCGCCTTCTTTG	jrc44
GAATTTTTTTTATTTATAAT	ATTATAAATAAAAAAAATTC	CCTTGGCCCATGGGGATATG	TGGGGATATGTACGGGGAAT	jrc01 jrc03 jrc05 jrc06 jrc07 jrc08 jrc10 jrc12 jrc13 jrc14 jrc22 jrc29 jrc37 jrc40 jrc42 jrc47 jrc48 jrc50 jrc54
GAATTTTTTTTATTTATAAT	ATTATAAATAAAAAAAATTC	CGACGACGAGGATAAGGCAA	GATAAGGCAACAAGCTCAGT	jrc44
GAATTTTTTTTATTTATAAT	ATTATAAATAAAAAAAATTC	CGAGAAGGCAGCCCAAGGCA	GCCCAAGGCACGCGCGAGAG	jrc19
GAATTTTTTTTATTTATAAT	ATTATAAATAAAAAAAATTC	CGCTGATATAGGCGTTTAGC	GGCGTTTAGCTGCAGGCCAA	jrc01 jrc03 jrc04 jrc05 jrc06 jrc08 jrc10 jrc12 jrc19 jrc41 jrc42 jrc44 jrc47 jrc48
GAATTTTTTTTATTTATAAT	ATTATAAATAAAAAAAATTC	CGGAGGAGAGTGGATTGGAG	GGATTGGAGCAGAGACAGAA	jrc44
GAATTTTTTTTATTTATAAT	ATTATAAATAAAAAAAATTC	CGGCTCCCCCCGCGCCGGTC	CGCGCCGGTCGCCCGGCGAC	jrc38 jrc41
GAATTTTTTTTATTTATAAT	ATTATAAATAAAAAAAATTC	CGGGTAGCCGACTCAAGGGC	ACTCAAGGGCTATGACTGAT	jrc21 jrc42 jrc43
GAATTTTTTTTATTTATAAT	ATTATAAATAAAAAAAATTC	CGGTACGGTACAAAACAGAG	CAAAACAGAGCATATGCACA	jrc01 jrc03 jrc04 jrc05 jrc06 jrc07 jrc08 jrc10 jrc12 jrc13 jrc14 jrc18 jrc19 jrc47 jrc48
GAATTTTTTTTATTTATAAT	ATTATAAATAAAAAAAATTC	CGGTTGGTTGGTACAACAAG	TACAACAAGTGCCTTGAGTT	jrc21 jrc42 jrc43
GAATTTTTTTTATTTATAAT	ATTATAAATAAAAAAAATTC	CGTCTACAAGGATGGTGTTG	GATGGTGTTGTACTGTGTCA	jrc44
GAATTTTTTTTATTTATAAT	ATTATAAATAAAAAAAATTC	CGTGACCAGGCTCGAATATA	CTCGAATATACACGCGCTAG	jrc21 jrc37 jrc38 jrc40 jrc41 jrc42 jrc43 jrc44
GAATTTTTTTTATTTATAAT	ATTATAAATAAAAAAAATTC	CTACCAACCCGTCATTGGAA	TCATTGGAAGGGACAAACGT	jrc07 jrc21 jrc38 jrc41 jrc42 jrc43 jrc44
GAATTTTTTTTATTTATAAT	ATTATAAATAAAAAAAATTC	CTACTACTGGGCGAATTCTG	GCGAATTCTGGAGAACGGCC	jrc21 jrc43 jrc44
GAATTTTTTTTATTTATAAT	ATTATAAATAAAAAAAATTC	CTAGAGGTCTGTGTAAGGTG	TGTAAGGTGTAAGTTGCGAA	jrc37 jrc40
GAATTTTTTTTATTTATAAT	ATTATAAATAAAAAAAATTC	CTAGCGCGTGTATATTCGAG	TATATTCGAGCCTGGTCACG	jrc21 jrc37 jrc38 jrc40 jrc41 jrc42 jrc43 jrc44
GAATTTTTTTTATTTATAAT	ATTATAAATAAAAAAAATTC	CTCATGCATAGTTGGGGGTG	GTTGGGGGTGTCCATGGCAA	jrc12 jrc13 jrc18 jrc21 jrc29 jrc32 jrc33 jrc35 jrc41 jrc42 jrc43 jrc44 jrc49 jrc53 jrc54
GAATTTTTTTTATTTATAAT	ATTATAAATAAAAAAAATTC	CTCCAGAGCAGAAATGGGAA	GAAATGGGAACGCGACTGAC	jrc05 jrc06 jrc07 jrc08 jrc12 jrc18 jrc19 jrc31 jrc32 jrc35 jrc37 jrc39 jrc40 jrc41 jrc48 jrc53
GAATTTTTTTTATTTATAAT	ATTATAAATAAAAAAAATTC	CTCCCTCCCTCTCCACGGCG	CTCCACGGCGTCACAAGGAG	jrc44
GAATTTTTTTTATTTATAAT	ATTATAAATAAAAAAAATTC	CTCCTTGTGACGCCGTGGAG	CGCCGTGGAGAGGGAGGGAG	jrc44
GAATTTTTTTTATTTATAAT	ATTATAAATAAAAAAAATTC	CTCGAACCATGTAAACTGCG	GTAAACTGCGTACAGCACGC	jrc01 jrc03 jrc05 jrc06 jrc07 jrc08 jrc10 jrc12 jrc13 jrc14 jrc21 jrc22 jrc29 jrc37 jrc38 jrc42 jrc43 jrc44 jrc47 jrc48 jrc54
GAATTTTTTTTATTTATAAT	ATTATAAATAAAAAAAATTC	CTCGAAGCCCATAAATAAAC	TAAATAAACCCAATAAGAAA	jrc21 jrc42 jrc43 jrc44
GAATTTTTTTTATTTATAAT	ATTATAAATAAAAAAAATTC	CTCGGCCGTATACTAACTCA	TACTAACTCAAGCTTTGTAC	jrc01 jrc03 jrc04 jrc05 jrc06 jrc08 jrc44 jrc47 jrc48
GAATTTTTTTTATTTATAAT	ATTATAAATAAAAAAAATTC	CTCGTGTCCACAGAAGCAAC	CAGAAGCAACACCACACCAC	jrc41
GAATTTTTTTTATTTATAAT	ATTATAAATAAAAAAAATTC	CTCGTTTCTAGCCCATCATC	CCCATCATCCACCGCGCAGC	jrc01 jrc03 jrc04 jrc05 jrc06 jrc08 jrc10 jrc14 jrc39 jrc40 jrc47 jrc48 jrc54
GAATTTTTTTTATTTATAAT	ATTATAAATAAAAAAAATTC	CTCTACCACCTCCTCGCGGG	TCCTCGCGGGGCACTCCTCC	jrc42
GAATTTTTTTTATTTATAAT	ATTATAAATAAAAAAAATTC	CTCTCGCGCGTGCCTTGGGC	TGCCTTGGGCTGCCTTCTCG	jrc19
GAATTTTTTTTATTTATAAT	ATTATAAATAAAAAAAATTC	CTGAGTAGTAGTCCTATATG	GTCCTATATGTGTCGCTTTA	jrc01 jrc05 jrc06 jrc14 jrc21 jrc35 jrc40 jrc41 jrc42 jrc43 jrc44 jrc47 jrc48
GAATTTTTTTTATTTATAAT	ATTATAAATAAAAAAAATTC	CTGCGACACTGGACAGCAAC	GGACAGCAACGGCAGCCAGC	jrc21 jrc43
GAATTTTTTTTATTTATAAT	ATTATAAATAAAAAAAATTC	CTGCTGGATTGGGATTGGAC	GGGATTGGACGGCGAGGAGA	jrc21 jrc42 jrc43
GAATTTTTTTTATTTATAAT	ATTATAAATAAAAAAAATTC	CTGGAAGGAGTACAAAAATC	TACAAAAATCTAGAATTCGG	jrc10 jrc12
GAATTTTTTTTATTTATAAT	ATTATAAATAAAAAAAATTC	CTGTTACCTGGCGAGGAAAT	GCGAGGAAATGACGATTTCT	jrc01 jrc03 jrc04 jrc08 jrc10 jrc14 jrc18 jrc19 jrc47 jrc48
GAATTTTTTTTATTTATAAT	ATTATAAATAAAAAAAATTC	CTTCCACCCGTTTTCGGTAG	TTTTCGGTAGGCGGCAAGAT	jrc05 jrc06 jrc21 jrc42 jrc43 jrc44
GAATTTTTTTTATTTATAAT	ATTATAAATAAAAAAAATTC	CTTGACCATCATCCAAACAC	ATCCAAACACATCCTAACAA	jrc05 jrc06 jrc07 jrc12 jrc13 jrc22 jrc31 jrc36 jrc37 jrc38 jrc39 jrc41 jrc45 jrc49 jrc50 jrc54
GAATTTTTTTTATTTATAAT	ATTATAAATAAAAAAAATTC	CTTGATGAGTGCTAAGGCGC	GCTAAGGCGCTGCCTTCACA	jrc05 jrc06 jrc08
GAATTTTTTTTATTTATAAT	ATTATAAATAAAAAAAATTC	CTTGTCAGAGACTCGGAGTG	CTCGGAGTGAGGGGTGCGGG	jrc01 jrc03 jrc04 jrc05 jrc06 jrc07 jrc08 jrc10 jrc14 jrc47 jrc48
GAATTTTTTTTATTTATAAT	ATTATAAATAAAAAAAATTC	GAAACACGTATAGAAATTTG	TAGAAATTTGCAGGGAACCT	jrc21 jrc43
GAATTTTTTTTATTTATAAT	ATTATAAATAAAAAAAATTC	GAAAGAGTATGCTGAATATG	CTGAATATGCTGTGTTGTGC	jrc21 jrc42 jrc43 jrc44
GAATTTTTTTTATTTATAAT	ATTATAAATAAAAAAAATTC	GAAATTGTGCGTTCGGTTAA	TTCGGTTAAGCCCTGGCGTG	jrc04 jrc05 jrc06 jrc10 jrc19 jrc48
GAATTTTTTTTATTTATAAT	ATTATAAATAAAAAAAATTC	GAAGATGATAGGCAAGAGAG	GGCAAGAGAGTATGGACCAT	jrc08 jrc19 jrc21 jrc36 jrc39 jrc42 jrc43 jrc44 jrc45
GAATTTTTTTTATTTATAAT	ATTATAAATAAAAAAAATTC	GAATATACCCTCTAACAAGT	CTAACAAGTTCTCGTGTGCA	jrc21 jrc42 jrc43 jrc44
GAATTTTTTTTATTTATAAT	ATTATAAATAAAAAAAATTC	GAATGGGGGACGGGACTGGC	CGGGACTGGCTAGGATCGTT	jrc01 jrc03 jrc05 jrc08 jrc10 jrc12 jrc13 jrc14 jrc47 jrc48
GAATTTTTTTTATTTATAAT	ATTATAAATAAAAAAAATTC	GACCCAAGTAGTCAACCTTT	GTCAACCTTTGGTCTTCTAT	jrc44
GAATTTTTTTTATTTATAAT	ATTATAAATAAAAAAAATTC	GAGAGCACCTCGCGTCGCGC	GCGTCGCGCGGGACTCCAAA	jrc21 jrc41 jrc42 jrc43 jrc44
GAATTTTTTTTATTTATAAT	ATTATAAATAAAAAAAATTC	GAGCACTACCACCGATCCGA	ACCGATCCGACGTGTCCGCC	jrc12 jrc13 jrc18
GAATTTTTTTTATTTATAAT	ATTATAAATAAAAAAAATTC	GAGCTGAGCAGGTGATGTTT	GGTGATGTTTGGTGCGCATA	jrc01 jrc03 jrc04 jrc05 jrc06 jrc07 jrc08 jrc10 jrc12 jrc13 jrc14 jrc18 jrc19 jrc21 jrc31 jrc32 jrc35 jrc36 jrc40 jrc41 jrc42 jrc43 jrc44 jrc45 jrc47 jrc48 jrc50 jrc53 jrc54
GAATTTTTTTTATTTATAAT	ATTATAAATAAAAAAAATTC	GAGTCGGTTGGGTTTGCCTG	GGTTTGCCTGCCTCCTCTTA	jrc01 jrc05 jrc06 jrc14 jrc21 jrc41 jrc42 jrc43 jrc44 jrc47 jrc48
GAATTTTTTTTATTTATAAT	ATTATAAATAAAAAAAATTC	GATGGAGTGAGTCATATGTA	GTCATATGTAAGGATGGTGC	jrc21 jrc42 jrc43
GAATTTTTTTTATTTATAAT	ATTATAAATAAAAAAAATTC	GCAAAGCTTCGCTATCTCTC	GCTATCTCTCTCTGTCTCAT	jrc01 jrc03 jrc04 jrc08 jrc10 jrc14 jrc19 jrc21 jrc42 jrc43 jrc44 jrc47 jrc48
GAATTTTTTTTATTTATAAT	ATTATAAATAAAAAAAATTC	GCACAACACAGCATATTCAG	CATATTCAGCATACTCTTTC	jrc21 jrc42 jrc43 jrc44
GAATTTTTTTTATTTATAAT	ATTATAAATAAAAAAAATTC	GCACCATCCTTACATATGAC	TACATATGACTCACTCCATC	jrc21 jrc42 jrc43
GAATTTTTTTTATTTATAAT	ATTATAAATAAAAAAAATTC	GCAGGCCAGAGAGCGGCGAC	GAGCGGCGACATCGGGTAAT	jrc21 jrc42 jrc43 jrc44
GAATTTTTTTTATTTATAAT	ATTATAAATAAAAAAAATTC	GCCCAACCCCGCCTAATGGG	CCTAATGGGTGGTACCGCCC	jrc21 jrc43
GAATTTTTTTTATTTATAAT	ATTATAAATAAAAAAAATTC	GCCCACTATAGTTGATGTGG	GTTGATGTGGTTGGTTTGCT	jrc21 jrc22 jrc36 jrc43 jrc45
GAATTTTTTTTATTTATAAT	ATTATAAATAAAAAAAATTC	GCCCACTCCGCCGCTCTCCT	CGCTCTCCTCTCCGTCAAGA	jrc01 jrc03 jrc04 jrc05 jrc06 jrc08 jrc10 jrc14 jrc21 jrc42 jrc43 jrc47 jrc48
GAATTTTTTTTATTTATAAT	ATTATAAATAAAAAAAATTC	GCCGGGATTGGTGTTGTAGG	TGTTGTAGGTGGGCTGGTCT	jrc41
GAATTTTTTTTATTTATAAT	ATTATAAATAAAAAAAATTC	GCCTTTTGGCCATCAATACC	ATCAATACCCCTCCTGTGGA	jrc32 jrc37 jrc39 jrc40 jrc53 jrc54
GAATTTTTTTTATTTATAAT	ATTATAAATAAAAAAAATTC	GCGACCCCCGCTTCGCCCAA	TTCGCCCAAAGCAGCCGGAA	jrc07
GAATTTTTTTTATTTATAAT	ATTATAAATAAAAAAAATTC	GCGTGCTGTACGCAGTTTAC	CGCAGTTTACATGGTTCGAG	jrc01 jrc03 jrc05 jrc06 jrc07 jrc08 jrc10 jrc12 jrc13 jrc14 jrc21 jrc22 jrc29 jrc37 jrc38 jrc42 jrc43 jrc44 jrc47 jrc48 jrc54
GAATTTTTTTTATTTATAAT	ATTATAAATAAAAAAAATTC	GCTACCCACCCCAATTTGGA	CCAATTTGGATATCCTTACT	jrc39
GAATTTTTTTTATTTATAAT	ATTATAAATAAAAAAAATTC	GCTCAGGTTGCCTTTCTCCC	CCTTTCTCCCTTTCTCTAAC	jrc01 jrc03 jrc04 jrc07 jrc08 jrc10 jrc12 jrc13 jrc14 jrc47 jrc48
GAATTTTTTTTATTTATAAT	ATTATAAATAAAAAAAATTC	GCTCGCTCCTGGCGGAAGCA	GCGGAAGCATTCAATACGGA	jrc21 jrc42 jrc43 jrc44
GAATTTTTTTTATTTATAAT	ATTATAAATAAAAAAAATTC	GCTCTATCCATTCCAACCGC	TTCCAACCGCGCACAGTATT	jrc21 jrc42 jrc43 jrc44
GAATTTTTTTTATTTATAAT	ATTATAAATAAAAAAAATTC	GCTGCGCGGTGGATGATGGG	GATGATGGGCTAGAAACGAG	jrc01 jrc03 jrc04 jrc05 jrc06 jrc08 jrc10 jrc14 jrc39 jrc40 jrc47 jrc54
GAATTTTTTTTATTTATAAT	ATTATAAATAAAAAAAATTC	GCTGGCTGCCGTTGCTGTCC	GTTGCTGTCCAGTGTCGCAG	jrc21 jrc42 jrc43
GAATTTTTTTTATTTATAAT	ATTATAAATAAAAAAAATTC	GGAGGAGTGCCCCGCGAGGA	CCCGCGAGGAGGTGGTAGAG	jrc42
GAATTTTTTTTATTTATAAT	ATTATAAATAAAAAAAATTC	GGAGTGAGGAGTGAGGACTG	TGAGGACTGAGGGGGGACTT	jrc21 jrc41 jrc42 jrc43 jrc44
GAATTTTTTTTATTTATAAT	ATTATAAATAAAAAAAATTC	GGCAAAGGCCGGCCTAAGTC	GCCTAAGTCCACCGAGTGAT	jrc44
GAATTTTTTTTATTTATAAT	ATTATAAATAAAAAAAATTC	GGCCCATCACACTATATGAG	CTATATGAGCGAGTGAACAT	jrc05 jrc06 jrc08 jrc21 jrc42 jrc43 jrc44
GAATTTTTTTTATTTATAAT	ATTATAAATAAAAAAAATTC	GGCCGTTCTCCAGAATTCGC	CAGAATTCGCCCAGTAGTAG	jrc21 jrc42 jrc43 jrc44
GAATTTTTTTTATTTATAAT	ATTATAAATAAAAAAAATTC	GGCGGACACGTCGGATCGGT	TCGGATCGGTGGTAGTGCTC	jrc12 jrc13 jrc18
GAATTTTTTTTATTTATAAT	ATTATAAATAAAAAAAATTC	GGCGTCTGGCCTCTCGTGTA	CTCTCGTGTAATCATACCCT	jrc01 jrc03 jrc04 jrc05 jrc06 jrc07 jrc08 jrc10 jrc12 jrc14 jrc18 jrc19 jrc22 jrc29 jrc32 jrc33 jrc35 jrc38 jrc41 jrc47 jrc48 jrc53
GAATTTTTTTTATTTATAAT	ATTATAAATAAAAAAAATTC	GGGCGAGAGACATGGAAGGC	CATGGAAGGCATCGAGATGA	jrc21 jrc42 jrc43 jrc44
GAATTTTTTTTATTTATAAT	ATTATAAATAAAAAAAATTC	GGGCGGACGTGCCCATTAGG	CCCATTAGGCGGCATGGGGC	jrc08 jrc21 jrc43 jrc44
GAATTTTTTTTATTTATAAT	ATTATAAATAAAAAAAATTC	GGGCGGTACCACCCATTAGG	CCCATTAGGCGGGGGTGGGC	jrc21
GAATTTTTTTTATTTATAAT	ATTATAAATAAAAAAAATTC	GGGCGGTACCACCCATTAGG	CCCATTAGGCGGGGTTAGGC	jrc43
GAATTTTTTTTATTTATAAT	ATTATAAATAAAAAAAATTC	GGGCGGTACCACCCATTAGG	CCCATTAGGCGGGGTTGGGC	jrc21 jrc43
GAATTTTTTTTATTTATAAT	ATTATAAATAAAAAAAATTC	GGGTGGAGATCGCATCTTCC	GCATCTTCCCACCATAGTTT	jrc01 jrc03 jrc04 jrc05 jrc06 jrc07 jrc08 jrc10 jrc14 jrc21 jrc41 jrc42 jrc43 jrc44 jrc47 jrc48
GAATTTTTTTTATTTATAAT	ATTATAAATAAAAAAAATTC	GGTGTCACCGATCGATCGTC	ATCGATCGTCTACCTACTTG	jrc21 jrc43
GAATTTTTTTTATTTATAAT	ATTATAAATAAAAAAAATTC	GTAAATCAAGTTTAGTACCG	TTTAGTACCGTATCGGGGAC	jrc42
GAATTTTTTTTATTTATAAT	ATTATAAATAAAAAAAATTC	GTACAAAGCTTGAGTTAGTA	TGAGTTAGTATACGGCCGAG	jrc01 jrc03 jrc04 jrc05 jrc06 jrc08 jrc42 jrc44 jrc47 jrc48
GAATTTTTTTTATTTATAAT	ATTATAAATAAAAAAAATTC	GTCAAACGAACTCACTAATA	CTCACTAATAGGCCTCGAAA	jrc03 jrc08 jrc12 jrc54
GAATTTTTTTTATTTATAAT	ATTATAAATAAAAAAAATTC	GTCACGCCCGCACATCACGC	CACATCACGCCGCCCTCCCA	jrc21 jrc43 jrc44
GAATTTTTTTTATTTATAAT	ATTATAAATAAAAAAAATTC	GTCAGTCGCGTTCCCATTTC	TTCCCATTTCTGCTCTGGAG	jrc05 jrc06 jrc07 jrc08 jrc12 jrc18 jrc19 jrc31 jrc32 jrc35 jrc37 jrc39 jrc40 jrc41 jrc48 jrc53
GAATTTTTTTTATTTATAAT	ATTATAAATAAAAAAAATTC	GTCCCCGATACGGTACTAAA	CGGTACTAAACTTGATTTAC	jrc42
GAATTTTTTTTATTTATAAT	ATTATAAATAAAAAAAATTC	GTCGCACGCTCTCCCCGTAA	CTCCCCGTAAAGCCCGTACT	jrc05 jrc06 jrc07 jrc08 jrc12 jrc18 jrc21 jrc42 jrc43
GAATTTTTTTTATTTATAAT	ATTATAAATAAAAAAAATTC	GTCGCCGGGCGACCGGCGCG	GACCGGCGCGGGGGGAGCCG	jrc38 jrc41
GAATTTTTTTTATTTATAAT	ATTATAAATAAAAAAAATTC	GTCGGGGAGATGCAGCCGTT	TGCAGCCGTTGGAGTTTCGG	jrc01 jrc03 jrc04 jrc05 jrc06 jrc10 jrc21 jrc22 jrc41 jrc42 jrc43 jrc47
GAATTTTTTTTATTTATAAT	ATTATAAATAAAAAAAATTC	GTGATGCGCTGCGCATGTGG	GCGCATGTGGTGGATAACAT	jrc21 jrc42 jrc43 jrc44
GAATTTTTTTTATTTATAAT	ATTATAAATAAAAAAAATTC	GTGGAGCTTTGCCTACCTTG	GCCTACCTTGCGGGTATAGA	jrc01 jrc03 jrc04 jrc05 jrc06 jrc08 jrc10 jrc12 jrc21 jrc41 jrc42 jrc43 jrc44 jrc47 jrc48
GAATTTTTTTTATTTATAAT	ATTATAAATAAAAAAAATTC	GTGGTCGGCCTAATTCATTC	TAATTCATTCAAGGAAGTGA	jrc12 jrc13 jrc41
GAATTTTTTTTATTTATAAT	ATTATAAATAAAAAAAATTC	GTGGTGTGGTGTTGCTTCTG	GTTGCTTCTGTGGACACGAG	jrc41
GAATTTTTTTTATTTATAAT	ATTATAAATAAAAAAAATTC	GTTAGAGAAAGGGAGAAAGG	GGGAGAAAGGCAACCTGAGC	jrc01 jrc03 jrc04 jrc07 jrc08 jrc10 jrc12 jrc13 jrc14 jrc47 jrc48
GAATTTTTTTTATTTATAAT	ATTATAAATAAAAAAAATTC	TAAAGCGACACATATAGGAC	CATATAGGACTACTACTCAG	jrc01 jrc05 jrc06 jrc14 jrc21 jrc35 jrc40 jrc41 jrc42 jrc43 jrc44 jrc47 jrc48
GAATTTTTTTTATTTATAAT	ATTATAAATAAAAAAAATTC	TAAAGGTATAGTTGATACCG	GTTGATACCGTGTAGTACTT	jrc01 jrc03 jrc04 jrc05 jrc06 jrc07 jrc08 jrc10 jrc12 jrc13 jrc14 jrc21 jrc41 jrc42 jrc43 jrc44 jrc47 jrc48
GAATTTTTTTTATTTATAAT	ATTATAAATAAAAAAAATTC	TAAGAGGAGGCAGGCAAACC	CAGGCAAACCCAACCGACTC	jrc01 jrc05 jrc06 jrc14 jrc21 jrc41 jrc42 jrc43 jrc44 jrc47 jrc48
GAATTTTTTTTATTTATAAT	ATTATAAATAAAAAAAATTC	TAAGGAGGTGATCAGAGTTC	ATCAGAGTTCCAGGTTCCTG	jrc01 jrc03 jrc04 jrc05 jrc06 jrc10 jrc21 jrc41 jrc42 jrc43 jrc44 jrc47
GAATTTTTTTTATTTATAAT	ATTATAAATAAAAAAAATTC	TACACACGCAATCATTCGTA	ATCATTCGTATGAGCACGTG	jrc01 jrc03 jrc04 jrc08 jrc10 jrc12 jrc13 jrc21 jrc42 jrc43 jrc44 jrc47 jrc48
GAATTTTTTTTATTTATAAT	ATTATAAATAAAAAAAATTC	TAGCGGCACCTAATTGCTGG	TAATTGCTGGCGGCATCAGG	jrc19
GAATTTTTTTTATTTATAAT	ATTATAAATAAAAAAAATTC	TATGCGCACCAAACATCACC	AAACATCACCTGCTCAGCTC	jrc01 jrc03 jrc04 jrc05 jrc06 jrc07 jrc08 jrc10 jrc12 jrc13 jrc14 jrc18 jrc19 jrc21 jrc31 jrc32 jrc35 jrc36 jrc40 jrc41 jrc42 jrc43 jrc44 jrc45 jrc47 jrc48 jrc50 jrc53 jrc54
GAATTTTTTTTATTTATAAT	ATTATAAATAAAAAAAATTC	TCAATCCGATCGATCCCTGC	CGATCCCTGCAGGGAAGGAA	jrc21 jrc42 jrc43
GAATTTTTTTTATTTATAAT	ATTATAAATAAAAAAAATTC	TCACTTCCTTGAATGAATTA	GAATGAATTAGGCCGACCAC	jrc12 jrc13 jrc41
GAATTTTTTTTATTTATAAT	ATTATAAATAAAAAAAATTC	TCATCTCGATGCCTTCCATG	GCCTTCCATGTCTCTCGCCC	jrc21 jrc42 jrc43 jrc44
GAATTTTTTTTATTTATAAT	ATTATAAATAAAAAAAATTC	TCCACAGGAGGGGTATTGAT	GGTATTGATGGCCAAAAGGC	jrc32 jrc37 jrc39 jrc40 jrc53 jrc54
GAATTTTTTTTATTTATAAT	ATTATAAATAAAAAAAATTC	TCCAGCACTCACGGCTCATC	ACGGCTCATCGCGCATGGAT	jrc01 jrc03 jrc04 jrc05 jrc06 jrc08 jrc10 jrc12 jrc19 jrc22 jrc32 jrc35 jrc36 jrc37 jrc38 jrc41 jrc42 jrc44 jrc45 jrc47 jrc48 jrc49 jrc53
GAATTTTTTTTATTTATAAT	ATTATAAATAAAAAAAATTC	TCCAGTAGGAGGTTGTTATA	GTTGTTATATGGGACATAGA	jrc21 jrc41 jrc42 jrc43
GAATTTTTTTTATTTATAAT	ATTATAAATAAAAAAAATTC	TCCGAGGTTCTCTCGTGCAG	TCTCGTGCAGTGCGTGTCTG	jrc07 jrc21 jrc32 jrc36 jrc42 jrc43 jrc45 jrc53 jrc54
GAATTTTTTTTATTTATAAT	ATTATAAATAAAAAAAATTC	TCCGTATTGAATGCTTCCGC	TGCTTCCGCCAGGAGCGAGC	jrc21 jrc42 jrc43 jrc44
GAATTTTTTTTATTTATAAT	ATTATAAATAAAAAAAATTC	TCGCAACAGTCTTCCTTCCC	TTCCTTCCCTTCCTTTCCTT	jrc21 jrc41 jrc42 jrc43 jrc44
GAATTTTTTTTATTTATAAT	ATTATAAATAAAAAAAATTC	TCGCCTCTCCGTGAAAATTG	TGAAAATTGCACGTTTCTGT	jrc21 jrc42 jrc43
GAATTTTTTTTATTTATAAT	ATTATAAATAAAAAAAATTC	TCGGATCGCTACAATATATG	ACAATATATGTTGTTCTTTG	jrc01 jrc03 jrc04 jrc05 jrc06 jrc07 jrc08 jrc10 jrc12 jrc13 jrc14 jrc18 jrc19 jrc31 jrc36 jrc37 jrc39 jrc40 jrc41 jrc44 jrc45 jrc47 jrc48 jrc49 jrc50 jrc54
GAATTTTTTTTATTTATAAT	ATTATAAATAAAAAAAATTC	TCGTATGTGACAATCTGTTG	CAATCTGTTGTGGCCTATCT	jrc19 jrc29 jrc31 jrc33 jrc35
GAATTTTTTTTATTTATAAT	ATTATAAATAAAAAAAATTC	TCTATACCCGCAAGGTAGGC	CAAGGTAGGCAAAGCTCCAC	jrc01 jrc03 jrc04 jrc05 jrc06 jrc08 jrc10 jrc12 jrc21 jrc41 jrc42 jrc43 jrc44 jrc47 jrc48
GAATTTTTTTTATTTATAAT	ATTATAAATAAAAAAAATTC	TCTATGTCCCATATAACAAC	TATAACAACCTCCTACTGGA	jrc21 jrc41 jrc42 jrc43
GAATTTTTTTTATTTATAAT	ATTATAAATAAAAAAAATTC	TCTCTGCCCTAACGAATGAT	ACGAATGATTAGTATCCTCA	jrc07 jrc21 jrc38 jrc43 jrc46 jrc49
GAATTTTTTTTATTTATAAT	ATTATAAATAAAAAAAATTC	TCTGGAGGTTGAAGGAGGAG	AAGGAGGAGATTTTCGCGAT	jrc32 jrc41 jrc49 jrc50 jrc53
GAATTTTTTTTATTTATAAT	ATTATAAATAAAAAAAATTC	TCTTGACGGAGAGGAGAGCG	AGGAGAGCGGCGGAGTGGGC	jrc01 jrc03 jrc04 jrc05 jrc06 jrc08 jrc10 jrc14 jrc21 jrc42 jrc43 jrc47 jrc48
GAATTTTTTTTATTTATAAT	ATTATAAATAAAAAAAATTC	TGACACAGTACAACACCATC	CAACACCATCCTTGTAGACG	jrc44
GAATTTTTTTTATTTATAAT	ATTATAAATAAAAAAAATTC	TGACCTAGGTTACAAAGATG	TACAAAGATGAGCATCAGAT	jrc21 jrc41 jrc42 jrc43 jrc44
GAATTTTTTTTATTTATAAT	ATTATAAATAAAAAAAATTC	TGACGTGGCGTTGTTTGCCA	TTGTTTGCCACGGGGCTTAT	jrc05 jrc06 jrc39
GAATTTTTTTTATTTATAAT	ATTATAAATAAAAAAAATTC	TGAGACCCGATGCAATAGGC	TGCAATAGGCGGCGGAACCA	jrc21 jrc41 jrc42 jrc43 jrc44
GAATTTTTTTTATTTATAAT	ATTATAAATAAAAAAAATTC	TGAGGATACTAATCATTCGT	ATCATTCGTTAGGGCAGAGA	jrc07 jrc21 jrc38 jrc43 jrc46 jrc49
GAATTTTTTTTATTTATAAT	ATTATAAATAAAAAAAATTC	TGCACACGAGAACTTGTTAG	ACTTGTTAGAGGGTATATTC	jrc21 jrc42 jrc43 jrc44
GAATTTTTTTTATTTATAAT	ATTATAAATAAAAAAAATTC	TGCAGAGAGAAGAGAGAAGG	GAGAGAAGGGGAGACAGACA	jrc21 jrc42 jrc43
GAATTTTTTTTATTTATAAT	ATTATAAATAAAAAAAATTC	TGCCTTCAGACTAATTGAGA	CTAATTGAGAGCTATGACTG	jrc01 jrc03 jrc04 jrc05 jrc06 jrc07 jrc08 jrc10 jrc12 jrc13 jrc14 jrc18 jrc21 jrc22 jrc36 jrc38 jrc39 jrc41 jrc42 jrc43 jrc44 jrc45 jrc47 jrc48 jrc49
GAATTTTTTTTATTTATAAT	ATTATAAATAAAAAAAATTC	TGCTATCGGGCATAATTCTC	CATAATTCTCACCCATCGGG	jrc21 jrc43
GAATTTTTTTTATTTATAAT	ATTATAAATAAAAAAAATTC	TGGCCCCAATGTGAAATCAA	GTGAAATCAACCCCAAGTCT	jrc18 jrc44
GAATTTTTTTTATTTATAAT	ATTATAAATAAAAAAAATTC	TGGGAGGGCGGCGTGATGTG	GCGTGATGTGCGGGCGTGAC	jrc21 jrc43 jrc44
GAATTTTTTTTATTTATAAT	ATTATAAATAAAAAAAATTC	TGGTAGAGCGGTGGCAATTT	TGGCAATTTCTTGGCTGAGG	jrc44
GAATTTTTTTTATTTATAAT	ATTATAAATAAAAAAAATTC	TGGTGGGTTGGTTTGGAAGG	GTTTGGAAGGAGGAGGAGGT	jrc21 jrc42 jrc43
GAATTTTTTTTATTTATAAT	ATTATAAATAAAAAAAATTC	TGGTTCCGCCGCCTATTGCA	GCCTATTGCATCGGGTCTCA	jrc21 jrc41 jrc42 jrc43 jrc44
GAATTTTTTTTATTTATAAT	ATTATAAATAAAAAAAATTC	TGTCCCCTGTGGTGGTTTTC	GGTGGTTTTCGGTCGCTCGT	jrc01 jrc03 jrc04 jrc08 jrc10 jrc14 jrc18 jrc19 jrc22 jrc31 jrc32 jrc33 jrc35 jrc36 jrc37 jrc38 jrc39 jrc41 jrc45 jrc47 jrc48 jrc49 jrc50 jrc53 jrc54
GAATTTTTTTTATTTATAAT	ATTATAAATAAAAAAAATTC	TGTCTGTCTCCCCTTCTCTC	CCTTCTCTCTTCTCTCTGCA	jrc21 jrc42 jrc43
GAATTTTTTTTATTTATAAT	ATTATAAATAAAAAAAATTC	TGTGAAGGCAGCGCCTTAGC	GCGCCTTAGCACTCATCAAG	jrc05 jrc06 jrc08
GAATTTTTTTTATTTATAAT	ATTATAAATAAAAAAAATTC	TGTGAGTTCACTTACTGCTC	CTTACTGCTCCGCCCTCTAT	jrc01 jrc03 jrc04 jrc05 jrc06 jrc08 jrc10 jrc12 jrc13 jrc14 jrc47 jrc48
GAATTTTTTTTATTTATAAT	ATTATAAATAAAAAAAATTC	TGTGCATATGCTCTGTTTTG	CTCTGTTTTGTACCGTACCG	jrc01 jrc03 jrc04 jrc05 jrc06 jrc07 jrc08 jrc10 jrc12 jrc13 jrc14 jrc18 jrc19 jrc47 jrc48
GAATTTTTTTTATTTATAAT	ATTATAAATAAAAAAAATTC	TTACACTGCTGCCGAACGAG	GCCGAACGAGCCCTATGGGG	jrc08 jrc13 jrc21 jrc31 jrc37 jrc39 jrc42 jrc43 jrc44 jrc49 jrc54
GAATTTTTTTTATTTATAAT	ATTATAAATAAAAAAAATTC	TTCCGGCTGCTTTGGGCGAA	TTGGGCGAAGCGGGGGTCGC	jrc07
GAATTTTTTTTATTTATAAT	ATTATAAATAAAAAAAATTC	TTCCTTCCCTGCAGGGATCG	GCAGGGATCGATCGGATTGA	jrc21 jrc42 jrc43
GAATTTTTTTTATTTATAAT	ATTATAAATAAAAAAAATTC	TTCGCAACTTACACCTTACA	CACCTTACACAGACCTCTAG	jrc37 jrc40
GAATTTTTTTTATTTATAAT	ATTATAAATAAAAAAAATTC	TTCTGTCTCTGCTCCAATCC	CTCCAATCCACTCTCCTCCG	jrc44
GAATTTTTTTTATTTATAAT	ATTATAAATAAAAAAAATTC	TTGCCATGGACACCCCCAAC	CACCCCCAACTATGCATGAG	jrc12 jrc13 jrc18 jrc21 jrc29 jrc32 jrc33 jrc35 jrc41 jrc42 jrc43 jrc44 jrc49 jrc53 jrc54
GAATTTTTTTTATTTATAAT	ATTATAAATAAAAAAAATTC	TTGGCCTGCAGCTAAACGCC	GCTAAACGCCTATATCAGCG	jrc01 jrc03 jrc04 jrc05 jrc06 jrc08 jrc10 jrc12 jrc19 jrc41 jrc42 jrc44 jrc47 jrc48
GAATTTTTTTTATTTATAAT	ATTATAAATAAAAAAAATTC	TTGGGCAGACGTTATCCTCG	TTATCCTCGTCCCCGCGAAA	jrc32 jrc38 jrc49 jrc53
GAATTTTTTTTATTTATAAT	ATTATAAATAAAAAAAATTC	TTGTTAGGATGTGTTTGGAT	GTGTTTGGATGATGGTCAAG	jrc05 jrc06 jrc07 jrc12 jrc13 jrc21 jrc22 jrc31 jrc36 jrc37 jrc38 jrc39 jrc41 jrc42 jrc43 jrc45 jrc49 jrc50 jrc54
GAATTTTTTTTATTTATAAT	ATTATAAATAAAAAAAATTC	TTTAATCCCCATCGATTTGG	ATCGATTTGGTTCGCTCTTT	jrc44
GAATTTTTTTTATTTATAAT	ATTATAAATAAAAAAAATTC	TTTCATGTTCTGCACGTGAG	TGCACGTGAGCACGTTCAGG	jrc21 jrc42 jrc43
GAATTTTTTTTATTTATAAT	ATTATAAATAAAAAAAATTC	TTTCGAGGCCTATTAGTGAG	TATTAGTGAGTTCGTTTGAC	jrc03 jrc08 jrc12 jrc54
GAATTTTTTTTATTTATAAT	ATTATAAATAAAAAAAATTC	TTTCGCGGGGACGAGGATAA	CGAGGATAACGTCTGCCCAA	jrc32 jrc38 jrc49 jrc53
GAATTTTTTTTATTTATAAT	ATTATAAATAAAAAAAATTC	TTTCTGCCCCCACCGGTTCG	CACCGGTTCGCAGGCTCCGG	jrc21 jrc43
GAATTTTTTTTATTTATAAT	ATTATAAATAAAAAAAATTC	TTTCTTATTGGGTTTATTTA	GTTTATTTATGGGCTTCGAG	jrc21 jrc42 jrc43 jrc44
GAATTTTTTTTATTTATAAT	ATTATAAATAAAAAAAATTC	TTTGGAGTCCCGCGCGACGC	GCGCGACGCGAGGTGCTCTC	jrc21 jrc41 jrc42 jrc43 jrc44
GAATTTTTTTTATTTATAAT	ATTATAAATAAAAAAAATTC	TTTTATCCACAATACAATCA	AATACAATCACGCTTTCTTT	jrc18 jrc21 jrc42 jrc43 jrc44
GAATTTTTTTTATTTATAAT	ATTATAAATAAAAAAAATTC	TTTTTAGGAATAAGTTCATT	TAAGTTCATTGAGGTCCCTT	jrc41
Transposable element 115
TE head sequence	TE tail sequence	Upstream flanking	Downstream flanking	Detected lines
GAATTTTTTTTATTTATACA	AGTATAAATAAAAAAAATTC	AACGAACCCATCTATTCACG	TCTATTCACGTGTCCCACGC	jrc01 jrc08 jrc10 jrc47
GAATTTTTTTTATTTATACA	AGTATAAATAAAAAAAATTC	ACAGCAGCAACATGAAGCAG	CATGAAGCAGCAGTAGCTAG	jrc01 jrc08 jrc14 jrc47
GAATTTTTTTTATTTATACA	AGTATAAATAAAAAAAATTC	CAGGCCGGCCTTCTTCCGAC	TTCTTCCGACGCCTTCGCCA	jrc01 jrc08 jrc10 jrc12 jrc14 jrc47
GAATTTTTTTTATTTATACA	AGTATAAATAAAAAAAATTC	CGAGAGCCTAACAAAACCGC	ACAAAACCGCGCGCGACGCG	jrc01 jrc08 jrc10 jrc12 jrc14 jrc47
GAATTTTTTTTATTTATACA	AGTATAAATAAAAAAAATTC	CGGTCTACGGTCTTATTGGG	CTTATTGGGTCGGTTTTTAC	jrc01 jrc08 jrc10 jrc12 jrc14 jrc18 jrc47
GAATTTTTTTTATTTATACA	AGTATAAATAAAAAAAATTC	CTGGCTAGCTAGGATATGTA	GGATATGTAGGCCTGGGCGT	jrc01 jrc08 jrc10 jrc12 jrc47
GAATTTTTTTTATTTATACA	AGTATAAATAAAAAAAATTC	GAGCGGCGCCGCTTCGTCCT	CTTCGTCCTTCGTCTTTCGA	jrc41
Transposable element 116
TE head sequence	TE tail sequence	Upstream flanking	Downstream flanking	Detected lines
GAATTTTTTTTATTTATACT	AGTATAAATAAAAAAAATTC	CACGTAGCGGTTATTGTACG	TTATTGTACGAGATTGACCA	jrc01 jrc03 jrc04 jrc05 jrc06 jrc07 jrc08 jrc10 jrc12 jrc13 jrc14 jrc18 jrc47 jrc48
GAATTTTTTTTATTTATACT	AGTATAAATAAAAAAAATTC	CCCGAATCTCACGAAACCGA	CGAAACCGACGCCTCCCTTC	jrc08 jrc10
GAATTTTTTTTATTTATACT	AGTATAAATAAAAAAAATTC	CCCTAACCAGAGGAAAACCC	AGGAAAACCCTCCAGTTCCA	jrc01 jrc03 jrc05 jrc06 jrc07 jrc08 jrc10 jrc12 jrc13 jrc14 jrc18 jrc21 jrc42 jrc43 jrc44 jrc47 jrc48
GAATTTTTTTTATTTATACT	AGTATAAATAAAAAAAATTC	CGCACGTACAGTTCCCCGGG	GTTCCCCGGGCGACGGCACA	jrc21 jrc42 jrc43 jrc44
GAATTTTTTTTATTTATACT	AGTATAAATAAAAAAAATTC	CGCTCGGCCAACGTTTGCAC	CGTTTGCACGGTCCTGATGA	jrc01 jrc08 jrc10 jrc12 jrc14 jrc18 jrc47
GAATTTTTTTTATTTATACT	AGTATAAATAAAAAAAATTC	CGTCGACATACATTTTCATC	CATTTTCATCCATGAAGAGC	jrc21 jrc42 jrc43
GAATTTTTTTTATTTATACT	AGTATAAATAAAAAAAATTC	GAAGGGAGGCGTCGGTTTCG	TCGGTTTCGTGAGATTCGGG	jrc08 jrc10
GAATTTTTTTTATTTATACT	AGTATAAATAAAAAAAATTC	GCCCACCGCCCACGTAATAA	CACGTAATAACACAATCTAT	jrc01 jrc05 jrc06 jrc08 jrc14 jrc18 jrc47 jrc48
GAATTTTTTTTATTTATACT	AGTATAAATAAAAAAAATTC	GTAAAAACCGACCCAATAAG	CCCAATAAGACCGTAGACCG	jrc47
GAATTTTTTTTATTTATACT	AGTATAAATAAAAAAAATTC	TCATCAGGACCGTGCAAACG	GTGCAAACGTTGGCCGAGCG	jrc01 jrc08 jrc10 jrc12 jrc14 jrc18 jrc47
GAATTTTTTTTATTTATACT	AGTATAAATAAAAAAAATTC	TGGAACTGGAGGGTTTTCCT	GGGTTTTCCTCTGGTTAGGG	jrc01 jrc03 jrc05 jrc06 jrc07 jrc08 jrc10 jrc12 jrc13 jrc14 jrc18 jrc21 jrc42 jrc43 jrc44 jrc47 jrc48
GAATTTTTTTTATTTATACT	AGTATAAATAAAAAAAATTC	TGGTCAATCTCGTACAATAA	CGTACAATAACCGCTACGTG	jrc01 jrc03 jrc04 jrc05 jrc06 jrc07 jrc08 jrc10 jrc12 jrc13 jrc14 jrc18 jrc47 jrc48
GAATTTTTTTTATTTATACT	AGTATAAATAAAAAAAATTC	TGTGCCGTCGCCCGGGGAAC	CCCGGGGAACTGTACGTGCG	jrc21 jrc42 jrc43 jrc44
Transposable element 117
TE head sequence	TE tail sequence	Upstream flanking	Downstream flanking	Detected lines
GAATTTTTTTTATTTATACT	TGTATAAATAAAAAAAATTC	ACGCCCAGGCCTACATATCC	TACATATCCTAGCTAGCCAG	jrc01 jrc08 jrc10 jrc12 jrc47
GAATTTTTTTTATTTATACT	TGTATAAATAAAAAAAATTC	CGCGTCGCGCGCGGTTTTGT	GCGGTTTTGTTAGGCTCTCG	jrc01 jrc08 jrc10 jrc12 jrc14 jrc47
GAATTTTTTTTATTTATACT	TGTATAAATAAAAAAAATTC	CTAGCTACTGCTGCTTCATG	CTGCTTCATGTTGCTGCTGT	jrc01 jrc08 jrc14 jrc47
GAATTTTTTTTATTTATACT	TGTATAAATAAAAAAAATTC	GCGTGGGACACGTGAATAGA	CGTGAATAGATGGGTTCGTT	jrc01 jrc08 jrc10 jrc47
GAATTTTTTTTATTTATACT	TGTATAAATAAAAAAAATTC	GTAAAAACCGACCCAATAAG	CCCAATAAGACCGTAGACCG	jrc01 jrc08 jrc10 jrc12 jrc14 jrc18 jrc47
GAATTTTTTTTATTTATACT	TGTATAAATAAAAAAAATTC	TCGAAAGACGAAGGACGAAG	AGGACGAAGCGGCGCCGCTC	jrc41
GAATTTTTTTTATTTATACT	TGTATAAATAAAAAAAATTC	TGGCGAAGGCGTCGGAAGAA	GTCGGAAGAAGGCCGGCCTG	jrc01 jrc08 jrc10 jrc12 jrc14 jrc47
Transposable element 118
TE head sequence	TE tail sequence	Upstream flanking	Downstream flanking	Detected lines
GAATTTTTTTTATTTTTAAT	AATTAAAAATAAAAAAATTC	AAACATTTACAGGTAAAAGA	GGTAAAAGAGCAGTAGTGAA	jrc41
GAATTTTTTTTATTTTTAAT	AATTAAAAATAAAAAAATTC	ATTCTCCCTCAATCCGACAG	ATCCGACAGACCGGACCCAG	jrc41
GAATTTTTTTTATTTTTAAT	AATTAAAAATAAAAAAATTC	GGTTAGATGGATGGATAATC	TGGATAATCCGATAGGCGAC	jrc41
Transposable element 119
TE head sequence	TE tail sequence	Upstream flanking	Downstream flanking	Detected lines
GAATTTTTTTTATTTTTAAT	AATTAAAAATAAAAAAATTT	AGTTGTGCCCGTTATACATC	CGTTATACATCATGCCCTGT	jrc44
GAATTTTTTTTATTTTTAAT	AATTAAAAATAAAAAAATTT	ATCTCCGAACCCCATTCGCA	CCCCATTCGCACGGAGAAAA	jrc44
Transposable element 120
TE head sequence	TE tail sequence	Upstream flanking	Downstream flanking	Detected lines
GAATTTTTTTTATTTTTAAT	ATTAAAAATAAAAAAAATTC	AAAGTACGGGTCAATTTGGT	TCAATTTGGTTCGGGACTAA	jrc04 jrc10 jrc19 jrc21 jrc42 jrc43 jrc44 jrc50
GAATTTTTTTTATTTTTAAT	ATTAAAAATAAAAAAAATTC	AACCAAAGTGATGCAACTTT	TGCAACTTTTGCAGTTCCCT	jrc04 jrc10 jrc21 jrc42 jrc43 jrc44
GAATTTTTTTTATTTTTAAT	ATTAAAAATAAAAAAAATTC	ACAAGGCGTGTTCCCTTTTC	TTCCCTTTTCTCCTGTGAAA	jrc21 jrc42 jrc43 jrc44
GAATTTTTTTTATTTTTAAT	ATTAAAAATAAAAAAAATTC	ACGGAAGTCGCGCATTCGCG	CGCATTCGCGCGACCAGTAG	jrc21 jrc42 jrc43 jrc44
GAATTTTTTTTATTTTTAAT	ATTAAAAATAAAAAAAATTC	ACTCCTCTTCGTCGGACGAC	GTCGGACGACGACTCGCCAC	jrc21 jrc42 jrc43 jrc44
GAATTTTTTTTATTTTTAAT	ATTAAAAATAAAAAAAATTC	AGCATCTAGTGCATATGAAA	CATATGAAAACCATGCATAT	jrc44
GAATTTTTTTTATTTTTAAT	ATTAAAAATAAAAAAAATTC	AGGGAACTGCAAAAGTTGCA	AAAGTTGCATCACTTTGGTT	jrc04 jrc10 jrc21 jrc42 jrc43 jrc44
GAATTTTTTTTATTTTTAAT	ATTAAAAATAAAAAAAATTC	ATATGCATGGTTTTCATATG	TTTCATATGCACTAGATGCT	jrc42 jrc44
GAATTTTTTTTATTTTTAAT	ATTAAAAATAAAAAAAATTC	ATCAAACCTAGCAGCAACTG	GCAGCAACTGTGCCTTGCTA	jrc21 jrc42 jrc43
GAATTTTTTTTATTTTTAAT	ATTAAAAATAAAAAAAATTC	ATGGAACTGACAAAGTAGGC	CAAAGTAGGCCGTGTCGACA	jrc10
GAATTTTTTTTATTTTTAAT	ATTAAAAATAAAAAAAATTC	ATTCTCCCTCAATCCGACAG	ATCCGACAGACCGGACCCAG	jrc21 jrc43 jrc44
GAATTTTTTTTATTTTTAAT	ATTAAAAATAAAAAAAATTC	CAACTAGGCCTCGTTCGGCA	TCGTTCGGCAGCGCCAGGAA	jrc04 jrc10
GAATTTTTTTTATTTTTAAT	ATTAAAAATAAAAAAAATTC	CATACACCCATCACATTCTC	TCACATTCTCTAGGATCTGG	jrc21 jrc42 jrc43
GAATTTTTTTTATTTTTAAT	ATTAAAAATAAAAAAAATTC	CCAGATCCTAGAGAATGTGA	GAGAATGTGATGGGTGTATG	jrc21 jrc42 jrc43
GAATTTTTTTTATTTTTAAT	ATTAAAAATAAAAAAAATTC	CCAGGATGCGTGAAGCCGCG	GAAGCCGCGGAGGTCGGAAC	jrc21 jrc43
GAATTTTTTTTATTTTTAAT	ATTAAAAATAAAAAAAATTC	CCATATCGGGAAATATTATG	AAATATTATGCGGGGCATGA	jrc21 jrc42 jrc43 jrc44
GAATTTTTTTTATTTTTAAT	ATTAAAAATAAAAAAAATTC	CCGCAGCCCAGCCGATAGAG	GCCGATAGAGGTGGCCATGC	jrc21 jrc42 jrc43 jrc44
GAATTTTTTTTATTTTTAAT	ATTAAAAATAAAAAAAATTC	CGCGGCTCCTGCGTGCTCGA	CGTGCTCGACGCTGACATCA	jrc44
GAATTTTTTTTATTTTTAAT	ATTAAAAATAAAAAAAATTC	CGTCAAGTGGTCCACTTCAC	CCACTTCACTCCAAAGTCCA	jrc19 jrc44 jrc50
GAATTTTTTTTATTTTTAAT	ATTAAAAATAAAAAAAATTC	CTACTGGTCGCGCGAATGCG	CGCGAATGCGCGACTTCCGT	jrc21 jrc42 jrc43 jrc44
GAATTTTTTTTATTTTTAAT	ATTAAAAATAAAAAAAATTC	CTGGGTCCGGTCTGTCGGAT	CTGTCGGATTGAGGGAGAAT	jrc21 jrc42 jrc43 jrc44
GAATTTTTTTTATTTTTAAT	ATTAAAAATAAAAAAAATTC	GAAGGGGATACGACGTGGTG	CGACGTGGTGGGGGCTGCGC	jrc21 jrc42 jrc43 jrc44
GAATTTTTTTTATTTTTAAT	ATTAAAAATAAAAAAAATTC	GCATGGCCACCTCTATCGGC	CTCTATCGGCTGGGCTGCGG	jrc21 jrc42 jrc43 jrc44
GAATTTTTTTTATTTTTAAT	ATTAAAAATAAAAAAAATTC	GCCGGCAACTGCGCTCTCCG	CGCTCTCCGTGCCCAAGCCA	jrc21 jrc42 jrc43 jrc44
GAATTTTTTTTATTTTTAAT	ATTAAAAATAAAAAAAATTC	GCCTCGCCCTCGCCGGAAGG	GCCGGAAGGAAGCCAGTAAG	jrc19
GAATTTTTTTTATTTTTAAT	ATTAAAAATAAAAAAAATTC	GCCTGAGATTCTTTTTTTGC	CTTTTTTTGCCGGGTCGGCC	jrc04 jrc10 jrc50
GAATTTTTTTTATTTTTAAT	ATTAAAAATAAAAAAAATTC	GCGCAGCCCCCACCACGTCG	CACCACGTCGTATCCCCTTC	jrc43
GAATTTTTTTTATTTTTAAT	ATTAAAAATAAAAAAAATTC	GGATTTTGATAGAGTTCCTA	GAGTTCCTACAAGCTCGCAC	jrc04 jrc10 jrc21 jrc42 jrc43 jrc44
GAATTTTTTTTATTTTTAAT	ATTAAAAATAAAAAAAATTC	GGCCGACCCGGCAAAAAAAG	GCAAAAAAAGAATCTCAGGC	jrc04 jrc10 jrc50
GAATTTTTTTTATTTTTAAT	ATTAAAAATAAAAAAAATTC	GTCACCGGCCGCACACATGC	CACACATGCTGCAGTAAAAA	jrc21 jrc42 jrc43
GAATTTTTTTTATTTTTAAT	ATTAAAAATAAAAAAAATTC	GTGCGAGCTTGTAGGAACTC	TAGGAACTCTATCAAAATCC	jrc04 jrc10 jrc21 jrc42 jrc43 jrc44
GAATTTTTTTTATTTTTAAT	ATTAAAAATAAAAAAAATTC	GTGGCGAGTCGTCGTCCGAC	GTCGTCCGACGAAGAGGAGT	jrc21 jrc42 jrc43 jrc44
GAATTTTTTTTATTTTTAAT	ATTAAAAATAAAAAAAATTC	GTTGTTACTACCACATTTTG	CCACATTTTGTGCCTACCGA	jrc44
GAATTTTTTTTATTTTTAAT	ATTAAAAATAAAAAAAATTC	TACGTGCACAGCTTTCGGAT	GCTTTCGGATGTACACGTGA	jrc21 jrc42 jrc43 jrc44
GAATTTTTTTTATTTTTAAT	ATTAAAAATAAAAAAAATTC	TAGCAAGGCACAGTTGCTGC	CAGTTGCTGCTAGGTTTGAT	jrc21 jrc42 jrc43
GAATTTTTTTTATTTTTAAT	ATTAAAAATAAAAAAAATTC	TCACGTGTACATCCGAAAGC	ATCCGAAAGCTGTGCACGTA	jrc21 jrc43 jrc44
GAATTTTTTTTATTTTTAAT	ATTAAAAATAAAAAAAATTC	TCATGCCCCGCATAATATTT	CATAATATTTCCCGATATGG	jrc21 jrc42 jrc43 jrc44
GAATTTTTTTTATTTTTAAT	ATTAAAAATAAAAAAAATTC	TCGCAAGGTCTCTCACTATC	TCTCACTATCTCTCCTTTAA	jrc21 jrc42 jrc43
GAATTTTTTTTATTTTTAAT	ATTAAAAATAAAAAAAATTC	TCGGTAGGCACAAAATGTGG	CAAAATGTGGTAGTAACAAC	jrc44
GAATTTTTTTTATTTTTAAT	ATTAAAAATAAAAAAAATTC	TCGGTCACATACCGAGTAAA	CCGAGTAAATGGGCTTTTAA	jrc04 jrc10 jrc42 jrc44
GAATTTTTTTTATTTTTAAT	ATTAAAAATAAAAAAAATTC	TCTGAACTCTCTGTAAACTC	CTGTAAACTCTATCATTTCT	jrc04 jrc10 jrc21 jrc42 jrc43 jrc44
GAATTTTTTTTATTTTTAAT	ATTAAAAATAAAAAAAATTC	TGGACTTTGGAGTGAAGTGG	GTGAAGTGGACCACTTGACG	jrc19 jrc42 jrc44 jrc50
GAATTTTTTTTATTTTTAAT	ATTAAAAATAAAAAAAATTC	TGGCTTGGGCACGGAGAGCG	CGGAGAGCGCAGTTGCCGGC	jrc21 jrc42 jrc43 jrc44
GAATTTTTTTTATTTTTAAT	ATTAAAAATAAAAAAAATTC	TTAAAAGCCCATTTACTCGG	TTTACTCGGTATGTGACCGA	jrc04 jrc10 jrc44
GAATTTTTTTTATTTTTAAT	ATTAAAAATAAAAAAAATTC	TTAAAGGAGAGATAGTGAGA	GATAGTGAGAGACCTTGCGA	jrc21 jrc42 jrc43
GAATTTTTTTTATTTTTAAT	ATTAAAAATAAAAAAAATTC	TTAGTCCCGAACCAAATTGA	ACCAAATTGACCCGTACTTT	jrc04 jrc10 jrc19 jrc21 jrc42 jrc43 jrc44 jrc50
GAATTTTTTTTATTTTTAAT	ATTAAAAATAAAAAAAATTC	TTCCTGGCGCTGCCGAACGA	TGCCGAACGAGGCCTAGTTG	jrc04 jrc10
GAATTTTTTTTATTTTTAAT	ATTAAAAATAAAAAAAATTC	TTTTTACTGCAGCATGTGTG	GCATGTGTGCGGCCGGTGAC	jrc21 jrc42 jrc43
Transposable element 121
TE head sequence	TE tail sequence	Upstream flanking	Downstream flanking	Detected lines
GAATTTTTTTTATTTTTAAT	ATTATAAATAAAAAAAATTC	AAAGCATATAGTGTCCAGTG	GTGTCCAGTGGTCGCAATGT	jrc21 jrc42 jrc43 jrc44
GAATTTTTTTTATTTTTAAT	ATTATAAATAAAAAAAATTC	AAATAGGTACAGATTTATTT	GATTTATTTGATCTTACACG	jrc01 jrc03 jrc04 jrc05 jrc06 jrc08 jrc10 jrc21 jrc41 jrc42 jrc43 jrc44 jrc47
GAATTTTTTTTATTTTTAAT	ATTATAAATAAAAAAAATTC	AAGAAAGCAATGTGTATAGA	TGTGTATAGAGATGCAGCCT	jrc03 jrc05 jrc06 jrc07 jrc08 jrc12 jrc13 jrc20 jrc23 jrc24 jrc25 jrc26 jrc27 jrc29 jrc31 jrc36 jrc37 jrc38 jrc40 jrc41 jrc45 jrc51 jrc52 jrc54
GAATTTTTTTTATTTTTAAT	ATTATAAATAAAAAAAATTC	AGATTTCGATGGCGAGTAAG	GGCGAGTAAGTAGGATTGTT	jrc21 jrc42 jrc43 jrc44
GAATTTTTTTTATTTTTAAT	ATTATAAATAAAAAAAATTC	AGCTCCCCTTGAACAGAGTG	AACAGAGTGTACGGACCACA	jrc01 jrc03 jrc04 jrc10 jrc47 jrc48
GAATTTTTTTTATTTTTAAT	ATTATAAATAAAAAAAATTC	AGGGTATGATTACACGAGAG	TACACGAGAGGCCAGACGCC	jrc19
GAATTTTTTTTATTTTTAAT	ATTATAAATAAAAAAAATTC	ATACTACAGCGGCGAATGAC	GGCGAATGACGGGAGGAACG	jrc42
GAATTTTTTTTATTTTTAAT	ATTATAAATAAAAAAAATTC	ATATGGGATAGAGGGAGTAC	GAGGGAGTACATCGCTGGGC	jrc03 jrc04 jrc05 jrc06 jrc08 jrc10 jrc12 jrc13 jrc19 jrc24 jrc25 jrc29 jrc31 jrc40 jrc48 jrc51 jrc52
GAATTTTTTTTATTTTTAAT	ATTATAAATAAAAAAAATTC	ATCCACCATGGGAAGAGAGA	GGAAGAGAGATGCGTTGGAG	jrc21 jrc42 jrc43 jrc44
GAATTTTTTTTATTTTTAAT	ATTATAAATAAAAAAAATTC	ATCCGGTGGACTTCAAATTC	CTTCAAATTCAGGCTGCCGG	jrc01 jrc03 jrc04 jrc05 jrc06 jrc07 jrc08 jrc10 jrc12 jrc21 jrc23 jrc35 jrc40 jrc41 jrc42 jrc43 jrc44 jrc47 jrc48 jrc51
GAATTTTTTTTATTTTTAAT	ATTATAAATAAAAAAAATTC	ATCTCTCGTTTCTGAATGTG	TCTGAATGTGATGATTGGTC	jrc21 jrc41 jrc42 jrc43 jrc44
GAATTTTTTTTATTTTTAAT	ATTATAAATAAAAAAAATTC	ATGTCAGGCTGCGCCTTGCC	CGCCTTGCCTGGGAGTGACG	jrc01 jrc03 jrc04 jrc05 jrc06 jrc08 jrc10 jrc19 jrc21 jrc41 jrc42 jrc43 jrc44 jrc47 jrc48 jrc52 jrc54
GAATTTTTTTTATTTTTAAT	ATTATAAATAAAAAAAATTC	CACAGATATGGTCGTCACTC	GTCGTCACTCCGGCATGCGA	jrc01 jrc03 jrc04 jrc05 jrc06 jrc08 jrc10 jrc12 jrc13 jrc14 jrc19 jrc47 jrc48
GAATTTTTTTTATTTTTAAT	ATTATAAATAAAAAAAATTC	CCAGGATAGGTCAATCTGCA	TCAATCTGCAAGCATGGCTC	jrc21 jrc42 jrc43 jrc44
GAATTTTTTTTATTTTTAAT	ATTATAAATAAAAAAAATTC	CCCGAAATATGGTTATTGGA	GGTTATTGGAAGGAGGTTCA	jrc52
GAATTTTTTTTATTTTTAAT	ATTATAAATAAAAAAAATTC	CCTGCCCATCGCCAGTCCGG	GCCAGTCCGGTTTGCCGGCC	jrc01 jrc03 jrc04 jrc05 jrc06 jrc07 jrc10 jrc12 jrc14 jrc19 jrc20 jrc21 jrc23 jrc25 jrc26 jrc27 jrc29 jrc31 jrc35 jrc38 jrc41 jrc42 jrc43 jrc44 jrc47
GAATTTTTTTTATTTTTAAT	ATTATAAATAAAAAAAATTC	CGAATTTACATGAACCTTTG	TGAACCTTTGGACCAATTCT	jrc01 jrc03 jrc05 jrc06 jrc07 jrc08 jrc10 jrc12 jrc13 jrc14 jrc19 jrc47 jrc48
GAATTTTTTTTATTTTTAAT	ATTATAAATAAAAAAAATTC	CGTCCAGATAAGAAAACTTC	AGAAAACTTCCTCAAACCGC	jrc07 jrc12
GAATTTTTTTTATTTTTAAT	ATTATAAATAAAAAAAATTC	CGTTTGACTCTGATGGAGTT	GATGGAGTTGAGGACGACTA	jrc21 jrc42 jrc43
GAATTTTTTTTATTTTTAAT	ATTATAAATAAAAAAAATTC	GCCATATATGGCCATCTATA	GCCATCTATACCCTCAGCCT	jrc01 jrc03 jrc10 jrc20 jrc21 jrc40 jrc43 jrc47 jrc48
GAATTTTTTTTATTTTTAAT	ATTATAAATAAAAAAAATTC	GCCCATAAGGCCTATACTAG	CTATACTAGCCTAATCAAAC	jrc21 jrc43 jrc44
GAATTTTTTTTATTTTTAAT	ATTATAAATAAAAAAAATTC	GCTGGCCGGACTCCGGAGGC	CTCCGGAGGCAGCTAATGGG	jrc04 jrc05 jrc06 jrc10 jrc12 jrc19 jrc21 jrc42 jrc43 jrc44 jrc48
GAATTTTTTTTATTTTTAAT	ATTATAAATAAAAAAAATTC	GGCCAACCTAGTTTATCTGC	GTTTATCTGCATACCGCTTC	jrc31 jrc40 jrc54
GAATTTTTTTTATTTTTAAT	ATTATAAATAAAAAAAATTC	GGCCGAGGTCGTGGTGATCG	GTGGTGATCGTGAGGCCGTT	jrc05 jrc06 jrc12 jrc13 jrc20 jrc23 jrc24 jrc25 jrc26 jrc27 jrc31 jrc36 jrc37 jrc38 jrc41 jrc45 jrc54
GAATTTTTTTTATTTTTAAT	ATTATAAATAAAAAAAATTC	GGCTTAGTAATATGTACCTG	TATGTACCTGTATGTGCTAG	jrc13 jrc20 jrc23 jrc24 jrc25 jrc26 jrc27 jrc29 jrc31 jrc36 jrc37 jrc38 jrc40 jrc41 jrc45 jrc51 jrc52 jrc54
GAATTTTTTTTATTTTTAAT	ATTATAAATAAAAAAAATTC	GTCAGTCGCGTTCCCATTTC	TTCCCATTTCTGCTCTGGAG	jrc05
GAATTTTTTTTATTTTTAAT	ATTATAAATAAAAAAAATTC	GTTCCACTATGGTAGATGGG	GGTAGATGGGCGTGTCAGCG	jrc12 jrc13
GAATTTTTTTTATTTTTAAT	ATTATAAATAAAAAAAATTC	TACTGGAGCTCAAAGGAGAC	CAAAGGAGACCATATGACCC	jrc01 jrc03 jrc04 jrc05 jrc06 jrc07 jrc10 jrc12 jrc13 jrc14 jrc19 jrc21 jrc41 jrc42 jrc43 jrc44 jrc47 jrc48
GAATTTTTTTTATTTTTAAT	ATTATAAATAAAAAAAATTC	TAGCAACGCTCCTACATAGT	CCTACATAGTTTGGTTGTTT	jrc21 jrc42 jrc43 jrc44
GAATTTTTTTTATTTTTAAT	ATTATAAATAAAAAAAATTC	TATTAATCCCCCTCTTCCAC	CTCTTCCACGCAACACAACC	jrc19
GAATTTTTTTTATTTTTAAT	ATTATAAATAAAAAAAATTC	TCAATCCGATCGATCCCTGC	CGATCCCTGCAGGGAAGGAA	jrc43
GAATTTTTTTTATTTTTAAT	ATTATAAATAAAAAAAATTC	TCGACGGCGGCGACACTCTC	CGACACTCTCTGTCTCGTCG	jrc04 jrc05 jrc06 jrc07 jrc08 jrc10 jrc12 jrc21 jrc41 jrc43 jrc44 jrc48
GAATTTTTTTTATTTTTAAT	ATTATAAATAAAAAAAATTC	TCGCCTCTCCGTGAAAATTG	TGAAAATTGCACGTTTCTGT	jrc21
GAATTTTTTTTATTTTTAAT	ATTATAAATAAAAAAAATTC	TCTTGAACGACAAAATTGAG	CAAAATTGAGACTCCTCGAC	jrc23 jrc25 jrc26 jrc27 jrc29 jrc35 jrc36 jrc38 jrc40 jrc45 jrc51
GAATTTTTTTTATTTTTAAT	ATTATAAATAAAAAAAATTC	TGACGTGGCGTTGTTTGCCA	TTGTTTGCCACGGGGCTTAT	jrc05
GAATTTTTTTTATTTTTAAT	ATTATAAATAAAAAAAATTC	TGTAGGGATACTTGCATCTC	CTTGCATCTCCACCAAGCAT	jrc01 jrc03 jrc04 jrc05 jrc06 jrc07 jrc08 jrc10 jrc12 jrc13 jrc14 jrc21 jrc31 jrc40 jrc42 jrc43 jrc44 jrc47 jrc48 jrc54
GAATTTTTTTTATTTTTAAT	ATTATAAATAAAAAAAATTC	TGTCGACACGGCCTACTTTG	GCCTACTTTGTCAGTTCCAT	jrc04 jrc07 jrc08 jrc10 jrc12 jrc13 jrc21 jrc41 jrc43
GAATTTTTTTTATTTTTAAT	ATTATAAATAAAAAAAATTC	TTCAGACCCACTATTTGGGA	CTATTTGGGAATTAGCCAGG	jrc19 jrc29 jrc31 jrc35 jrc54
Transposable element 122
TE head sequence	TE tail sequence	Upstream flanking	Downstream flanking	Detected lines
GAATTTTTTTTGAAAATAAT	ATTATTTCCAAAAAAAACTC	ACCTCCTTTCACTTTTTTCC	CTTTTTTCCTAGTCAAGTTT	jrc44
GAATTTTTTTTGAAAATAAT	ATTATTTCCAAAAAAAACTC	AGACTCACTCAGCTGGTTAA	GCTGGTTAACCATATCCATT	jrc44
GAATTTTTTTTGAAAATAAT	ATTATTTCCAAAAAAAACTC	TGCAAGGGCCACCTTTTCTT	CCTTTTCTTCAACCATCGTA	jrc44
GAATTTTTTTTGAAAATAAT	ATTATTTCCAAAAAAAACTC	TTAGGTGTGGCGGGATTTTC	GGGATTTTCTGCGGCGGTGT	jrc44
Transposable element 123
TE head sequence	TE tail sequence	Upstream flanking	Downstream flanking	Detected lines
GACGGAGCTCGTGGCTCCTC	CCGGTCCCATATCACCGACA	AATCATCCTTATTGCTATAT	CTATATATTAATGTAATTCA	jrc22
GACGGAGCTCGTGGCTCCTC	CCGGTCCCATATCACCGACA	AATGAAAAATAAAACTATAT	CTATATATACTCGATCGATG	jrc01 jrc03 jrc47
GACGGAGCTCGTGGCTCCTC	CCGGTCCCATATCACCGACA	AATTTCACAAATCTACAGGT	ACAGGTATTTTACATAATTT	jrc01 jrc03 jrc47
GACGGAGCTCGTGGCTCCTC	CCGGTCCCATATCACCGACA	ACTCATAGTACTTTAAGTGT	AAGTGTGATTTATATCTTAT	jrc01 jrc03 jrc47
GACGGAGCTCGTGGCTCCTC	CCGGTCCCATATCACCGACA	AGAAATGATATATGTATATG	TATATGTTTAAATAACGTGA	jrc22
GACGGAGCTCGTGGCTCCTC	CCGGTCCCATATCACCGACA	CCTACTAAATGTTTAACGCT	AACGCTGTTGATTTTTTTAA	jrc01 jrc03 jrc47
GACGGAGCTCGTGGCTCCTC	CCGGTCCCATATCACCGACA	GGAAAATCTAATAGGGTGTT	GGTGTTGATCCAAAAACAAC	jrc01 jrc03 jrc47
GACGGAGCTCGTGGCTCCTC	CCGGTCCCATATCACCGACA	TAGTGGGCCTCACCGAGCCT	GAGCCTAACACAAAAGTATT	jrc01 jrc03 jrc22 jrc47
GACGGAGCTCGTGGCTCCTC	CCGGTCCCATATCACCGACA	TTACAACTTGGATGGATGGT	GATGGTCTGTCGATTCATCC	jrc22
[truncated: 9,843 more rows]
