# Supplementary material for: Transposable element finder (TEF): finding active transposable elements from next generation sequencing data
Source: BMC Bioinformatics. 2022 Nov 22;23:500. doi: 10.1186/s12859-022-05011-3 (PMC9682801; doi:10.1186/s12859-022-05011-3)
Supplement: Supplementary file 14 — Additional file 14. Table S12. Detected head and tail sequence of TE and their inserted positions on the reference sequence for SRR823377 and SRR823382 by Junction and TSD methods. [file 12859_2022_5011_MOESM14_ESM.xlsx]

## Sheet: tsd_method.result.ttm2.ttm5 (2)
Table S1 Detected head and tail seqeunce of TE and their inserted positions on the reference seqeunce by TSD method
Line	Chromosome	Junction position to TE		Directiona	Head sequence of TE	Tail seqeunce of TE	Head flanking sequence	TSD	Tail flanking sequence	ttm2			ttm5			Genotype
										Head Junction	Tail Junction	Wildtype	Head Junction	Tail Junction	Wildtype
ttm2	4	30259052	30259056	r	TCTTAACTAACTTGCAACCT	GCTTGTATATATATTTAACA	TGACCAAACATGATGGAAAC	GAAAC	GAAACGAGTATTAGACAAAA	33	22	28	0	0	51	H
ttm2	4	30259056	30259052	f	TGTTAAATATATATACAAGC	AGGTTGCAAGTTAGTTAAGA	TTTTGTCTAATACTCGTTTC	GTTTC	GTTTCCATCATGTTTGGTCA	22	33	27	0	0	53	H
ttm2	5	1925905	1925909	r	TCTTAACTAACTTGCAACCT	GCTTGTATATATATTTAACA	TGTATCCAAGAAGTTGATAG	GATAG	GATAGCACAGGCAGACTGCA	64	42	68	0	0	35	H
ttm2	5	1925909	1925905	f	TGTTAAATATATATACAAGC	AGGTTGCAAGTTAGTTAAGA	TGCAGTCTGCCTGTGCTATC	CTATC	CTATCAACTTCTTGGATACA	42	64	66	0	0	33	H
ttm2	10	22134714	22134718	r	TGTTAAATATATATACAAGC	AGGTTGCAAGTTAGTTAAGA	GATATATGCTAGTATCTTGC	CTTGC	CTTGCAAGGGATATTTTGTC	46	60	0	0	0	49	M
ttm2	10	22134718	22134714	f	TCTTAACTAACTTGCAACCT	GCTTGTATATATATTTAACA	GACAAAATATCCCTTGCAAG	GCAAG	GCAAGATACTAGCATATATC	60	46	0	0	0	50	M
ttm2	10	22531003	22531007	r	TCTTAACTAACTTGCAACCT	GCTTGTATATATATTTAACA	TTCAGCTCACCAGTAAAAGT	AAAGT	AAAGTATGATACTAAGCAGC	60	53	0	0	0	49	M
ttm2	10	22531007	22531003	f	TGTTAAATATATATACAAGC	AGGTTGCAAGTTAGTTAAGA	GCTGCTTAGTATCATACTTT	ACTTT	ACTTTTACTGGTGAGCTGAA	53	60	0	0	0	46	M
ttm5	1	34453641	34453645	r	TGTTAAATATATATACAAGC	AGGTTGCAAGTTAGTTAAGA	CGTCAGAGAAGGGTTCTTTG	CTTTG	CTTTGTTTATCTTTGGACTC	0	0	51	41	53	0	M
ttm5	1	34453645	34453641	f	TCTTAACTAACTTGCAACCT	GCTTGTATATATATTTAACA	GAGTCCAAAGATAAACAAAG	CAAAG	CAAAGAACCCTTCTCTGACG	0	0	49	53	41	0	M
ttm5	2	1004765	1004769	r	TGTTAAATATATATACAAGC	AGGTTGCAAGTTAGTTAAGA	CTACATGTCATTGATATACC	ATACC	ATACCAATGGCATATCTCAA	0	0	54	15	28	37	H
ttm5	2	1004769	1004765	f	TCTTAACTAACTTGCAACCT	GCTTGTATATATATTTAACA	TTGAGATATGCCATTGGTAT	GGTAT	GGTATATCAATGACATGTAG	0	0	54	28	15	32	H
ttm5	2	31596628	31596632	r	TCTTAACTAACTTGCAACCT	GCTTGTATATATATTTAACA	GATACTCTCACAGGTATTAG	ATTAG	ATTAGAACTTATACCTCGTA	0	0	54	39	22	8	H
ttm5	2	31596632	31596628	f	TGTTAAATATATATACAAGC	AGGTTGCAAGTTAGTTAAGA	TACGAGGTATAAGTTCTAAT	CTAAT	CTAATACCTGTGAGAGTATC	0	0	53	22	39	9	H
ttm5	3	741222	741226	r	TGTTAAATATATATACAAGC	AGGTTGCAAGTTAGTTAAGA	TCAACGTTGGTGGTGGCAGC	GCAGC	GCAGCCAGGGTTCCATCCCT	0	0	35	27	32	0	M
ttm5	3	741226	741222	f	TCTTAACTAACTTGCAACCT	GCTTGTATATATATTTAACA	AGGGATGGAACCCTGGCTGC	GCTGC	GCTGCCACCACCAACGTTGA	0	0	37	32	27	0	M
ttm5	3	8304674	8304678	r	TGTTAAATATATATACAAGC	AGGTTGCAAGTTAGTTAAGA	GGTAATCAAAGTTATGAATA	GAATA	GAATATACCATTGCTCTATA	0	0	69	43	59	0	M
ttm5	3	8304678	8304674	f	TCTTAACTAACTTGCAACCT	GCTTGTATATATATTTAACA	TATAGAGCAATGGTATATTC	TATTC	TATTCATAACTTTGATTACC	0	0	73	59	43	0	M
ttm5	6	24967877	24967881	r	TGTTAAATATATATACAAGC	AGGTTGCAAGTTAGTTAAGA	GCTCTTCTTGAGGTGTGCAT	TGCAT	TGCATCAGAGGATGCCCCAA	0	0	47	37	54	0	M
ttm5	6	24967881	24967877	f	TCTTAACTAACTTGCAACCT	GCTTGTATATATATTTAACA	TTGGGGCATCCTCTGATGCA	ATGCA	ATGCACACCTCAAGAAGAGC	0	0	44	54	37	0	M
ttm5	7	20064391	20064395	r	TCTTAACTAACTTGCAACCT	GCTTGTATATATATTTAACA	CGGAGCAAGAAGGTGATAAG	ATAAG	ATAAGAACAGCCGAATTCCC	0	0	77	69	23	26	H
ttm5	7	20064395	20064391	f	TGTTAAATATATATACAAGC	AGGTTGCAAGTTAGTTAAGA	GGGAATTCGGCTGTTCTTAT	CTTAT	CTTATCACCTTCTTGCTCCG	0	0	78	23	69	26	H
ttm5	9	12970614	12970618	r	TGTTAAATATATATACAAGC	AGGTTGCAAGTTAGTTAAGA	TTCTCAGTGACTGTGCATGC	CATGC	CATGCATGGTGGGGTGTAGT	0	0	36	44	61	0	M
ttm5	9	12970618	12970614	f	TCTTAACTAACTTGCAACCT	GCTTGTATATATATTTAACA	ACTACACCCCACCATGCATG	GCATG	GCATGCACAGTCACTGAGAA	0	0	38	61	44	0	M
ttm5	10	19069885	19069889	r	TCTTAACTAACTTGCAACCT	GCTTGTATATATATTTAACA	TATTTTCACAGAGTACAAGT	CAAGT	CAAGTGTGCTGATGATATAT	0	0	46	22	34	21	H
ttm5	10	19069889	19069885	f	TGTTAAATATATATACAAGC	AGGTTGCAAGTTAGTTAAGA	ATATATCATCAGCACACTTG	ACTTG	ACTTGTACTCTGTGAAAATA	0	0	45	34	22	32	H
ttm5	10	21583054	21583058	r	TCTTAACTAACTTGCAACCT	GCTTGTATATATATTTAACA	TAATTTGAGGATATGATAAG	ATAAG	ATAAGTACCTCGAGCTCGGA	0	0	42	21	27	13	H
ttm5	10	21583058	21583054	f	TGTTAAATATATATACAAGC	AGGTTGCAAGTTAGTTAAGA	TCCGAGCTCGAGGTACTTAT	CTTAT	CTTATCATATCCTCAAATTA	0	0	40	27	21	11	H
ttm5	12	2155895	2155899	r	TGTTAAATATATATACAAGC	AGGTTGCAAGTTAGTTAAGA	CTTGAATTGCAGCTTGGAAC	GGAAC	GGAACAATTTGGCTTTGTGT	0	0	50	29	34	41	H
ttm5	12	2155899	2155895	f	TCTTAACTAACTTGCAACCT	GCTTGTATATATATTTAACA	ACACAAAGCCAAATTGTTCC	GTTCC	GTTCCAAGCTGCAATTCAAG	0	0	52	34	29	46	H
a 'f' is forward. 'r' is reverse.
Numbers of Head Junction, Tail junction, and wildtype for each line are read counts containing their junction sequences.
Genotypes: M is homozygous. H is hetelozygous.

## Sheet: both_method
Table S12 Detected head and tail sequence of TE and their inserted positions on the reference sequence for SRR823377 and SRR823382 by junction and TSD methods.
Line	Chromosome	Junction position to TE		Directiona	Head sequence of TE	Tail sequence of TE	Head flanking sequence	TSD	Tail flanking sequence	SRR823377			SRR823382			Genotype	Metohod
										Head Junction	Tail Junction	Non-insertion	Head Junction	Tail Junction	Non-insertion
SRR823377	2L	21836	21843	r	ATGATGAAATAACATAAGGT	CTTATGTTATTTCATCATGG	TGAAATAAAAAGTTTGATGC	TTTGATGC	TTTGATGCAACAACAAATTT	16	19	2	0	0	16	M	TSD
SRR823377	2L	21837	21844	r	CATGATGAAATAACATAAGG	CCTTATGTTATTTCATCATG	TTGAAATAAAAAGTTTGATG	GTTTGATG	GTTTGATGCAACAACAAATT	14	19	2	0	0	16	M	TSD
SRR823377	2L	21838	21842	r	GCATGATGAAATAACATAAG	TTATGTTATTTCATCATGGT	ATTGAAATAAAAAGTTTGAT	TTGAT	TTGATGCAACAACAAATTTT	14	18	1	0	0	16	M	TSD
SRR823377	2L	21842	21838	f	ACCATGATGAAATAACATAA	CTTATGTTATTTCATCATGC	AAAATTTGTTGTTGCATCAA	ATCAA	ATCAAACTTTTTATTTCAAT	18	14	2	0	0	15	M	TSD
SRR823377	2L	21843	21836	f	CCATGATGAAATAACATAAG	ACCTTATGTTATTTCATCAT	AAATTTGTTGTTGCATCAAA	GCATCAAA	GCATCAAACTTTTTATTTCA	19	16	2	0	0	15	M	TSD
SRR823377	2L	21844	21837	f	CATGATGAAATAACATAAGG	CCTTATGTTATTTCATCATG	AATTTGTTGTTGCATCAAAC	CATCAAAC	CATCAAACTTTTTATTTCAA	19	14	3	0	0	15	H	TSD
SRR823377	2L	770912	770916	r	TGTAAAATCCCAAATAAGAA	TTCGTGTTCATGTGTGAACA	TAGAATTTGCACAAACTTTG	CTTTG	CTTTGGTAAGGTCAATACCA	28	23	382	0	0	70	H	Junction
SRR823377	2L	770912	770917	r	TGTAAAATCCCAAATAAGAA	ATTCGTGTTCATGTGTGAAC	TAGAATTTGCACAAACTTTG	ACTTTG	ACTTTGGTAAGGTCAATACC	28	22	382	0	0	70	H	Junction
SRR823377	2L	770912	770916	r	TGTAAAATCCCAAATAAGAA	TTCGTGTTCATGTGTGAACA	TAGAATTTGCACAAACTTTG	CTTTG	CTTTGGTAAGGTCAATACCA	28	23	382	0	0	70	H	TSD
SRR823377	2L	770916	770912	f	TGTTCACACATGAACACGAA	TTCTTATTTGGGATTTTACA	TGGTATTGACCTTACCAAAG	CAAAG	CAAAGTTTGTGCAAATTCTA	23	28	376	0	0	59	H	Junction
SRR823377	2L	770916	770912	f	TGTTCACACATGAACACGAA	TTCTTATTTGGGATTTTACA	TGGTATTGACCTTACCAAAG	CAAAG	CAAAGTTTGTGCAAATTCTA	23	28	376	0	0	59	H	TSD
SRR823377	2L	770917	770912	f	GTTCACACATGAACACGAAT	TTCTTATTTGGGATTTTACA	GGTATTGACCTTACCAAAGT	CAAAGT	CAAAGTTTGTGCAAATTCTA	22	28	371	0	0	59	H	Junction
SRR823377	2L	771470	771473	r	TGTAGTATATACGAACATAA	TGGAATTCTAATTAACTACA	CAACCAACAAAACAAAACGT	ACGT	ACGTCTTCGATTTGCGTTGG	4	9	479	0	0	146	H	Junction
SRR823377	2L	771470	771474	r	TGTAGTATATACGAACATAA	TTGGAATTCTAATTAACTAC	CAACCAACAAAACAAAACGT	AACGT	AACGTCTTCGATTTGCGTTG	4	9	479	0	0	146	H	Junction
SRR823377	2L	771473	771470	f	TGTAGTTAATTAGAATTCCA	TTATGTTCGTATATACTACA	CCAACGCAAATCGAAGACGT	ACGT	ACGTTTTGTTTTGTTGGTTG	9	4	466	0	0	150	H	Junction
SRR823377	2L	771474	771470	f	GTAGTTAATTAGAATTCCAA	TTATGTTCGTATATACTACA	CAACGCAAATCGAAGACGTT	ACGTT	ACGTTTTGTTTTGTTGGTTG	9	4	471	0	0	153	H	Junction
SRR823377	2L	1251482	1251487	r	GTTCACACATGAACACGAAT	TTCTTATTTGGGATTTTACA	AGAATCGAGAAGAGGTCCTT	GTCCTT	GTCCTTGAGCCTCTGTGGGC	8	4	22	0	0	10	H	Junction
SRR823377	2L	1251483	1251487	r	TGTTCACACATGAACACGAA	TTCTTATTTGGGATTTTACA	GAGAATCGAGAAGAGGTCCT	GTCCT	GTCCTTGAGCCTCTGTGGGC	6	4	21	0	0	10	H	Junction
SRR823377	2L	1251483	1251487	r	TGTTCACACATGAACACGAA	TTCTTATTTGGGATTTTACA	GAGAATCGAGAAGAGGTCCT	GTCCT	GTCCTTGAGCCTCTGTGGGC	6	4	21	0	0	10	H	TSD
SRR823377	2L	1251487	1251482	f	TGTAAAATCCCAAATAAGAA	ATTCGTGTTCATGTGTGAAC	GCCCACAGAGGCTCAAGGAC	AAGGAC	AAGGACCTCTTCTCGATTCT	4	8	19	0	0	9	H	Junction
SRR823377	2L	1251487	1251483	f	TGTAAAATCCCAAATAAGAA	TTCGTGTTCATGTGTGAACA	GCCCACAGAGGCTCAAGGAC	AGGAC	AGGACCTCTTCTCGATTCTC	4	6	19	0	0	9	H	Junction
SRR823377	2L	1251487	1251483	f	TGTAAAATCCCAAATAAGAA	TTCGTGTTCATGTGTGAACA	GCCCACAGAGGCTCAAGGAC	AGGAC	AGGACCTCTTCTCGATTCTC	4	6	19	0	0	9	H	TSD
SRR823377	2L	2781128	2781136	r	AGAGAACTGCAGCCCGCCAC	GCCACCCTTGCAGTTCTCTG	TAGTTAGGGATCTGTGTATC	CTGTGTATC	CTGTGTATCCCCTGTACACC	13	10	14	0	0	21	H	Junction
SRR823377	2L	2781129	2781136	r	CAGAGAACTGCAGCCCGCCA	GCCACCCTTGCAGTTCTCTG	GTAGTTAGGGATCTGTGTAT	CTGTGTAT	CTGTGTATCCCCTGTACACC	12	10	14	0	0	20	H	Junction
SRR823377	2L	2781129	2781136	r	CAGAGAACTGCAGCCCGCCA	GCCACCCTTGCAGTTCTCTG	GTAGTTAGGGATCTGTGTAT	CTGTGTAT	CTGTGTATCCCCTGTACACC	12	10	14	0	0	20	H	TSD
SRR823377	2L	2781136	2781128	f	CAGAGAACTGCAAGGGTGGC	GTGGCGGGCTGCAGTTCTCT	GGTGTACAGGGGATACACAG	GATACACAG	GATACACAGATCCCTAACTA	10	13	15	0	0	17	H	Junction
SRR823377	2L	2781136	2781129	f	CAGAGAACTGCAAGGGTGGC	TGGCGGGCTGCAGTTCTCTG	GGTGTACAGGGGATACACAG	ATACACAG	ATACACAGATCCCTAACTAC	10	12	15	0	0	17	H	Junction
SRR823377	2L	2781136	2781129	f	CAGAGAACTGCAAGGGTGGC	TGGCGGGCTGCAGTTCTCTG	GGTGTACAGGGGATACACAG	ATACACAG	ATACACAGATCCCTAACTAC	10	12	15	0	0	17	H	TSD
SRR823377	2L	4147879	4147886	r	CAGAGAACTGCAAGGGTGGC	TGGCGGGCTGCAGTTCTCTG	TATATGCGTGTATTCCTCAG	TTCCTCAG	TTCCTCAGTTTGTTTTTCTT	18	9	10	0	0	9	H	Junction
SRR823377	2L	4147879	4147886	r	CAGAGAACTGCAAGGGTGGC	TGGCGGGCTGCAGTTCTCTG	TATATGCGTGTATTCCTCAG	TTCCTCAG	TTCCTCAGTTTGTTTTTCTT	18	9	10	0	0	9	H	TSD
SRR823377	2L	4147886	4147879	f	CAGAGAACTGCAGCCCGCCA	GCCACCCTTGCAGTTCTCTG	AAGAAAAACAAACTGAGGAA	CTGAGGAA	CTGAGGAATACACGCATATA	9	18	16	0	0	9	H	Junction
SRR823377	2L	4147886	4147879	f	CAGAGAACTGCAGCCCGCCA	GCCACCCTTGCAGTTCTCTG	AAGAAAAACAAACTGAGGAA	CTGAGGAA	CTGAGGAATACACGCATATA	9	18	16	0	0	9	H	TSD
SRR823377	2L	4409514	4409517	r	TGTAATGATGAACTCCAATT	TTGCATAGGCACATACTACA	CAAATGCGCGGAGATGTGGC	TGGC	TGGCAAGTAGTCGCAGAGAA	7	10	27	0	0	15	H	Junction
SRR823377	2L	4409517	4409514	f	TGTAGTATGTGCCTATGCAA	AATTGGAGTTCATCATTACA	TTCTCTGCGACTACTTGCCA	GCCA	GCCACATCTCCGCGCATTTG	10	7	29	0	0	20	H	Junction
SRR823377	2L	5079785	5079789	r	TGTACGGATTATGAGCGGAG	TGAGGCATCACAACTATTCA	AGAGGCGAGTGAATTCATAG	CATAG	CATAGCTCAACAATAATTCG	8	7	23	0	0	8	H	Junction
SRR823377	2L	5079785	5079789	r	TGTACGGATTATGAGCGGAG	TGAGGCATCACAACTATTCA	AGAGGCGAGTGAATTCATAG	CATAG	CATAGCTCAACAATAATTCG	8	7	23	0	0	8	H	TSD
SRR823377	2L	5079789	5079785	f	TGAATAGTTGTGATGCCTCA	CTCCGCTCATAATCCGTACA	CGAATTATTGTTGAGCTATG	CTATG	CTATGAATTCACTCGCCTCT	7	8	21	0	0	6	H	Junction
SRR823377	2L	5079789	5079785	f	TGAATAGTTGTGATGCCTCA	CTCCGCTCATAATCCGTACA	CGAATTATTGTTGAGCTATG	CTATG	CTATGAATTCACTCGCCTCT	7	8	21	0	0	6	H	TSD
SRR823377	2L	5607706	5607713	r	CAGAGAACTGCAAGGGTGGC	TGGCGGGCTGCAGTTCTCTG	CTCAAAAGAAATGTATGTAC	GTATGTAC	GTATGTACACCATAGGCCAC	6	5	22	0	0	4	H	Junction
SRR823377	2L	5607706	5607713	r	CAGAGAACTGCAAGGGTGGC	TGGCGGGCTGCAGTTCTCTG	CTCAAAAGAAATGTATGTAC	GTATGTAC	GTATGTACACCATAGGCCAC	6	5	22	0	0	4	H	TSD
SRR823377	2L	5607708	5607712	r	ACCAGAGAACTGCAAGGGTG	GGCGGGCTGCAGTTCTCTGG	GACTCAAAAGAAATGTATGT	TATGT	TATGTACACCATAGGCCACA	6	5	25	0	0	4	H	TSD
SRR823377	2L	5607712	5607708	f	CCAGAGAACTGCAGCCCGCC	CACCCTTGCAGTTCTCTGGT	TGTGGCCTATGGTGTACATA	ACATA	ACATACATTTCTTTTGAGTC	5	6	26	0	0	13	H	TSD
SRR823377	2L	5607713	5607706	f	CAGAGAACTGCAGCCCGCCA	GCCACCCTTGCAGTTCTCTG	GTGGCCTATGGTGTACATAC	GTACATAC	GTACATACATTTCTTTTGAG	5	6	28	0	0	13	H	Junction
SRR823377	2L	5607713	5607706	f	CAGAGAACTGCAGCCCGCCA	GCCACCCTTGCAGTTCTCTG	GTGGCCTATGGTGTACATAC	GTACATAC	GTACATACATTTCTTTTGAG	5	6	28	0	0	13	H	TSD
SRR823377	2L	5972737	5972744	r	CATGATGAAATAACATAAGG	CCTTATGTTATTTCATCATG	ATATATTTATATACGTAAAC	ACGTAAAC	ACGTAAACTATTTGGAGATC	19	20	5	0	0	12	H	TSD
SRR823377	2L	5972744	5972737	f	CATGATGAAATAACATAAGG	CCTTATGTTATTTCATCATG	GATCTCCAAATAGTTTACGT	GTTTACGT	GTTTACGTATATAAATATAT	20	19	6	0	0	12	H	TSD
SRR823377	2L	10954415	10954419	r	TGTTCACACATGAACACGAA	TTCTTATTTGGGATTTTACA	AATATTTGTATTTAGCCTAC	CCTAC	CCTACCGTGATTAATATCAA	18	17	1914	0	0	760	H	Junction
SRR823377	2L	10954415	10954419	r	TGTTCACACATGAACACGAA	TTCTTATTTGGGATTTTACA	AATATTTGTATTTAGCCTAC	CCTAC	CCTACCGTGATTAATATCAA	18	17	1914	0	0	760	H	TSD
SRR823377	2L	10954419	10954415	f	TGTAAAATCCCAAATAAGAA	TTCGTGTTCATGTGTGAACA	TTGATATTAATCACGGTAGG	GTAGG	GTAGGCTAAATACAAATATT	17	18	1858	0	0	759	H	Junction
SRR823377	2L	10954419	10954415	f	TGTAAAATCCCAAATAAGAA	TTCGTGTTCATGTGTGAACA	TTGATATTAATCACGGTAGG	GTAGG	GTAGGCTAAATACAAATATT	17	18	1858	0	0	759	H	TSD
SRR823377	2L	11544541	11544545	r	TGTAAAATCCCAAATAAGAA	TTCGTGTTCATGTGTGAACA	ATCCGAATACTAAACACAAC	ACAAC	ACAACTAACAGCAATAAAAT	4	8	244	0	0	26	H	Junction
SRR823377	2L	11544541	11544545	r	TGTAAAATCCCAAATAAGAA	TTCGTGTTCATGTGTGAACA	ATCCGAATACTAAACACAAC	ACAAC	ACAACTAACAGCAATAAAAT	4	8	244	0	0	26	H	TSD
SRR823377	2L	11544545	11544541	f	TGTTCACACATGAACACGAA	TTCTTATTTGGGATTTTACA	ATTTTATTGCTGTTAGTTGT	GTTGT	GTTGTGTTTAGTATTCGGAT	8	4	244	0	0	30	H	Junction
SRR823377	2L	11544545	11544541	f	TGTTCACACATGAACACGAA	TTCTTATTTGGGATTTTACA	ATTTTATTGCTGTTAGTTGT	GTTGT	GTTGTGTTTAGTATTCGGAT	8	4	244	0	0	30	H	TSD
SRR823377	2L	11565104	11565112	r	AGCTCAAAGAAGCTGGGGTC	GACCCCAGCTTCTTTGAGCT	ACAGGAGATATGACAAGAAT	GACAAGAAT	GACAAGAATGAATAACTTCA	18	16	523	0	0	157	H	Junction
SRR823377	2L	11565104	11565113	r	AGCTCAAAGAAGCTGGGGTC	CGACCCCAGCTTCTTTGAGC	ACAGGAGATATGACAAGAAT	TGACAAGAAT	TGACAAGAATGAATAACTTC	18	16	523	0	0	157	H	Junction
SRR823377	2L	11565112	11565104	f	AGCTCAAAGAAGCTGGGGTC	GACCCCAGCTTCTTTGAGCT	TGAAGTTATTCATTCTTGTC	ATTCTTGTC	ATTCTTGTCATATCTCCTGT	16	18	544	0	0	162	H	Junction
SRR823377	2L	11565113	11565104	f	GCTCAAAGAAGCTGGGGTCG	GACCCCAGCTTCTTTGAGCT	GAAGTTATTCATTCTTGTCA	ATTCTTGTCA	ATTCTTGTCATATCTCCTGT	16	18	544	0	0	161	H	Junction
SRR823377	2L	11787874	11787882	r	AGAGAACTGCAGCCCGCCAC	GCCACCCTTGCAGTTCTCTG	TCACTTTTTACATACATACC	ATACATACC	ATACATACCTCGGACCCCAT	11	19	6	0	0	24	H	Junction
SRR823377	2L	11787875	11787882	r	CAGAGAACTGCAGCCCGCCA	GCCACCCTTGCAGTTCTCTG	TTCACTTTTTACATACATAC	ATACATAC	ATACATACCTCGGACCCCAT	11	19	6	0	0	24	H	Junction
SRR823377	2L	11787875	11787882	r	CAGAGAACTGCAGCCCGCCA	GCCACCCTTGCAGTTCTCTG	TTCACTTTTTACATACATAC	ATACATAC	ATACATACCTCGGACCCCAT	11	19	6	0	0	24	H	TSD
SRR823377	2L	11787882	11787874	f	CAGAGAACTGCAAGGGTGGC	GTGGCGGGCTGCAGTTCTCT	ATGGGGTCCGAGGTATGTAT	GGTATGTAT	GGTATGTATGTAAAAAGTGA	19	11	6	0	0	28	H	Junction
SRR823377	2L	11787882	11787875	f	CAGAGAACTGCAAGGGTGGC	TGGCGGGCTGCAGTTCTCTG	ATGGGGTCCGAGGTATGTAT	GTATGTAT	GTATGTATGTAAAAAGTGAA	19	11	6	0	0	28	H	Junction
SRR823377	2L	11787882	11787875	f	CAGAGAACTGCAAGGGTGGC	TGGCGGGCTGCAGTTCTCTG	ATGGGGTCCGAGGTATGTAT	GTATGTAT	GTATGTATGTAAAAAGTGAA	19	11	6	0	0	28	H	TSD
SRR823377	2L	16280658	16280662	r	TGTTGTAATTTATAATTTAT	TTGAATAGTATATTCCAACA	TAACAAACAAATTTAAAAAG	AAAAG	AAAAGCTTTAAAATTATAAT	5	14	1325	0	0	99	H	Junction
SRR823377	2L	16280658	16280662	r	TGTTGTAATTTATAATTTAT	TTGAATAGTATATTCCAACA	TAACAAACAAATTTAAAAAG	AAAAG	AAAAGCTTTAAAATTATAAT	5	14	1325	0	0	99	H	TSD
SRR823377	2L	16280662	16280658	f	TGTTGGAATATACTATTCAA	ATAAATTATAAATTACAACA	ATTATAATTTTAAAGCTTTT	CTTTT	CTTTTTAAATTTGTTTGTTA	14	5	1042	0	0	93	H	Junction
SRR823377	2L	16280662	16280658	f	TGTTGGAATATACTATTCAA	ATAAATTATAAATTACAACA	ATTATAATTTTAAAGCTTTT	CTTTT	CTTTTTAAATTTGTTTGTTA	14	5	1042	0	0	93	H	TSD
SRR823377	2L	17336254	17336258	r	TGTTGGAATATACTATTCAA	ATAAATTATAAATTACAACA	GTGTGAAAAATTAATAAGGC	AAGGC	AAGGCAATGATTGTTGAGTG	16	6	2766	0	0	1126	H	Junction
SRR823377	2L	17336254	17336258	r	TGTTGGAATATACTATTCAA	ATAAATTATAAATTACAACA	GTGTGAAAAATTAATAAGGC	AAGGC	AAGGCAATGATTGTTGAGTG	16	6	2766	0	0	1126	H	TSD
SRR823377	2L	17336258	17336254	f	TGTTGTAATTTATAATTTAT	TTGAATAGTATATTCCAACA	CACTCAACAATCATTGCCTT	GCCTT	GCCTTATTAATTTTTCACAC	6	16	2381	0	0	947	H	Junction
SRR823377	2L	17336258	17336254	f	TGTTGTAATTTATAATTTAT	TTGAATAGTATATTCCAACA	CACTCAACAATCATTGCCTT	GCCTT	GCCTTATTAATTTTTCACAC	6	16	2381	0	0	947	H	TSD
SRR823377	2L	21021526	21021534	r	AGCTCAAAGAAGCTGGGGTC	GACCCCAGCTTCTTTGAGCT	GGGCAAACGTTAAAAATGAA	AAAAATGAA	AAAAATGAATTTTAAAGGAT	14	29	8208	0	0	1881	H	Junction
SRR823377	2L	21021526	21021535	r	AGCTCAAAGAAGCTGGGGTC	CGACCCCAGCTTCTTTGAGC	GGGCAAACGTTAAAAATGAA	TAAAAATGAA	TAAAAATGAATTTTAAAGGA	14	28	8208	0	0	1881	H	Junction
SRR823377	2L	21021534	21021526	f	AGCTCAAAGAAGCTGGGGTC	GACCCCAGCTTCTTTGAGCT	ATCCTTTAAAATTCATTTTT	TTCATTTTT	TTCATTTTTAACGTTTGCCC	29	14	8048	0	0	1824	H	Junction
SRR823377	2L	21021535	21021526	f	GCTCAAAGAAGCTGGGGTCG	GACCCCAGCTTCTTTGAGCT	TCCTTTAAAATTCATTTTTA	TTCATTTTTA	TTCATTTTTAACGTTTGCCC	28	14	7998	0	0	1815	H	Junction
SRR823377	2L	22908502	22908506	r	TGTTGTAATTTATAATTTAT	TTGAATAGTATATTCCAACA	TTATAAAGAAATTCAATTGT	ATTGT	ATTGTCAACTAGATTTCAAA	18	12	1195	0	0	279	H	Junction
SRR823377	2L	22908502	22908506	r	TGTTGTAATTTATAATTTAT	TTGAATAGTATATTCCAACA	TTATAAAGAAATTCAATTGT	ATTGT	ATTGTCAACTAGATTTCAAA	18	12	1195	0	0	279	H	TSD
SRR823377	2L	22908506	22908502	f	TGTTGGAATATACTATTCAA	ATAAATTATAAATTACAACA	TTTGAAATCTAGTTGACAAT	ACAAT	ACAATTGAATTTCTTTATAA	12	18	1154	0	0	290	H	Junction
SRR823377	2L	22908506	22908502	f	TGTTGGAATATACTATTCAA	ATAAATTATAAATTACAACA	TTTGAAATCTAGTTGACAAT	ACAAT	ACAATTGAATTTCTTTATAA	12	18	1154	0	0	290	H	TSD
SRR823377	2L	22908795	22908791	f	TGTACGGATTATGAGCGGAG	TGAGGCATCACAACTATTCA	TTATAGAAGGTTACGAATAT	AATAT	AATATATTAAGACTATAATT	4	5	1010	0	0	331	H	Junction
SRR823377	2L	22908795	22908791	f	TGTACGGATTATGAGCGGAG	TGAGGCATCACAACTATTCA	TTATAGAAGGTTACGAATAT	AATAT	AATATATTAAGACTATAATT	4	5	1010	0	0	331	H	TSD
SRR823377	2R	168000	168004	r	GTAGTTAATTAGAATTCCAA	TTATGTTCGTATATACTACA	CAACGCAAATCGAAGACGTT	ACGTT	ACGTTTTGTTTTGTTGGTTG	9	4	471	0	0	153	H	Junction
SRR823377	2R	168001	168004	r	TGTAGTTAATTAGAATTCCA	TTATGTTCGTATATACTACA	CCAACGCAAATCGAAGACGT	ACGT	ACGTTTTGTTTTGTTGGTTG	9	4	466	0	0	150	H	Junction
SRR823377	2R	168004	168000	f	TGTAGTATATACGAACATAA	TTGGAATTCTAATTAACTAC	CAACCAACAAAACAAAACGT	AACGT	AACGTCTTCGATTTGCGTTG	4	9	479	0	0	146	H	Junction
SRR823377	2R	168004	168001	f	TGTAGTATATACGAACATAA	TGGAATTCTAATTAACTACA	CAACCAACAAAACAAAACGT	ACGT	ACGTCTTCGATTTGCGTTGG	4	9	479	0	0	146	H	Junction
SRR823377	2R	168557	168562	r	GTTCACACATGAACACGAAT	TTCTTATTTGGGATTTTACA	GGTATTGACCTTACCAAAGT	CAAAGT	CAAAGTTTGTGCAAATTCTA	22	28	371	0	0	59	H	Junction
SRR823377	2R	168558	168562	r	TGTTCACACATGAACACGAA	TTCTTATTTGGGATTTTACA	TGGTATTGACCTTACCAAAG	CAAAG	CAAAGTTTGTGCAAATTCTA	23	28	376	0	0	59	H	Junction
SRR823377	2R	168558	168562	r	TGTTCACACATGAACACGAA	TTCTTATTTGGGATTTTACA	TGGTATTGACCTTACCAAAG	CAAAG	CAAAGTTTGTGCAAATTCTA	23	28	376	0	0	59	H	TSD
SRR823377	2R	168562	168557	f	TGTAAAATCCCAAATAAGAA	ATTCGTGTTCATGTGTGAAC	TAGAATTTGCACAAACTTTG	ACTTTG	ACTTTGGTAAGGTCAATACC	28	22	382	0	0	70	H	Junction
SRR823377	2R	168562	168558	f	TGTAAAATCCCAAATAAGAA	TTCGTGTTCATGTGTGAACA	TAGAATTTGCACAAACTTTG	CTTTG	CTTTGGTAAGGTCAATACCA	28	23	382	0	0	70	H	Junction
SRR823377	2R	168562	168558	f	TGTAAAATCCCAAATAAGAA	TTCGTGTTCATGTGTGAACA	TAGAATTTGCACAAACTTTG	CTTTG	CTTTGGTAAGGTCAATACCA	28	23	382	0	0	70	H	TSD
SRR823377	2R	512858	512862	r	TGTTCACACATGAACACGAA	TTCTCATTTGGGATTTTACA	TTAATATACAACAAACACCC	CACCC	CACCCTCACTAATTACGGGA	13	7	127	0	0	52	H	Junction
SRR823377	2R	512862	512858	f	TGTAAAATCCCAAATGAGAA	TTCGTGTTCATGTGTGAACA	TCCCGTAATTAGTGAGGGTG	GGGTG	GGGTGTTTGTTGTATATTAA	7	13	112	0	0	36	H	Junction
SRR823377	2R	1066589	1066593	r	TGTTGGAATATACTATTCAA	ATAAATTATAAATTACAACA	GTGTGAAAAATTAATAAGGC	AAGGC	AAGGCAATGATTGTTGAGTG	16	6	2766	0	0	1126	H	Junction
SRR823377	2R	1066589	1066593	r	TGTTGGAATATACTATTCAA	ATAAATTATAAATTACAACA	GTGTGAAAAATTAATAAGGC	AAGGC	AAGGCAATGATTGTTGAGTG	16	6	2766	0	0	1126	H	TSD
SRR823377	2R	1066593	1066589	f	TGTTGTAATTTATAATTTAT	TTGAATAGTATATTCCAACA	CACTCAACAATCATTGCCTT	GCCTT	GCCTTATTAATTTTTCACAC	6	16	2381	0	0	947	H	Junction
SRR823377	2R	1066593	1066589	f	TGTTGTAATTTATAATTTAT	TTGAATAGTATATTCCAACA	CACTCAACAATCATTGCCTT	GCCTT	GCCTTATTAATTTTTCACAC	6	16	2381	0	0	947	H	TSD
SRR823377	2R	1075944	1075952	r	AGCTCAAAGAAGCTGGGGTC	GACCCCAGCTTCTTTGAGCT	GGGCAAACGTTAAAAATGAA	AAAAATGAA	AAAAATGAATTTTAAAGGAT	14	29	8208	0	0	1881	H	Junction
SRR823377	2R	1075944	1075953	r	AGCTCAAAGAAGCTGGGGTC	CGACCCCAGCTTCTTTGAGC	GGGCAAACGTTAAAAATGAA	TAAAAATGAA	TAAAAATGAATTTTAAAGGA	14	28	8208	0	0	1881	H	Junction
SRR823377	2R	1075952	1075944	f	AGCTCAAAGAAGCTGGGGTC	GACCCCAGCTTCTTTGAGCT	ATCCTTTAAAATTCATTTTT	TTCATTTTT	TTCATTTTTAACGTTTGCCC	29	14	8048	0	0	1824	H	Junction
SRR823377	2R	1075953	1075944	f	GCTCAAAGAAGCTGGGGTCG	GACCCCAGCTTCTTTGAGCT	TCCTTTAAAATTCATTTTTA	TTCATTTTTA	TTCATTTTTAACGTTTGCCC	28	14	7998	0	0	1815	H	Junction
SRR823377	2R	1202460	1202464	r	TGTTGTAATTTATAATTTAT	TTGAATAGTATATTCCAACA	TTATAAAGAAATTCAATTGT	ATTGT	ATTGTCAACTAGATTTCAAA	18	12	1195	0	0	279	H	Junction
SRR823377	2R	1202460	1202464	r	TGTTGTAATTTATAATTTAT	TTGAATAGTATATTCCAACA	TTATAAAGAAATTCAATTGT	ATTGT	ATTGTCAACTAGATTTCAAA	18	12	1195	0	0	279	H	TSD
SRR823377	2R	1202464	1202460	f	TGTTGGAATATACTATTCAA	ATAAATTATAAATTACAACA	TTTGAAATCTAGTTGACAAT	ACAAT	ACAATTGAATTTCTTTATAA	12	18	1154	0	0	290	H	Junction
SRR823377	2R	1202464	1202460	f	TGTTGGAATATACTATTCAA	ATAAATTATAAATTACAACA	TTTGAAATCTAGTTGACAAT	ACAAT	ACAATTGAATTTCTTTATAA	12	18	1154	0	0	290	H	TSD
SRR823377	2R	1202753	1202749	f	TGTACGGATTATGAGCGGAG	TGAGGCATCACAACTATTCA	TTATAGAAGGTTACGAATAT	AATAT	AATATATTAAGACTATAATT	4	5	1010	0	0	331	H	Junction
SRR823377	2R	1202753	1202749	f	TGTACGGATTATGAGCGGAG	TGAGGCATCACAACTATTCA	TTATAGAAGGTTACGAATAT	AATAT	AATATATTAAGACTATAATT	4	5	1010	0	0	331	H	TSD
SRR823377	2R	2166041	2166045	r	TGTTCACACATGAACACGAA	TTCTTATTTGGGATTTTACA	ATTTTATTGCTGTTAGTTGT	GTTGT	GTTGTGTTTAGTATTCGGAT	8	4	244	0	0	30	H	Junction
SRR823377	2R	2166041	2166045	r	TGTTCACACATGAACACGAA	TTCTTATTTGGGATTTTACA	ATTTTATTGCTGTTAGTTGT	GTTGT	GTTGTGTTTAGTATTCGGAT	8	4	244	0	0	30	H	TSD
SRR823377	2R	2166045	2166041	f	TGTAAAATCCCAAATAAGAA	TTCGTGTTCATGTGTGAACA	ATCCGAATACTAAACACAAC	ACAAC	ACAACTAACAGCAATAAAAT	4	8	244	0	0	26	H	Junction
SRR823377	2R	2166045	2166041	f	TGTAAAATCCCAAATAAGAA	TTCGTGTTCATGTGTGAACA	ATCCGAATACTAAACACAAC	ACAAC	ACAACTAACAGCAATAAAAT	4	8	244	0	0	26	H	TSD
SRR823377	2R	2994433	2994440	r	ATGATGAAATAACATAAGGT	CTTATGTTATTTCATCATGG	CTAATTAGTTAGGCTATCCC	GCTATCCC	GCTATCCCAAGCGCAGCGGA	7	9	63	0	0	70	H	TSD
SRR823377	2R	2994434	2994441	r	CATGATGAAATAACATAAGG	CCTTATGTTATTTCATCATG	TCTAATTAGTTAGGCTATCC	GGCTATCC	GGCTATCCCAAGCGCAGCGG	7	9	64	0	0	70	H	TSD
SRR823377	2R	2994436	2994440	r	CCCATGATGAAATAACATAA	CTTATGTTATTTCATCATGG	ATTCTAATTAGTTAGGCTAT	GCTAT	GCTATCCCAAGCGCAGCGGA	7	9	64	0	0	71	H	TSD
SRR823377	2R	2994440	2994436	f	CCATGATGAAATAACATAAG	TTATGTTATTTCATCATGGG	TCCGCTGCGCTTGGGATAGC	ATAGC	ATAGCCTAACTAATTAGAAT	9	7	396	0	0	319	H	TSD
SRR823377	2R	2994440	2994433	f	CCATGATGAAATAACATAAG	ACCTTATGTTATTTCATCAT	TCCGCTGCGCTTGGGATAGC	GGGATAGC	GGGATAGCCTAACTAATTAG	9	7	388	0	0	319	H	TSD
SRR823377	2R	2994441	2994434	f	CATGATGAAATAACATAAGG	CCTTATGTTATTTCATCATG	CCGCTGCGCTTGGGATAGCC	GGATAGCC	GGATAGCCTAACTAATTAGA	9	7	387	0	0	309	H	TSD
SRR823377	2R	6271677	6271681	r	TGTAAAATCCCAAATAAGAA	TTCGTGTTCATGTGTGAACA	TCGTTGTCGGCTTAAGACTC	GACTC	GACTCAACGTACAGAGGTTT	4	5	19	0	0	15	H	Junction
SRR823377	2R	6271677	6271682	r	TGTAAAATCCCAAATAAGAA	ATTCGTGTTCATGTGTGAAC	TCGTTGTCGGCTTAAGACTC	AGACTC	AGACTCAACGTACAGAGGTT	4	5	19	0	0	15	H	Junction
SRR823377	2R	6271677	6271681	r	TGTAAAATCCCAAATAAGAA	TTCGTGTTCATGTGTGAACA	TCGTTGTCGGCTTAAGACTC	GACTC	GACTCAACGTACAGAGGTTT	4	5	19	0	0	15	H	TSD
SRR823377	2R	6271681	6271677	f	TGTTCACACATGAACACGAA	TTCTTATTTGGGATTTTACA	AAACCTCTGTACGTTGAGTC	GAGTC	GAGTCTTAAGCCGACAACGA	5	4	19	0	0	15	H	Junction
SRR823377	2R	6271681	6271677	f	TGTTCACACATGAACACGAA	TTCTTATTTGGGATTTTACA	AAACCTCTGTACGTTGAGTC	GAGTC	GAGTCTTAAGCCGACAACGA	5	4	19	0	0	15	H	TSD
SRR823377	2R	6271682	6271677	f	GTTCACACATGAACACGAAT	TTCTTATTTGGGATTTTACA	AACCTCTGTACGTTGAGTCT	GAGTCT	GAGTCTTAAGCCGACAACGA	5	4	19	0	0	15	H	Junction
SRR823377	2R	10006661	10006665	r	TGTTGGAATATACTATTCAA	ATAAATTATAAATTACAACA	ATTATAATTTTAAAGCTTTT	CTTTT	CTTTTTAAATTTGTTTGTTA	14	5	1042	0	0	93	H	Junction
SRR823377	2R	10006661	10006665	r	TGTTGGAATATACTATTCAA	ATAAATTATAAATTACAACA	ATTATAATTTTAAAGCTTTT	CTTTT	CTTTTTAAATTTGTTTGTTA	14	5	1042	0	0	93	H	TSD
SRR823377	2R	10006665	10006661	f	TGTTGTAATTTATAATTTAT	TTGAATAGTATATTCCAACA	TAACAAACAAATTTAAAAAG	AAAAG	AAAAGCTTTAAAATTATAAT	5	14	1325	0	0	99	H	Junction
SRR823377	2R	10006665	10006661	f	TGTTGTAATTTATAATTTAT	TTGAATAGTATATTCCAACA	TAACAAACAAATTTAAAAAG	AAAAG	AAAAGCTTTAAAATTATAAT	5	14	1325	0	0	99	H	TSD
SRR823377	2R	10178671	10178675	r	TGTAAAATCCCAAATAAGAA	TTCGTGTTCATGTGTGAACA	TTGATATTAATCACGGTAGG	GTAGG	GTAGGCTAAATACAAATATT	17	18	1858	0	0	759	H	Junction
SRR823377	2R	10178671	10178675	r	TGTAAAATCCCAAATAAGAA	TTCGTGTTCATGTGTGAACA	TTGATATTAATCACGGTAGG	GTAGG	GTAGGCTAAATACAAATATT	17	18	1858	0	0	759	H	TSD
SRR823377	2R	10178675	10178671	f	TGTTCACACATGAACACGAA	TTCTTATTTGGGATTTTACA	AATATTTGTATTTAGCCTAC	CCTAC	CCTACCGTGATTAATATCAA	18	17	1914	0	0	760	H	Junction
SRR823377	2R	10178675	10178671	f	TGTTCACACATGAACACGAA	TTCTTATTTGGGATTTTACA	AATATTTGTATTTAGCCTAC	CCTAC	CCTACCGTGATTAATATCAA	18	17	1914	0	0	760	H	TSD
SRR823377	2R	10428836	10428840	r	TGTACGGATTATGAGCGGAG	TGAGGCATCACAACTATTCA	CGAGCTACTGGGAGGGAACT	GAACT	GAACTCTTCTAATTAAACTT	7	5	17	0	0	6	H	Junction
SRR823377	2R	10428836	10428840	r	TGTACGGATTATGAGCGGAG	TGAGGCATCACAACTATTCA	CGAGCTACTGGGAGGGAACT	GAACT	GAACTCTTCTAATTAAACTT	7	5	17	0	0	6	H	TSD
SRR823377	2R	10428840	10428836	f	TGAATAGTTGTGATGCCTCA	CTCCGCTCATAATCCGTACA	AAGTTTAATTAGAAGAGTTC	AGTTC	AGTTCCCTCCCAGTAGCTCG	5	7	17	0	0	8	H	Junction
SRR823377	2R	10428840	10428836	f	TGAATAGTTGTGATGCCTCA	CTCCGCTCATAATCCGTACA	AAGTTTAATTAGAAGAGTTC	AGTTC	AGTTCCCTCCCAGTAGCTCG	5	7	17	0	0	8	H	TSD
SRR823377	2R	10475536	10475543	r	CATGATGAAATAACATAAGG	CCTTATGTTATTTCATCATG	CGTAGTATCTCCGTCTCGGC	GTCTCGGC	GTCTCGGCGCTCCGCTCCGA	4	7	12	0	0	39	H	TSD
SRR823377	2R	10475543	10475536	f	CATGATGAAATAACATAAGG	CCTTATGTTATTTCATCATG	TCGGAGCGGAGCGCCGAGAC	GCCGAGAC	GCCGAGACGGAGATACTACG	7	4	14	0	0	36	H	TSD
SRR823377	2R	15084399	15084406	r	CAGAGAACTGCAGCCCGCCA	GCCACCCTTGCAGTTCTCTG	GTGGGCGGCGAGGTGGGCGT	GTGGGCGT	GTGGGCGTACGCAAATCCTT	23	21	3	0	0	15	H	Junction
SRR823377	2R	15084399	15084407	r	CAGAGAACTGCAGCCCGCCA	TGCCACCCTTGCAGTTCTCT	GTGGGCGGCGAGGTGGGCGT	GGTGGGCGT	GGTGGGCGTACGCAAATCCT	23	22	3	0	0	15	H	Junction
SRR823377	2R	15084399	15084406	r	CAGAGAACTGCAGCCCGCCA	GCCACCCTTGCAGTTCTCTG	GTGGGCGGCGAGGTGGGCGT	GTGGGCGT	GTGGGCGTACGCAAATCCTT	23	20	3	0	0	15	H	TSD
SRR823377	2R	15084400	15084404	r	TCAGAGAACTGCAGCCCGCC	CACCCTTGCAGTTCTCTGGT	AGTGGGCGGCGAGGTGGGCG	GGGCG	GGGCGTACGCAAATCCTTTG	23	21	3	0	0	15	H	TSD
SRR823377	2R	15084400	15084407	r	TCAGAGAACTGCAGCCCGCC	TGCCACCCTTGCAGTTCTCT	AGTGGGCGGCGAGGTGGGCG	GGTGGGCG	GGTGGGCGTACGCAAATCCT	23	21	3	0	0	15	H	TSD
SRR823377	2R	15084404	15084400	f	ACCAGAGAACTGCAAGGGTG	GGCGGGCTGCAGTTCTCTGA	CAAAGGATTTGCGTACGCCC	CGCCC	CGCCCACCTCGCCGCCCACT	21	23	3	0	0	11	H	TSD
SRR823377	2R	15084406	15084399	f	CAGAGAACTGCAAGGGTGGC	TGGCGGGCTGCAGTTCTCTG	AAGGATTTGCGTACGCCCAC	ACGCCCAC	ACGCCCACCTCGCCGCCCAC	21	23	3	0	0	11	H	Junction
SRR823377	2R	15084406	15084399	f	CAGAGAACTGCAAGGGTGGC	TGGCGGGCTGCAGTTCTCTG	AAGGATTTGCGTACGCCCAC	ACGCCCAC	ACGCCCACCTCGCCGCCCAC	20	23	3	0	0	11	H	TSD
SRR823377	2R	15084407	15084399	f	AGAGAACTGCAAGGGTGGCA	TGGCGGGCTGCAGTTCTCTG	AGGATTTGCGTACGCCCACC	ACGCCCACC	ACGCCCACCTCGCCGCCCAC	22	23	3	0	0	12	H	Junction
SRR823377	2R	15084407	15084400	f	AGAGAACTGCAAGGGTGGCA	GGCGGGCTGCAGTTCTCTGA	AGGATTTGCGTACGCCCACC	CGCCCACC	CGCCCACCTCGCCGCCCACT	21	23	3	0	0	12	H	TSD
SRR823377	2R	16543418	16543427	r	GCTCAAAGAAGCTGGGGTCG	GACCCCAGCTTCTTTGAGCT	GAAGTTATTCATTCTTGTCA	ATTCTTGTCA	ATTCTTGTCATATCTCCTGT	16	18	544	0	0	161	H	Junction
SRR823377	2R	16543419	16543427	r	AGCTCAAAGAAGCTGGGGTC	GACCCCAGCTTCTTTGAGCT	TGAAGTTATTCATTCTTGTC	ATTCTTGTC	ATTCTTGTCATATCTCCTGT	16	18	544	0	0	162	H	Junction
SRR823377	2R	16543427	16543418	f	AGCTCAAAGAAGCTGGGGTC	CGACCCCAGCTTCTTTGAGC	ACAGGAGATATGACAAGAAT	TGACAAGAAT	TGACAAGAATGAATAACTTC	18	16	523	0	0	157	H	Junction
SRR823377	2R	16543427	16543419	f	AGCTCAAAGAAGCTGGGGTC	GACCCCAGCTTCTTTGAGCT	ACAGGAGATATGACAAGAAT	GACAAGAAT	GACAAGAATGAATAACTTCA	18	16	523	0	0	157	H	Junction
SRR823377	2R	20821539	20821535	f	TCAGAGAACTGCAGCCCGCC	CACCCTTGCAGTTCTCTGGT	CCAGCCGTATGGGGTTTAGT	TTAGT	TTAGTTTAAGGATTTTTTGC	10	25	1	0	0	6	M	TSD
SRR823377	2R	20821539	20821532	f	TCAGAGAACTGCAGCCCGCC	TGCCACCCTTGCAGTTCTCT	CCAGCCGTATGGGGTTTAGT	GGTTTAGT	GGTTTAGTTTAAGGATTTTT	10	25	1	0	0	6	M	TSD
SRR823377	2R	20821540	20821532	f	CAGAGAACTGCAGCCCGCCA	TGCCACCCTTGCAGTTCTCT	CAGCCGTATGGGGTTTAGTT	GGTTTAGTT	GGTTTAGTTTAAGGATTTTT	10	25	1	0	0	6	M	Junction
SRR823377	2R	20821540	20821533	f	CAGAGAACTGCAGCCCGCCA	GCCACCCTTGCAGTTCTCTG	CAGCCGTATGGGGTTTAGTT	GTTTAGTT	GTTTAGTTTAAGGATTTTTT	10	25	1	0	0	6	M	Junction
SRR823377	2R	20821540	20821536	f	CAGAGAACTGCAGCCCGCCA	ACCCTTGCAGTTCTCTGGTT	CAGCCGTATGGGGTTTAGTT	TAGTT	TAGTTTAAGGATTTTTTGCG	10	25	1	0	0	6	M	TSD
SRR823377	2R	20821540	20821533	f	CAGAGAACTGCAGCCCGCCA	GCCACCCTTGCAGTTCTCTG	CAGCCGTATGGGGTTTAGTT	GTTTAGTT	GTTTAGTTTAAGGATTTTTT	10	25	1	0	0	6	M	TSD
SRR823377	2R	25258337	25258344	r	ATGATGAAATAACATAAGGT	CTTATGTTATTTCATCATGC	TAATATCTATACACACTGGC	ACACTGGC	ACACTGGCGTTCACTACATT	27	17	767	0	0	692	H	TSD
SRR823377	2R	25258338	25258345	r	CATGATGAAATAACATAAGG	CCTTATGTTATTTCATCATG	CTAATATCTATACACACTGG	CACACTGG	CACACTGGCGTTCACTACAT	27	17	773	0	0	682	H	TSD
SRR823377	2R	25258344	25258337	f	GCATGATGAAATAACATAAG	ACCTTATGTTATTTCATCAT	AATGTAGTGAACGCCAGTGT	GCCAGTGT	GCCAGTGTGTATAGATATTA	17	27	1627	0	0	1233	H	TSD
SRR823377	2R	25258345	25258338	f	CATGATGAAATAACATAAGG	CCTTATGTTATTTCATCATG	ATGTAGTGAACGCCAGTGTG	CCAGTGTG	CCAGTGTGTATAGATATTAG	17	27	1627	0	0	1211	H	TSD
SRR823377	3L	112003	112007	r	TGTAAAATCCCAAATAAGAA	TTCGTGTTCATGTGTGAACA	TTGATATTAATCACGGTAGG	GTAGG	GTAGGCTAAATACAAATATT	17	18	1858	0	0	759	H	Junction
SRR823377	3L	112003	112007	r	TGTAAAATCCCAAATAAGAA	TTCGTGTTCATGTGTGAACA	TTGATATTAATCACGGTAGG	GTAGG	GTAGGCTAAATACAAATATT	17	18	1858	0	0	759	H	TSD
SRR823377	3L	112007	112003	f	TGTTCACACATGAACACGAA	TTCTTATTTGGGATTTTACA	AATATTTGTATTTAGCCTAC	CCTAC	CCTACCGTGATTAATATCAA	18	17	1914	0	0	760	H	Junction
SRR823377	3L	112007	112003	f	TGTTCACACATGAACACGAA	TTCTTATTTGGGATTTTACA	AATATTTGTATTTAGCCTAC	CCTAC	CCTACCGTGATTAATATCAA	18	17	1914	0	0	760	H	TSD
SRR823377	3L	603579	603586	r	CATGATGAAATAACATAAGG	CCTTATGTTATTTCATCATG	TTAAAATTTTGCGTGTGAAC	GTGTGAAC	GTGTGAACAGAAAAGAAATC	5	5	27	0	0	9	H	TSD
SRR823377	3L	603586	603579	f	CATGATGAAATAACATAAGG	CCTTATGTTATTTCATCATG	GATTTCTTTTCTGTTCACAC	GTTCACAC	GTTCACACGCAAAATTTTAA	5	5	29	0	0	7	H	TSD
SRR823377	3L	1486215	1486219	r	TGTTGTAATTTATAATTTAT	TTGAATAGTATATTCCAACA	CACTCAACAATCATTGCCTT	GCCTT	GCCTTATTAATTTTTCACAC	6	16	2381	0	0	947	H	Junction
SRR823377	3L	1486215	1486219	r	TGTTGTAATTTATAATTTAT	TTGAATAGTATATTCCAACA	CACTCAACAATCATTGCCTT	GCCTT	GCCTTATTAATTTTTCACAC	6	16	2381	0	0	947	H	TSD
SRR823377	3L	1486219	1486215	f	TGTTGGAATATACTATTCAA	ATAAATTATAAATTACAACA	GTGTGAAAAATTAATAAGGC	AAGGC	AAGGCAATGATTGTTGAGTG	16	6	2766	0	0	1126	H	Junction
SRR823377	3L	1486219	1486215	f	TGTTGGAATATACTATTCAA	ATAAATTATAAATTACAACA	GTGTGAAAAATTAATAAGGC	AAGGC	AAGGCAATGATTGTTGAGTG	16	6	2766	0	0	1126	H	TSD
SRR823377	3L	2306666	2306669	r	TGTAGTTAATTAGAATTCCA	TTATGTTCGTATATACTACA	AATAAAATTAAATACCCGGC	CGGC	CGGCATAAATAGAATGTCAG	6	5	28	0	0	13	H	Junction
SRR823377	3L	2489629	2489632	r	TGTAATGATGAACTCCAATT	TTGCATAGGCACATACTACA	TGCAAACAGCTCACGTAGGT	AGGT	AGGTAAATAAACCAAATATA	8	6	22	0	0	10	H	Junction
SRR823377	3L	2489632	2489629	f	TGTAGTATGTGCCTATGCAA	AATTGGAGTTCATCATTACA	TATATTTGGTTTATTTACCT	ACCT	ACCTACGTGAGCTGTTTGCA	6	8	22	0	0	14	H	Junction
SRR823377	3L	3461532	3461539	r	ATGATGAAATAACATAAGGT	CTTATGTTATTTCATCATGC	TGGTTATCAAGCTGTGGACC	TGTGGACC	TGTGGACCAAATATGTGAGT	8	11	16	0	0	17	H	TSD
SRR823377	3L	3461533	3461540	r	CATGATGAAATAACATAAGG	CCTTATGTTATTTCATCATG	TTGGTTATCAAGCTGTGGAC	CTGTGGAC	CTGTGGACCAAATATGTGAG	8	11	15	0	0	17	H	TSD
SRR823377	3L	3461534	3461541	r	CCATGATGAAATAACATAAG	ACCTTATGTTATTTCATCAT	CTTGGTTATCAAGCTGTGGA	GCTGTGGA	GCTGTGGACCAAATATGTGA	8	11	15	0	0	14	H	TSD
SRR823377	3L	3461535	3461539	r	ACCATGATGAAATAACATAA	CTTATGTTATTTCATCATGC	CCTTGGTTATCAAGCTGTGG	TGTGG	TGTGGACCAAATATGTGAGT	8	11	15	0	0	14	H	TSD
SRR823377	3L	3461539	3461535	f	GCATGATGAAATAACATAAG	TTATGTTATTTCATCATGGT	ACTCACATATTTGGTCCACA	CCACA	CCACAGCTTGATAACCAAGG	11	8	15	0	0	13	H	TSD
SRR823377	3L	3461539	3461532	f	GCATGATGAAATAACATAAG	ACCTTATGTTATTTCATCAT	ACTCACATATTTGGTCCACA	GGTCCACA	GGTCCACAGCTTGATAACCA	11	8	15	0	0	13	H	TSD
SRR823377	3L	3461540	3461533	f	CATGATGAAATAACATAAGG	CCTTATGTTATTTCATCATG	CTCACATATTTGGTCCACAG	GTCCACAG	GTCCACAGCTTGATAACCAA	11	8	15	0	0	13	H	TSD
SRR823377	3L	3461541	3461534	f	ATGATGAAATAACATAAGGT	CTTATGTTATTTCATCATGG	TCACATATTTGGTCCACAGC	TCCACAGC	TCCACAGCTTGATAACCAAG	11	8	15	0	0	13	H	TSD
SRR823377	3L	3521002	3521010	r	AGCTCAAAGAAGCTGGGGTC	GACCCCAGCTTCTTTGAGCT	TTTCGCCCCCTCGAGTTATG	CGAGTTATG	CGAGTTATGCATTTCTTTCT	6	7	15	0	0	7	H	Junction
SRR823377	3L	3521002	3521011	r	AGCTCAAAGAAGCTGGGGTC	CGACCCCAGCTTCTTTGAGC	TTTCGCCCCCTCGAGTTATG	TCGAGTTATG	TCGAGTTATGCATTTCTTTC	6	7	15	0	0	7	H	Junction
SRR823377	3L	3521010	3521002	f	AGCTCAAAGAAGCTGGGGTC	GACCCCAGCTTCTTTGAGCT	AGAAAGAAATGCATAACTCG	CATAACTCG	CATAACTCGAGGGGGCGAAA	7	6	14	0	0	4	H	Junction
SRR823377	3L	3521011	3521002	f	GCTCAAAGAAGCTGGGGTCG	GACCCCAGCTTCTTTGAGCT	GAAAGAAATGCATAACTCGA	CATAACTCGA	CATAACTCGAGGGGGCGAAA	7	6	14	0	0	4	H	Junction
SRR823377	3L	4531244	4531251	r	CAGAGAACTGCAAGGGTGGC	TGGCGGGCTGCAGTTCTCTG	ACCATCTGCATGGTGCAAAC	GTGCAAAC	GTGCAAACTGTCTTACCAAT	13	4	14	0	0	19	H	Junction
SRR823377	3L	4531244	4531252	r	CAGAGAACTGCAAGGGTGGC	GTGGCGGGCTGCAGTTCTCT	ACCATCTGCATGGTGCAAAC	GGTGCAAAC	GGTGCAAACTGTCTTACCAA	13	4	14	0	0	19	H	Junction
SRR823377	3L	4531244	4531253	r	CAGAGAACTGCAAGGGTGGC	AGTGGCGGGCTGCAGTTCTC	ACCATCTGCATGGTGCAAAC	TGGTGCAAAC	TGGTGCAAACTGTCTTACCA	13	4	14	0	0	19	H	Junction
SRR823377	3L	4531244	4531248	r	CAGAGAACTGCAAGGGTGGC	CGGGCTGCAGTTCTCTGGTG	ACCATCTGCATGGTGCAAAC	CAAAC	CAAACTGTCTTACCAATTCG	13	5	14	0	0	19	H	TSD
SRR823377	3L	4531244	4531251	r	CAGAGAACTGCAAGGGTGGC	TGGCGGGCTGCAGTTCTCTG	ACCATCTGCATGGTGCAAAC	GTGCAAAC	GTGCAAACTGTCTTACCAAT	13	4	14	0	0	19	H	TSD
SRR823377	3L	4531246	4531250	r	ACCAGAGAACTGCAAGGGTG	GGCGGGCTGCAGTTCTCTGG	TGACCATCTGCATGGTGCAA	TGCAA	TGCAAACTGTCTTACCAATT	13	5	14	0	0	23	H	TSD
SRR823377	3L	4531247	4531251	r	AACCAGAGAACTGCAAGGGT	TGGCGGGCTGCAGTTCTCTG	CTGACCATCTGCATGGTGCA	GTGCA	GTGCAAACTGTCTTACCAAT	13	4	14	0	0	23	H	TSD
SRR823377	3L	4531248	4531244	f	CACCAGAGAACTGCAGCCCG	GCCACCCTTGCAGTTCTCTG	CGAATTGGTAAGACAGTTTG	GTTTG	GTTTGCACCATGCAGATGGT	5	13	14	0	0	20	H	TSD
SRR823377	3L	4531250	4531246	f	CCAGAGAACTGCAGCCCGCC	CACCCTTGCAGTTCTCTGGT	AATTGGTAAGACAGTTTGCA	TTGCA	TTGCACCATGCAGATGGTCA	5	13	17	0	0	20	H	TSD
SRR823377	3L	4531251	4531244	f	CAGAGAACTGCAGCCCGCCA	GCCACCCTTGCAGTTCTCTG	ATTGGTAAGACAGTTTGCAC	GTTTGCAC	GTTTGCACCATGCAGATGGT	4	13	17	0	0	20	H	Junction
SRR823377	3L	4531251	4531247	f	CAGAGAACTGCAGCCCGCCA	ACCCTTGCAGTTCTCTGGTT	ATTGGTAAGACAGTTTGCAC	TGCAC	TGCACCATGCAGATGGTCAG	4	13	17	0	0	20	H	TSD
SRR823377	3L	4531251	4531244	f	CAGAGAACTGCAGCCCGCCA	GCCACCCTTGCAGTTCTCTG	ATTGGTAAGACAGTTTGCAC	GTTTGCAC	GTTTGCACCATGCAGATGGT	4	13	17	0	0	20	H	TSD
SRR823377	3L	4531252	4531244	f	AGAGAACTGCAGCCCGCCAC	GCCACCCTTGCAGTTCTCTG	TTGGTAAGACAGTTTGCACC	GTTTGCACC	GTTTGCACCATGCAGATGGT	4	13	16	0	0	20	H	Junction
SRR823377	3L	4531253	4531244	f	GAGAACTGCAGCCCGCCACT	GCCACCCTTGCAGTTCTCTG	TGGTAAGACAGTTTGCACCA	GTTTGCACCA	GTTTGCACCATGCAGATGGT	4	13	16	0	0	20	H	Junction
SRR823377	3L	7259814	7259819	r	GTAAAATCCCAAATAAGAAG	TTCGTGTTCATGTGTGAACA	TTAAGTTCAACATATTTAGT	TTTAGT	TTTAGTTTATTTACTACTTC	7	5	22	0	0	13	H	Junction
SRR823377	3L	7259814	7259820	r	GTAAAATCCCAAATAAGAAG	ATTCGTGTTCATGTGTGAAC	TTAAGTTCAACATATTTAGT	ATTTAGT	ATTTAGTTTATTTACTACTT	7	4	22	0	0	13	H	Junction
SRR823377	3L	7259815	7259819	r	TGTAAAATCCCAAATAAGAA	TTCGTGTTCATGTGTGAACA	GTTAAGTTCAACATATTTAG	TTTAG	TTTAGTTTATTTACTACTTC	7	5	22	0	0	13	H	Junction
SRR823377	3L	7259815	7259820	r	TGTAAAATCCCAAATAAGAA	ATTCGTGTTCATGTGTGAAC	GTTAAGTTCAACATATTTAG	ATTTAG	ATTTAGTTTATTTACTACTT	7	4	22	0	0	13	H	Junction
SRR823377	3L	7259815	7259819	r	TGTAAAATCCCAAATAAGAA	TTCGTGTTCATGTGTGAACA	GTTAAGTTCAACATATTTAG	TTTAG	TTTAGTTTATTTACTACTTC	7	5	22	0	0	13	H	TSD
SRR823377	3L	7259819	7259814	f	TGTTCACACATGAACACGAA	CTTCTTATTTGGGATTTTAC	GAAGTAGTAAATAAACTAAA	ACTAAA	ACTAAATATGTTGAACTTAA	5	7	24	0	0	13	H	Junction
SRR823377	3L	7259819	7259815	f	TGTTCACACATGAACACGAA	TTCTTATTTGGGATTTTACA	GAAGTAGTAAATAAACTAAA	CTAAA	CTAAATATGTTGAACTTAAC	5	7	24	0	0	13	H	Junction
SRR823377	3L	7259819	7259815	f	TGTTCACACATGAACACGAA	TTCTTATTTGGGATTTTACA	GAAGTAGTAAATAAACTAAA	CTAAA	CTAAATATGTTGAACTTAAC	5	7	24	0	0	13	H	TSD
SRR823377	3L	7259820	7259814	f	GTTCACACATGAACACGAAT	CTTCTTATTTGGGATTTTAC	AAGTAGTAAATAAACTAAAT	ACTAAAT	ACTAAATATGTTGAACTTAA	4	7	26	0	0	13	H	Junction
SRR823377	3L	7259820	7259815	f	GTTCACACATGAACACGAAT	TTCTTATTTGGGATTTTACA	AAGTAGTAAATAAACTAAAT	CTAAAT	CTAAATATGTTGAACTTAAC	4	7	26	0	0	13	H	Junction
SRR823377	3L	11009306	11009310	r	CATGATGAAATAACATAAGG	TATGTTATTTCATCATGGGC	CGGCGAATGAGAGGCCAACA	CAACA	CAACAGTCGGCACTAACACA	5	6	15	0	0	26	H	TSD
SRR823377	3L	11009306	11009313	r	CATGATGAAATAACATAAGG	CCTTATGTTATTTCATCATG	CGGCGAATGAGAGGCCAACA	GGCCAACA	GGCCAACAGTCGGCACTAAC	5	7	15	0	0	26	H	TSD
SRR823377	3L	11009310	11009306	f	GCCCATGATGAAATAACATA	CCTTATGTTATTTCATCATG	TGTGTTAGTGCCGACTGTTG	TGTTG	TGTTGGCCTCTCATTCGCCG	6	5	15	0	0	23	H	TSD
SRR823377	3L	11009313	11009306	f	CATGATGAAATAACATAAGG	CCTTATGTTATTTCATCATG	GTTAGTGCCGACTGTTGGCC	TGTTGGCC	TGTTGGCCTCTCATTCGCCG	7	5	17	0	0	23	H	TSD
SRR823377	3L	12959254	12959262	r	AGCTCAAAGAAGCTGGGGTC	GACCCCAGCTTCTTTGAGCT	ACAGGAGATATGACAAGAAT	GACAAGAAT	GACAAGAATGAATAACTTCA	18	16	523	0	0	157	H	Junction
SRR823377	3L	12959254	12959263	r	AGCTCAAAGAAGCTGGGGTC	CGACCCCAGCTTCTTTGAGC	ACAGGAGATATGACAAGAAT	TGACAAGAAT	TGACAAGAATGAATAACTTC	18	16	523	0	0	157	H	Junction
SRR823377	3L	12959262	12959254	f	AGCTCAAAGAAGCTGGGGTC	GACCCCAGCTTCTTTGAGCT	TGAAGTTATTCATTCTTGTC	ATTCTTGTC	ATTCTTGTCATATCTCCTGT	16	18	544	0	0	162	H	Junction
SRR823377	3L	12959263	12959254	f	GCTCAAAGAAGCTGGGGTCG	GACCCCAGCTTCTTTGAGCT	GAAGTTATTCATTCTTGTCA	ATTCTTGTCA	ATTCTTGTCATATCTCCTGT	16	18	544	0	0	161	H	Junction
SRR823377	3L	13569996	13570003	r	CAGAGAACTGCAAGGGTGGC	TGGCGGGCTGCAGTTCTCTG	ATGGTGGTGTGCATGTGGGG	ATGTGGGG	ATGTGGGGTAACCTGCCCAA	25	15	0	0	0	16	M	Junction
SRR823377	3L	13569996	13570003	r	CAGAGAACTGCAAGGGTGGC	TGGCGGGCTGCAGTTCTCTG	ATGGTGGTGTGCATGTGGGG	ATGTGGGG	ATGTGGGGTAACCTGCCCAA	25	15	0	0	0	16	M	TSD
SRR823377	3L	13570003	13569996	f	CAGAGAACTGCAGCCCGCCA	GCCACCCTTGCAGTTCTCTG	TTGGGCAGGTTACCCCACAT	CCCCACAT	CCCCACATGCACACCACCAT	15	25	0	0	0	13	M	Junction
SRR823377	3L	13570003	13569996	f	CAGAGAACTGCAGCCCGCCA	GCCACCCTTGCAGTTCTCTG	TTGGGCAGGTTACCCCACAT	CCCCACAT	CCCCACATGCACACCACCAT	15	25	0	0	0	13	M	TSD
SRR823377	3L	16020832	16020840	r	AGAGAACTGCAAGGGTGGCA	TGGCGGGCTGCAGTTCTCTG	AACAGATGGGCTCCCGGATC	TCCCGGATC	TCCCGGATCGCCGGTCGCCG	20	10	0	0	0	27	M	Junction
SRR823377	3L	16020833	16020840	r	CAGAGAACTGCAAGGGTGGC	TGGCGGGCTGCAGTTCTCTG	CAACAGATGGGCTCCCGGAT	TCCCGGAT	TCCCGGATCGCCGGTCGCCG	19	10	0	0	0	27	M	Junction
SRR823377	3L	16020833	16020840	r	CAGAGAACTGCAAGGGTGGC	TGGCGGGCTGCAGTTCTCTG	CAACAGATGGGCTCCCGGAT	TCCCGGAT	TCCCGGATCGCCGGTCGCCG	19	10	0	0	0	27	M	TSD
SRR823377	3L	16020840	16020832	f	CAGAGAACTGCAGCCCGCCA	TGCCACCCTTGCAGTTCTCT	CGGCGACCGGCGATCCGGGA	GATCCGGGA	GATCCGGGAGCCCATCTGTT	10	20	0	0	0	27	M	Junction
SRR823377	3L	16020840	16020833	f	CAGAGAACTGCAGCCCGCCA	GCCACCCTTGCAGTTCTCTG	CGGCGACCGGCGATCCGGGA	ATCCGGGA	ATCCGGGAGCCCATCTGTTG	10	19	0	0	0	27	M	Junction
SRR823377	3L	16020840	16020833	f	CAGAGAACTGCAGCCCGCCA	GCCACCCTTGCAGTTCTCTG	CGGCGACCGGCGATCCGGGA	ATCCGGGA	ATCCGGGAGCCCATCTGTTG	10	19	0	0	0	27	M	TSD
SRR823377	3L	18320390	18320395	r	GTTCACACATGAACACGAAT	TTCTTATTTGGGATTTTACA	AAATAAATGGGTATGTTAGT	GTTAGT	GTTAGTGTTATTTATAAAGG	25	15	0	0	0	6	M	Junction
SRR823377	3L	18320391	18320395	r	TGTTCACACATGAACACGAA	TTCTTATTTGGGATTTTACA	AAAATAAATGGGTATGTTAG	GTTAG	GTTAGTGTTATTTATAAAGG	25	15	0	0	0	6	M	Junction
SRR823377	3L	18320391	18320395	r	TGTTCACACATGAACACGAA	TTCTTATTTGGGATTTTACA	AAAATAAATGGGTATGTTAG	GTTAG	GTTAGTGTTATTTATAAAGG	25	15	0	0	0	6	M	TSD
SRR823377	3L	18510089	18510095	r	ACTATGGGGCATTTGGCCTG	CAGGCCAAATGCCCCATAGT	CACACACGAGCAAGCACACC	GCACACC	GCACACCAGTCGAACGCACA	29	14	0	0	0	4	M	Junction
SRR823377	3L	18510095	18510089	f	ACTATGGGGCATTTGGCCTG	CAGGCCAAATGCCCCATAGT	TGTGCGTTCGACTGGTGTGC	GGTGTGC	GGTGTGCTTGCTCGTGTGTG	14	29	0	0	0	4	M	Junction
SRR823377	3L	18834182	18834186	r	TGTTGTAATTTATAATTTAT	TTGAATAGTATATTCCAACA	TAACAAACAAATTTAAAAAG	AAAAG	AAAAGCTTTAAAATTATAAT	5	14	1325	0	0	99	H	Junction
SRR823377	3L	18834182	18834186	r	TGTTGTAATTTATAATTTAT	TTGAATAGTATATTCCAACA	TAACAAACAAATTTAAAAAG	AAAAG	AAAAGCTTTAAAATTATAAT	5	14	1325	0	0	99	H	TSD
SRR823377	3L	18834186	18834182	f	TGTTGGAATATACTATTCAA	ATAAATTATAAATTACAACA	ATTATAATTTTAAAGCTTTT	CTTTT	CTTTTTAAATTTGTTTGTTA	14	5	1042	0	0	93	H	Junction
SRR823377	3L	18834186	18834182	f	TGTTGGAATATACTATTCAA	ATAAATTATAAATTACAACA	ATTATAATTTTAAAGCTTTT	CTTTT	CTTTTTAAATTTGTTTGTTA	14	5	1042	0	0	93	H	TSD
SRR823377	3L	19171891	19171895	r	CATGATGAAATAACATAAGG	TATGTTATTTCATCATGGGC	ACGGAGCTCGTGGGCTGACG	TGACG	TGACGGCGTTATCTGGTAAC	37	17	1	0	0	24	M	TSD
SRR823377	3L	19171895	19171891	f	GCCCATGATGAAATAACATA	CCTTATGTTATTTCATCATG	GTTACCAGATAACGCCGTCA	CGTCA	CGTCAGCCCACGAGCTCCGT	17	37	1	0	0	23	M	TSD
SRR823377	3L	20821915	20821923	r	AGCTCAAAGAAGCTGGGGTC	GACCCCAGCTTCTTTGAGCT	GGGCAAACGTTAAAAATGAA	AAAAATGAA	AAAAATGAATTTTAAAGGAT	14	29	8208	0	0	1881	H	Junction
SRR823377	3L	20821915	20821924	r	AGCTCAAAGAAGCTGGGGTC	CGACCCCAGCTTCTTTGAGC	GGGCAAACGTTAAAAATGAA	TAAAAATGAA	TAAAAATGAATTTTAAAGGA	14	28	8208	0	0	1881	H	Junction
SRR823377	3L	20821923	20821915	f	AGCTCAAAGAAGCTGGGGTC	GACCCCAGCTTCTTTGAGCT	ATCCTTTAAAATTCATTTTT	TTCATTTTT	TTCATTTTTAACGTTTGCCC	29	14	8048	0	0	1824	H	Junction
SRR823377	3L	20821924	20821915	f	GCTCAAAGAAGCTGGGGTCG	GACCCCAGCTTCTTTGAGCT	TCCTTTAAAATTCATTTTTA	TTCATTTTTA	TTCATTTTTAACGTTTGCCC	28	14	7998	0	0	1815	H	Junction
SRR823377	3L	23425209	23425213	r	TGTTGTAATTTATAATTTAT	TTGAATAGTATATTCCAACA	TTATAAAGAAATTCAATTGT	ATTGT	ATTGTCAACTAGATTTCAAA	18	12	1195	0	0	279	H	Junction
SRR823377	3L	23425209	23425213	r	TGTTGTAATTTATAATTTAT	TTGAATAGTATATTCCAACA	TTATAAAGAAATTCAATTGT	ATTGT	ATTGTCAACTAGATTTCAAA	18	12	1195	0	0	279	H	TSD
SRR823377	3L	23425213	23425209	f	TGTTGGAATATACTATTCAA	ATAAATTATAAATTACAACA	TTTGAAATCTAGTTGACAAT	ACAAT	ACAATTGAATTTCTTTATAA	12	18	1154	0	0	290	H	Junction
SRR823377	3L	23425213	23425209	f	TGTTGGAATATACTATTCAA	ATAAATTATAAATTACAACA	TTTGAAATCTAGTTGACAAT	ACAAT	ACAATTGAATTTCTTTATAA	12	18	1154	0	0	290	H	TSD
SRR823377	3L	23425502	23425498	f	TGTACGGATTATGAGCGGAG	TGAGGCATCACAACTATTCA	TTATAGAAGGTTACGAATAT	AATAT	AATATATTAAGACTATAATT	4	5	1010	0	0	331	H	Junction
SRR823377	3L	23425502	23425498	f	TGTACGGATTATGAGCGGAG	TGAGGCATCACAACTATTCA	TTATAGAAGGTTACGAATAT	AATAT	AATATATTAAGACTATAATT	4	5	1010	0	0	331	H	TSD
SRR823377	3L	23672618	23672625	r	CATGATGAAATAACATAAGG	CCTTATGTTATTTCATCATG	CCGCTGCGCTTGGGATAGCC	GGATAGCC	GGATAGCCTAACTAATTAGA	9	7	387	0	0	309	H	TSD
SRR823377	3L	23672619	23672623	r	CCATGATGAAATAACATAAG	TTATGTTATTTCATCATGGG	TCCGCTGCGCTTGGGATAGC	ATAGC	ATAGCCTAACTAATTAGAAT	9	7	396	0	0	319	H	TSD
SRR823377	3L	23672619	23672626	r	CCATGATGAAATAACATAAG	ACCTTATGTTATTTCATCAT	TCCGCTGCGCTTGGGATAGC	GGGATAGC	GGGATAGCCTAACTAATTAG	9	7	388	0	0	319	H	TSD
SRR823377	3L	23672623	23672619	f	CCCATGATGAAATAACATAA	CTTATGTTATTTCATCATGG	ATTCTAATTAGTTAGGCTAT	GCTAT	GCTATCCCAAGCGCAGCGGA	7	9	64	0	0	71	H	TSD
SRR823377	3L	23672625	23672618	f	CATGATGAAATAACATAAGG	CCTTATGTTATTTCATCATG	TCTAATTAGTTAGGCTATCC	GGCTATCC	GGCTATCCCAAGCGCAGCGG	7	9	64	0	0	70	H	TSD
SRR823377	3L	23672626	23672619	f	ATGATGAAATAACATAAGGT	CTTATGTTATTTCATCATGG	CTAATTAGTTAGGCTATCCC	GCTATCCC	GCTATCCCAAGCGCAGCGGA	7	9	63	0	0	70	H	TSD
SRR823377	3L	25907069	25907073	r	TGTAAAATCCCAAATGAGAA	TTCGTGTTCATGTGTGAACA	TCCCGTAATTAGTGAGGGTG	GGGTG	GGGTGTTTGTTGTATATTAA	7	13	112	0	0	36	H	Junction
SRR823377	3L	25907073	25907069	f	TGTTCACACATGAACACGAA	TTCTCATTTGGGATTTTACA	TTAATATACAACAAACACCC	CACCC	CACCCTCACTAATTACGGGA	13	7	127	0	0	52	H	Junction
SRR823377	3R	1053258	1053262	r	TGTTGTAATTTATAATTTAT	TTGAATAGTATATTCCAACA	TTATAAAGAAATTCAATTGT	ATTGT	ATTGTCAACTAGATTTCAAA	18	12	1195	0	0	279	H	Junction
SRR823377	3R	1053258	1053262	r	TGTTGTAATTTATAATTTAT	TTGAATAGTATATTCCAACA	TTATAAAGAAATTCAATTGT	ATTGT	ATTGTCAACTAGATTTCAAA	18	12	1195	0	0	279	H	TSD
SRR823377	3R	1053262	1053258	f	TGTTGGAATATACTATTCAA	ATAAATTATAAATTACAACA	TTTGAAATCTAGTTGACAAT	ACAAT	ACAATTGAATTTCTTTATAA	12	18	1154	0	0	290	H	Junction
SRR823377	3R	1053262	1053258	f	TGTTGGAATATACTATTCAA	ATAAATTATAAATTACAACA	TTTGAAATCTAGTTGACAAT	ACAAT	ACAATTGAATTTCTTTATAA	12	18	1154	0	0	290	H	TSD
SRR823377	3R	1053551	1053547	f	TGTACGGATTATGAGCGGAG	TGAGGCATCACAACTATTCA	TTATAGAAGGTTACGAATAT	AATAT	AATATATTAAGACTATAATT	4	5	1010	0	0	331	H	Junction
SRR823377	3R	1053551	1053547	f	TGTACGGATTATGAGCGGAG	TGAGGCATCACAACTATTCA	TTATAGAAGGTTACGAATAT	AATAT	AATATATTAAGACTATAATT	4	5	1010	0	0	331	H	TSD
SRR823377	3R	1057542	1057546	r	TGTTGTAATTTATAATTTAT	TTGAATAGTATATTCCAACA	CACTCAACAATCATTGCCTT	GCCTT	GCCTTATTAATTTTTCACAC	6	16	2381	0	0	947	H	Junction
SRR823377	3R	1057542	1057546	r	TGTTGTAATTTATAATTTAT	TTGAATAGTATATTCCAACA	CACTCAACAATCATTGCCTT	GCCTT	GCCTTATTAATTTTTCACAC	6	16	2381	0	0	947	H	TSD
SRR823377	3R	1057546	1057542	f	TGTTGGAATATACTATTCAA	ATAAATTATAAATTACAACA	GTGTGAAAAATTAATAAGGC	AAGGC	AAGGCAATGATTGTTGAGTG	16	6	2766	0	0	1126	H	Junction
SRR823377	3R	1057546	1057542	f	TGTTGGAATATACTATTCAA	ATAAATTATAAATTACAACA	GTGTGAAAAATTAATAAGGC	AAGGC	AAGGCAATGATTGTTGAGTG	16	6	2766	0	0	1126	H	TSD
SRR823377	3R	1057851	1057855	r	TGTTGGAATATACTATTCAA	ATAAATTATAAATTACAACA	ATTATAATTTTAAAGCTTTT	CTTTT	CTTTTTAAATTTGTTTGTTA	14	5	1042	0	0	93	H	Junction
SRR823377	3R	1057851	1057855	r	TGTTGGAATATACTATTCAA	ATAAATTATAAATTACAACA	ATTATAATTTTAAAGCTTTT	CTTTT	CTTTTTAAATTTGTTTGTTA	14	5	1042	0	0	93	H	TSD
SRR823377	3R	1057855	1057851	f	TGTTGTAATTTATAATTTAT	TTGAATAGTATATTCCAACA	TAACAAACAAATTTAAAAAG	AAAAG	AAAAGCTTTAAAATTATAAT	5	14	1325	0	0	99	H	Junction
SRR823377	3R	1057855	1057851	f	TGTTGTAATTTATAATTTAT	TTGAATAGTATATTCCAACA	TAACAAACAAATTTAAAAAG	AAAAG	AAAAGCTTTAAAATTATAAT	5	14	1325	0	0	99	H	TSD
SRR823377	3R	1798370	1798377	r	CATGATGAAATAACATAAGG	CCTTATGTTATTTCATCATG	CCGCTGCGCTTGGGATAGCC	GGATAGCC	GGATAGCCTAACTAATTAGA	9	7	387	0	0	309	H	TSD
SRR823377	3R	1798371	1798375	r	CCATGATGAAATAACATAAG	TTATGTTATTTCATCATGGG	TCCGCTGCGCTTGGGATAGC	ATAGC	ATAGCCTAACTAATTAGAAT	9	7	396	0	0	319	H	TSD
SRR823377	3R	1798371	1798378	r	CCATGATGAAATAACATAAG	ACCTTATGTTATTTCATCAT	TCCGCTGCGCTTGGGATAGC	GGGATAGC	GGGATAGCCTAACTAATTAG	9	7	388	0	0	319	H	TSD
SRR823377	3R	1798375	1798371	f	CCCATGATGAAATAACATAA	CTTATGTTATTTCATCATGG	ATTCTAATTAGTTAGGCTAT	GCTAT	GCTATCCCAAGCGCAGCGGA	7	9	64	0	0	71	H	TSD
SRR823377	3R	1798377	1798370	f	CATGATGAAATAACATAAGG	CCTTATGTTATTTCATCATG	TCTAATTAGTTAGGCTATCC	GGCTATCC	GGCTATCCCAAGCGCAGCGG	7	9	64	0	0	70	H	TSD
SRR823377	3R	1798378	1798371	f	ATGATGAAATAACATAAGGT	CTTATGTTATTTCATCATGG	CTAATTAGTTAGGCTATCCC	GCTATCCC	GCTATCCCAAGCGCAGCGGA	7	9	63	0	0	70	H	TSD
SRR823377	3R	1971975	1971983	r	AGCTCAAAGAAGCTGGGGTC	GACCCCAGCTTCTTTGAGCT	GGGCAAACGTTAAAAATGAA	AAAAATGAA	AAAAATGAATTTTAAAGGAT	14	29	8208	0	0	1881	H	Junction
SRR823377	3R	1971975	1971984	r	AGCTCAAAGAAGCTGGGGTC	CGACCCCAGCTTCTTTGAGC	GGGCAAACGTTAAAAATGAA	TAAAAATGAA	TAAAAATGAATTTTAAAGGA	14	28	8208	0	0	1881	H	Junction
SRR823377	3R	1971983	1971975	f	AGCTCAAAGAAGCTGGGGTC	GACCCCAGCTTCTTTGAGCT	ATCCTTTAAAATTCATTTTT	TTCATTTTT	TTCATTTTTAACGTTTGCCC	29	14	8048	0	0	1824	H	Junction
SRR823377	3R	1971984	1971975	f	GCTCAAAGAAGCTGGGGTCG	GACCCCAGCTTCTTTGAGCT	TCCTTTAAAATTCATTTTTA	TTCATTTTTA	TTCATTTTTAACGTTTGCCC	28	14	7998	0	0	1815	H	Junction
SRR823377	3R	3089052	3089056	r	TGTTCACACATGAACACGAA	TTCTCATTTGGGATTTTACA	TTAATATACAACAAACACCC	CACCC	CACCCTCACTAATTACGGGA	13	7	127	0	0	52	H	Junction
SRR823377	3R	3089056	3089052	f	TGTAAAATCCCAAATGAGAA	TTCGTGTTCATGTGTGAACA	TCCCGTAATTAGTGAGGGTG	GGGTG	GGGTGTTTGTTGTATATTAA	7	13	112	0	0	36	H	Junction
SRR823377	3R	4659034	4659030	f	TGTAAAATCCCAAATAAGAA	TTCGTGTTCATGTGTGAACA	GTAAAGTAAATGAATACATT	ACATT	ACATTTGTTTTCAAACGTTA	5	4	12	0	0	7	H	Junction
SRR823377	3R	4659034	4659030	f	TGTAAAATCCCAAATAAGAA	TTCGTGTTCATGTGTGAACA	GTAAAGTAAATGAATACATT	ACATT	ACATTTGTTTTCAAACGTTA	5	4	12	0	0	7	H	TSD
SRR823377	3R	4659035	4659030	f	GTAAAATCCCAAATAAGAAG	TTCGTGTTCATGTGTGAACA	TAAAGTAAATGAATACATTT	ACATTT	ACATTTGTTTTCAAACGTTA	5	4	13	0	0	7	H	Junction
SRR823377	3R	4659035	4659031	f	GTAAAATCCCAAATAAGAAG	TCGTGTTCATGTGTGAACAA	TAAAGTAAATGAATACATTT	CATTT	CATTTGTTTTCAAACGTTAG	5	4	13	0	0	7	H	TSD
SRR823377	3R	4659037	4659030	f	AAAATCCCAAATAAGAAGAC	TTCGTGTTCATGTGTGAACA	AAGTAAATGAATACATTTGT	ACATTTGT	ACATTTGTTTTCAAACGTTA	5	4	13	0	0	7	H	Junction
SRR823377	3R	8013272	8013279	r	ATGATGAAATAACATAAGGT	CTTATGTTATTTCATCATGC	CTGTTGTCAAACTCGCAACC	TCGCAACC	TCGCAACCAAGCCTGAGTAC	21	15	7	0	0	6	H	TSD
SRR823377	3R	8013273	8013280	r	CATGATGAAATAACATAAGG	CCTTATGTTATTTCATCATG	GCTGTTGTCAAACTCGCAAC	CTCGCAAC	CTCGCAACCAAGCCTGAGTA	21	14	7	0	0	6	H	TSD
SRR823377	3R	8013275	8013279	r	ACCATGATGAAATAACATAA	CTTATGTTATTTCATCATGC	CAGCTGTTGTCAAACTCGCA	TCGCA	TCGCAACCAAGCCTGAGTAC	23	15	7	0	0	6	H	TSD
SRR823377	3R	8013279	8013275	f	GCATGATGAAATAACATAAG	TTATGTTATTTCATCATGGT	GTACTCAGGCTTGGTTGCGA	TGCGA	TGCGAGTTTGACAACAGCTG	15	23	7	0	0	6	H	TSD
SRR823377	3R	8013279	8013272	f	GCATGATGAAATAACATAAG	ACCTTATGTTATTTCATCAT	GTACTCAGGCTTGGTTGCGA	GGTTGCGA	GGTTGCGAGTTTGACAACAG	15	21	7	0	0	6	H	TSD
SRR823377	3R	8013280	8013273	f	CATGATGAAATAACATAAGG	CCTTATGTTATTTCATCATG	TACTCAGGCTTGGTTGCGAG	GTTGCGAG	GTTGCGAGTTTGACAACAGC	14	21	8	0	0	6	H	TSD
SRR823377	3R	8090560	8090567	r	CATGATGAAATAACATAAGG	CCTTATGTTATTTCATCATG	AAGGTGCTGATAAGGTGGAA	AGGTGGAA	AGGTGGAAGGAAGAGGTGGA	19	23	0	0	0	16	M	TSD
SRR823377	3R	8090567	8090560	f	CATGATGAAATAACATAAGG	CCTTATGTTATTTCATCATG	TCCACCTCTTCCTTCCACCT	TTCCACCT	TTCCACCTTATCAGCACCTT	23	19	0	0	0	43	M	TSD
SRR823377	3R	9667929	9667937	r	AGAGAACTGCAGCCCGCCAC	GCCACCCTTGCAGTTCTCTG	AAGCCTTCAATGTCCTCACC	GTCCTCACC	GTCCTCACCCGCTACGAGGT	5	8	23	0	0	40	H	Junction
SRR823377	3R	9667935	9667931	f	ACCAGAGAACTGCAAGGGTG	GGCGGGCTGCAGTTCTCTGG	GCACCTCGTAGCGGGTGAGG	TGAGG	TGAGGACATTGAAGGCTTCC	8	4	23	0	0	40	H	TSD
SRR823377	3R	9667937	9667929	f	CAGAGAACTGCAAGGGTGGC	GTGGCGGGCTGCAGTTCTCT	ACCTCGTAGCGGGTGAGGAC	GGTGAGGAC	GGTGAGGACATTGAAGGCTT	8	5	22	0	0	39	H	Junction
SRR823377	3R	9667937	9667930	f	CAGAGAACTGCAAGGGTGGC	TGGCGGGCTGCAGTTCTCTG	ACCTCGTAGCGGGTGAGGAC	GTGAGGAC	GTGAGGACATTGAAGGCTTC	8	4	22	0	0	39	H	Junction
SRR823377	3R	9667937	9667933	f	CAGAGAACTGCAAGGGTGGC	CGGGCTGCAGTTCTCTGGTG	ACCTCGTAGCGGGTGAGGAC	AGGAC	AGGACATTGAAGGCTTCCTA	8	4	22	0	0	39	H	TSD
SRR823377	3R	9667937	9667930	f	CAGAGAACTGCAAGGGTGGC	TGGCGGGCTGCAGTTCTCTG	ACCTCGTAGCGGGTGAGGAC	GTGAGGAC	GTGAGGACATTGAAGGCTTC	8	4	22	0	0	39	H	TSD
SRR823377	3R	11051105	11051110	r	GTAAAATCCCAAATAAGAAG	TTCGTGTTCATGTGTGAACA	GTGTTCAAGGAAATACAAAT	ACAAAT	ACAAATGACTAATGAACTTT	17	21	0	0	0	16	M	Junction
SRR823377	3R	11051105	11051109	r	GTAAAATCCCAAATAAGAAG	TCGTGTTCATGTGTGAACAA	GTGTTCAAGGAAATACAAAT	CAAAT	CAAATGACTAATGAACTTTA	17	20	0	0	0	16	M	TSD
SRR823377	3R	11051106	11051110	r	TGTAAAATCCCAAATAAGAA	TTCGTGTTCATGTGTGAACA	TGTGTTCAAGGAAATACAAA	ACAAA	ACAAATGACTAATGAACTTT	17	21	0	0	0	16	M	Junction
SRR823377	3R	11051106	11051110	r	TGTAAAATCCCAAATAAGAA	TTCGTGTTCATGTGTGAACA	TGTGTTCAAGGAAATACAAA	ACAAA	ACAAATGACTAATGAACTTT	17	21	0	0	0	16	M	TSD
SRR823377	3R	11051109	11051105	f	TTGTTCACACATGAACACGA	CTTCTTATTTGGGATTTTAC	TAAAGTTCATTAGTCATTTG	ATTTG	ATTTGTATTTCCTTGAACAC	20	17	0	0	0	16	M	TSD
SRR823377	3R	11051110	11051105	f	TGTTCACACATGAACACGAA	CTTCTTATTTGGGATTTTAC	AAAGTTCATTAGTCATTTGT	ATTTGT	ATTTGTATTTCCTTGAACAC	21	17	0	0	0	16	M	Junction
SRR823377	3R	11051110	11051106	f	TGTTCACACATGAACACGAA	TTCTTATTTGGGATTTTACA	AAAGTTCATTAGTCATTTGT	TTTGT	TTTGTATTTCCTTGAACACA	21	17	0	0	0	16	M	Junction
SRR823377	3R	11051110	11051106	f	TGTTCACACATGAACACGAA	TTCTTATTTGGGATTTTACA	AAAGTTCATTAGTCATTTGT	TTTGT	TTTGTATTTCCTTGAACACA	21	17	0	0	0	16	M	TSD
SRR823377	3R	11381016	11381020	r	TGTAAAATCCCAAATAAGAA	TTCGTGTTCATGTGTGAACA	TTGATATTAATCACGGTAGG	GTAGG	GTAGGCTAAATACAAATATT	17	18	1858	0	0	759	H	Junction
SRR823377	3R	11381016	11381020	r	TGTAAAATCCCAAATAAGAA	TTCGTGTTCATGTGTGAACA	TTGATATTAATCACGGTAGG	GTAGG	GTAGGCTAAATACAAATATT	17	18	1858	0	0	759	H	TSD
SRR823377	3R	11381020	11381016	f	TGTTCACACATGAACACGAA	TTCTTATTTGGGATTTTACA	AATATTTGTATTTAGCCTAC	CCTAC	CCTACCGTGATTAATATCAA	18	17	1914	0	0	760	H	Junction
SRR823377	3R	11381020	11381016	f	TGTTCACACATGAACACGAA	TTCTTATTTGGGATTTTACA	AATATTTGTATTTAGCCTAC	CCTAC	CCTACCGTGATTAATATCAA	18	17	1914	0	0	760	H	TSD
SRR823377	3R	12484995	12484999	r	TGTTGTAATTTATAATTTAT	TTGAATAGTATATTCCAACA	TGTTCAGATCGATGCCTATA	CTATA	CTATACAAAGTTTGTTTATC	13	13	291	0	0	199	H	Junction
SRR823377	3R	12484995	12484999	r	TGTTGTAATTTATAATTTAT	TTGAATAGTATATTCCAACA	TGTTCAGATCGATGCCTATA	CTATA	CTATACAAAGTTTGTTTATC	13	13	291	0	0	199	H	TSD
SRR823377	3R	12484999	12484995	f	TGTTGGAATATACTATTCAA	ATAAATTATAAATTACAACA	GATAAACAAACTTTGTATAG	TATAG	TATAGGCATCGATCTGAACA	13	13	380	0	0	213	H	Junction
SRR823377	3R	12484999	12484995	f	TGTTGGAATATACTATTCAA	ATAAATTATAAATTACAACA	GATAAACAAACTTTGTATAG	TATAG	TATAGGCATCGATCTGAACA	13	13	380	0	0	213	H	TSD
SRR823377	3R	12862428	12862437	r	GAGAACTGCAGCCCGCCACT	GCCACCCTTGCAGTTCTCTG	CTGATTGCCGGTGCCCATCA	GTGCCCATCA	GTGCCCATCAAACTGTGGGT	4	4	24	0	0	36	H	Junction
SRR823377	3R	12862437	12862428	f	CAGAGAACTGCAAGGGTGGC	AGTGGCGGGCTGCAGTTCTC	ACCCACAGTTTGATGGGCAC	TGATGGGCAC	TGATGGGCACCGGCAATCAG	4	4	25	0	0	36	H	Junction
SRR823377	3R	12921620	12921628	r	AGCTCAAAGAAGCTGGGGTC	GACCCCAGCTTCTTTGAGCT	ACAGGAGATATGACAAGAAT	GACAAGAAT	GACAAGAATGAATAACTTCA	18	16	523	0	0	157	H	Junction
SRR823377	3R	12921620	12921629	r	AGCTCAAAGAAGCTGGGGTC	CGACCCCAGCTTCTTTGAGC	ACAGGAGATATGACAAGAAT	TGACAAGAAT	TGACAAGAATGAATAACTTC	18	16	523	0	0	157	H	Junction
SRR823377	3R	12921628	12921620	f	AGCTCAAAGAAGCTGGGGTC	GACCCCAGCTTCTTTGAGCT	TGAAGTTATTCATTCTTGTC	ATTCTTGTC	ATTCTTGTCATATCTCCTGT	16	18	544	0	0	162	H	Junction
SRR823377	3R	12921629	12921620	f	GCTCAAAGAAGCTGGGGTCG	GACCCCAGCTTCTTTGAGCT	GAAGTTATTCATTCTTGTCA	ATTCTTGTCA	ATTCTTGTCATATCTCCTGT	16	18	544	0	0	161	H	Junction
SRR823377	3R	13191401	13191405	r	TGTAAAATCCCAAATGAGAA	TTCGTGTTCATGTGTGAACA	ATTTATATTAAAACCATTCC	ATTCC	ATTCCAGCATTCCGTCCAAG	12	22	12	0	0	21	H	Junction
SRR823377	3R	13191405	13191401	f	TGTTCACACATGAACACGAA	TTCTCATTTGGGATTTTACA	CTTGGACGGAATGCTGGAAT	GGAAT	GGAATGGTTTTAATATAAAT	22	12	11	0	0	21	H	Junction
SRR823377	3R	13498808	13498815	r	CAGAGAACTGCAAGGGTGGC	TGGCGGGCTGCAGTTCTCTG	GGGGTGGTGGTGGTGGGGTG	GTGGGGTG	GTGGGGTGGCTGTGGGAAAG	17	7	2	0	0	11	M	Junction
SRR823377	3R	13498808	13498816	r	CAGAGAACTGCAAGGGTGGC	GTGGCGGGCTGCAGTTCTCT	GGGGTGGTGGTGGTGGGGTG	GGTGGGGTG	GGTGGGGTGGCTGTGGGAAA	17	7	2	0	0	11	M	Junction
SRR823377	3R	13498808	13498817	r	CAGAGAACTGCAAGGGTGGC	AGTGGCGGGCTGCAGTTCTC	GGGGTGGTGGTGGTGGGGTG	TGGTGGGGTG	TGGTGGGGTGGCTGTGGGAA	17	7	2	0	0	11	M	Junction
SRR823377	3R	13498808	13498812	r	CAGAGAACTGCAAGGGTGGC	CGGGCTGCAGTTCTCTGGTG	GGGGTGGTGGTGGTGGGGTG	GGGTG	GGGTGGCTGTGGGAAAGCTG	17	8	2	0	0	11	M	TSD
SRR823377	3R	13498808	13498815	r	CAGAGAACTGCAAGGGTGGC	TGGCGGGCTGCAGTTCTCTG	GGGGTGGTGGTGGTGGGGTG	GTGGGGTG	GTGGGGTGGCTGTGGGAAAG	17	7	2	0	0	11	M	TSD
SRR823377	3R	13498809	13498813	r	GCAGAGAACTGCAAGGGTGG	GCGGGCTGCAGTTCTCTGGT	GGGGGTGGTGGTGGTGGGGT	GGGGT	GGGGTGGCTGTGGGAAAGCT	17	7	2	0	0	11	M	TSD
SRR823377	3R	13498812	13498808	f	CACCAGAGAACTGCAGCCCG	GCCACCCTTGCAGTTCTCTG	CAGCTTTCCCACAGCCACCC	CACCC	CACCCCACCACCACCACCCC	8	17	1	0	0	11	M	TSD
SRR823377	3R	13498813	13498809	f	ACCAGAGAACTGCAGCCCGC	CCACCCTTGCAGTTCTCTGC	AGCTTTCCCACAGCCACCCC	ACCCC	ACCCCACCACCACCACCCCC	7	17	1	0	0	10	M	TSD
SRR823377	3R	13498815	13498808	f	CAGAGAACTGCAGCCCGCCA	GCCACCCTTGCAGTTCTCTG	CTTTCCCACAGCCACCCCAC	CACCCCAC	CACCCCACCACCACCACCCC	7	17	0	0	0	14	M	Junction
SRR823377	3R	13498815	13498808	f	CAGAGAACTGCAGCCCGCCA	GCCACCCTTGCAGTTCTCTG	CTTTCCCACAGCCACCCCAC	CACCCCAC	CACCCCACCACCACCACCCC	7	17	0	0	0	14	M	TSD
SRR823377	3R	13498816	13498808	f	AGAGAACTGCAGCCCGCCAC	GCCACCCTTGCAGTTCTCTG	TTTCCCACAGCCACCCCACC	CACCCCACC	CACCCCACCACCACCACCCC	7	17	0	0	0	14	M	Junction
SRR823377	3R	13498817	13498808	f	GAGAACTGCAGCCCGCCACT	GCCACCCTTGCAGTTCTCTG	TTCCCACAGCCACCCCACCA	CACCCCACCA	CACCCCACCACCACCACCCC	7	17	0	0	0	14	M	Junction
SRR823377	3R	13558478	13558486	r	AGAGAACTGCAAGGGTGGCA	TGGCGGGCTGCAGTTCTCTG	TGTATGTGGATGCGTATACC	GCGTATACC	GCGTATACCCATTGCATTGG	27	16	4	0	0	19	H	Junction
SRR823377	3R	13558478	13558485	r	AGAGAACTGCAAGGGTGGCA	GGCGGGCTGCAGTTCTCTGG	TGTATGTGGATGCGTATACC	CGTATACC	CGTATACCCATTGCATTGGT	27	17	4	0	0	19	H	TSD
SRR823377	3R	13558479	13558486	r	CAGAGAACTGCAAGGGTGGC	TGGCGGGCTGCAGTTCTCTG	GTGTATGTGGATGCGTATAC	GCGTATAC	GCGTATACCCATTGCATTGG	27	16	5	0	0	19	H	Junction
SRR823377	3R	13558479	13558486	r	CAGAGAACTGCAAGGGTGGC	TGGCGGGCTGCAGTTCTCTG	GTGTATGTGGATGCGTATAC	GCGTATAC	GCGTATACCCATTGCATTGG	27	16	5	0	0	19	H	TSD
SRR823377	3R	13558481	13558485	r	ACCAGAGAACTGCAAGGGTG	GGCGGGCTGCAGTTCTCTGG	ATGTGTATGTGGATGCGTAT	CGTAT	CGTATACCCATTGCATTGGT	28	17	5	0	0	18	H	TSD
SRR823377	3R	13558485	13558481	f	CCAGAGAACTGCAGCCCGCC	CACCCTTGCAGTTCTCTGGT	ACCAATGCAATGGGTATACG	ATACG	ATACGCATCCACATACACAT	17	28	5	0	0	20	H	TSD
SRR823377	3R	13558485	13558478	f	CCAGAGAACTGCAGCCCGCC	TGCCACCCTTGCAGTTCTCT	ACCAATGCAATGGGTATACG	GGTATACG	GGTATACGCATCCACATACA	17	27	5	0	0	20	H	TSD
SRR823377	3R	13558486	13558478	f	CAGAGAACTGCAGCCCGCCA	TGCCACCCTTGCAGTTCTCT	CCAATGCAATGGGTATACGC	GGTATACGC	GGTATACGCATCCACATACA	16	27	5	0	0	20	H	Junction
SRR823377	3R	13558486	13558479	f	CAGAGAACTGCAGCCCGCCA	GCCACCCTTGCAGTTCTCTG	CCAATGCAATGGGTATACGC	GTATACGC	GTATACGCATCCACATACAC	16	27	5	0	0	20	H	Junction
SRR823377	3R	13558486	13558479	f	CAGAGAACTGCAGCCCGCCA	GCCACCCTTGCAGTTCTCTG	CCAATGCAATGGGTATACGC	GTATACGC	GTATACGCATCCACATACAC	16	27	5	0	0	20	H	TSD
SRR823377	3R	13602440	13602443	r	TGTAGTTAATTAGAATTCCA	TTATGTTCGTATATACTACA	CGAGCTCAGGGCGAGCCATC	CATC	CATCAAAGATGTCTGCTGCT	15	4	1	0	0	35	M	Junction
SRR823377	3R	14448059	14448063	r	TGTTCACACATGAACACGAA	TTCTTATTTGGGATTTTACA	GAAAATAAATTAAGTACTGT	ACTGT	ACTGTAATTACACACATCTA	22	25	3	0	0	10	H	Junction
SRR823377	3R	14448059	14448063	r	TGTTCACACATGAACACGAA	TTCTTATTTGGGATTTTACA	GAAAATAAATTAAGTACTGT	ACTGT	ACTGTAATTACACACATCTA	22	25	3	0	0	10	H	TSD
SRR823377	3R	14448063	14448059	f	TGTAAAATCCCAAATAAGAA	TTCGTGTTCATGTGTGAACA	TAGATGTGTGTAATTACAGT	ACAGT	ACAGTACTTAATTTATTTTC	25	22	3	0	0	12	H	Junction
SRR823377	3R	14448063	14448059	f	TGTAAAATCCCAAATAAGAA	TTCGTGTTCATGTGTGAACA	TAGATGTGTGTAATTACAGT	ACAGT	ACAGTACTTAATTTATTTTC	25	22	3	0	0	12	H	TSD
SRR823377	3R	14533079	14533082	r	TGTAGTATATACGAACATAA	TGGAATTCTAATTAACTACA	AGTACATGACCAGCGAAGCC	AGCC	AGCCAACATACACATATTTT	5	14	3	0	0	23	H	Junction
SRR823377	3R	14533079	14533083	r	TGTAGTATATACGAACATAA	TTGGAATTCTAATTAACTAC	AGTACATGACCAGCGAAGCC	AAGCC	AAGCCAACATACACATATTT	5	14	3	0	0	23	H	Junction
SRR823377	3R	14533082	14533079	f	TGTAGTTAATTAGAATTCCA	TTATGTTCGTATATACTACA	AAAATATGTGTATGTTGGCT	GGCT	GGCTTCGCTGGTCATGTACT	14	5	2	0	0	21	M	Junction
SRR823377	3R	14533083	14533079	f	GTAGTTAATTAGAATTCCAA	TTATGTTCGTATATACTACA	AAATATGTGTATGTTGGCTT	GGCTT	GGCTTCGCTGGTCATGTACT	14	5	2	0	0	21	M	Junction
SRR823377	3R	15938254	15938258	r	TGTTGGAATATACTATTCAA	ATAAATTATAAATTACAACA	CACCAAACCCCATTGCCTTC	CCTTC	CCTTCGTGAGCAACTCAATA	20	10	5	0	0	19	H	Junction
SRR823377	3R	15938254	15938258	r	TGTTGGAATATACTATTCAA	ATAAATTATAAATTACAACA	CACCAAACCCCATTGCCTTC	CCTTC	CCTTCGTGAGCAACTCAATA	20	10	5	0	0	19	H	TSD
SRR823377	3R	15938258	15938254	f	TGTTGTAATTTATAATTTAT	TTGAATAGTATATTCCAACA	TATTGAGTTGCTCACGAAGG	GAAGG	GAAGGCAATGGGGTTTGGTG	10	20	5	0	0	22	H	Junction
SRR823377	3R	15938258	15938254	f	TGTTGTAATTTATAATTTAT	TTGAATAGTATATTCCAACA	TATTGAGTTGCTCACGAAGG	GAAGG	GAAGGCAATGGGGTTTGGTG	10	20	5	0	0	22	H	TSD
SRR823377	3R	16280237	16280241	r	GCATGATGAAATAACATAAG	TTATGTTATTTCATCATGGT	AAGAGAGACTATGGTCTCCG	CTCCG	CTCCGGCTTTGGCTCAATGG	4	4	15	0	0	15	H	TSD
SRR823377	3R	16280241	16280237	f	ACCATGATGAAATAACATAA	CTTATGTTATTTCATCATGC	CCATTGAGCCAAAGCCGGAG	CGGAG	CGGAGACCATAGTCTCTCTT	4	4	18	0	0	14	H	TSD
SRR823377	3R	17286741	17286745	r	TGTTCACACATGAACACGAA	TTCTTATTTGGGATTTTACA	AGAATCTTCTCTTTGGTAAG	GTAAG	GTAAGAGAGCAAAAGCAAAT	14	20	1	0	0	21	M	Junction
SRR823377	3R	17286741	17286745	r	TGTTCACACATGAACACGAA	TTCTTATTTGGGATTTTACA	AGAATCTTCTCTTTGGTAAG	GTAAG	GTAAGAGAGCAAAAGCAAAT	14	20	1	0	0	21	M	TSD
SRR823377	3R	17286745	17286741	f	TGTAAAATCCCAAATAAGAA	TTCGTGTTCATGTGTGAACA	ATTTGCTTTTGCTCTCTTAC	CTTAC	CTTACCAAAGAGAAGATTCT	20	14	2	0	0	17	M	Junction
SRR823377	3R	17286745	17286741	f	TGTAAAATCCCAAATAAGAA	TTCGTGTTCATGTGTGAACA	ATTTGCTTTTGCTCTCTTAC	CTTAC	CTTACCAAAGAGAAGATTCT	20	14	2	0	0	17	M	TSD
SRR823377	3R	17400160	17400168	r	AGCTCAAAGAAGCTGGGGTC	GACCCCAGCTTCTTTGAGCT	TTACCACATGGAACTTTTTC	AACTTTTTC	AACTTTTTCGATCACGTCTC	21	25	4	0	0	14	H	Junction
SRR823377	3R	17400168	17400160	f	AGCTCAAAGAAGCTGGGGTC	GACCCCAGCTTCTTTGAGCT	GAGACGTGATCGAAAAAGTT	GAAAAAGTT	GAAAAAGTTCCATGTGGTAA	25	21	6	0	0	24	H	Junction
SRR823377	3R	19137894	19137898	r	GTAGTTAATTAGAATTCCAA	TTATGTTCGTATATACTACA	CAACGCAAATCGAAGACGTT	ACGTT	ACGTTTTGTTTTGTTGGTTG	9	4	471	0	0	153	H	Junction
SRR823377	3R	19137895	19137898	r	TGTAGTTAATTAGAATTCCA	TTATGTTCGTATATACTACA	CCAACGCAAATCGAAGACGT	ACGT	ACGTTTTGTTTTGTTGGTTG	9	4	466	0	0	150	H	Junction
SRR823377	3R	19137898	19137894	f	TGTAGTATATACGAACATAA	TTGGAATTCTAATTAACTAC	CAACCAACAAAACAAAACGT	AACGT	AACGTCTTCGATTTGCGTTG	4	9	479	0	0	146	H	Junction
SRR823377	3R	19137898	19137895	f	TGTAGTATATACGAACATAA	TGGAATTCTAATTAACTACA	CAACCAACAAAACAAAACGT	ACGT	ACGTCTTCGATTTGCGTTGG	4	9	479	0	0	146	H	Junction
SRR823377	3R	19138451	19138456	r	GTTCACACATGAACACGAAT	TTCTTATTTGGGATTTTACA	GGTATTGACCTTACCAAAGT	CAAAGT	CAAAGTTTGTGCAAATTCTA	22	28	371	0	0	59	H	Junction
SRR823377	3R	19138452	19138456	r	TGTTCACACATGAACACGAA	TTCTTATTTGGGATTTTACA	TGGTATTGACCTTACCAAAG	CAAAG	CAAAGTTTGTGCAAATTCTA	23	28	376	0	0	59	H	Junction
SRR823377	3R	19138452	19138456	r	TGTTCACACATGAACACGAA	TTCTTATTTGGGATTTTACA	TGGTATTGACCTTACCAAAG	CAAAG	CAAAGTTTGTGCAAATTCTA	23	28	376	0	0	59	H	TSD
SRR823377	3R	19138456	19138451	f	TGTAAAATCCCAAATAAGAA	ATTCGTGTTCATGTGTGAAC	TAGAATTTGCACAAACTTTG	ACTTTG	ACTTTGGTAAGGTCAATACC	28	22	382	0	0	70	H	Junction
SRR823377	3R	19138456	19138452	f	TGTAAAATCCCAAATAAGAA	TTCGTGTTCATGTGTGAACA	TAGAATTTGCACAAACTTTG	CTTTG	CTTTGGTAAGGTCAATACCA	28	23	382	0	0	70	H	Junction
SRR823377	3R	19138456	19138452	f	TGTAAAATCCCAAATAAGAA	TTCGTGTTCATGTGTGAACA	TAGAATTTGCACAAACTTTG	CTTTG	CTTTGGTAAGGTCAATACCA	28	23	382	0	0	70	H	TSD
SRR823377	3R	19949161	19949165	r	TGTTGTAATTTATAATTTAT	TTGAATAGTATATTCCAACA	ATGGAATTATGGTCAAAGTA	AAGTA	AAGTAAGTCCATTAGGAGGC	9	13	0	0	0	4	M	Junction
SRR823377	3R	19949161	19949165	r	TGTTGTAATTTATAATTTAT	TTGAATAGTATATTCCAACA	ATGGAATTATGGTCAAAGTA	AAGTA	AAGTAAGTCCATTAGGAGGC	9	13	0	0	0	4	M	TSD
SRR823377	3R	19949165	19949161	f	TGTTGGAATATACTATTCAA	ATAAATTATAAATTACAACA	GCCTCCTAATGGACTTACTT	TACTT	TACTTTGACCATAATTCCAT	13	9	0	0	0	3	M	Junction
SRR823377	3R	19949165	19949161	f	TGTTGGAATATACTATTCAA	ATAAATTATAAATTACAACA	GCCTCCTAATGGACTTACTT	TACTT	TACTTTGACCATAATTCCAT	13	9	0	0	0	3	M	TSD
SRR823377	3R	19964698	19964702	r	TGTTGTAATTTATAATTTAT	TTGAATAGTATATTCCAACA	CACATTCGAATTATCACAGA	ACAGA	ACAGACATCAAATTATCGAA	21	25	0	0	0	14	M	Junction
SRR823377	3R	19964698	19964702	r	TGTTGTAATTTATAATTTAT	TTGAATAGTATATTCCAACA	CACATTCGAATTATCACAGA	ACAGA	ACAGACATCAAATTATCGAA	21	25	0	0	0	14	M	TSD
SRR823377	3R	19964702	19964698	f	TGTTGGAATATACTATTCAA	ATAAATTATAAATTACAACA	TTCGATAATTTGATGTCTGT	TCTGT	TCTGTGATAATTCGAATGTG	25	21	0	0	0	13	M	Junction
SRR823377	3R	19964702	19964698	f	TGTTGGAATATACTATTCAA	ATAAATTATAAATTACAACA	TTCGATAATTTGATGTCTGT	TCTGT	TCTGTGATAATTCGAATGTG	25	21	0	0	0	13	M	TSD
SRR823377	3R	20136413	20136420	r	CAGAGAACTGCAGCCCGCCA	GCCACCCTTGCAGTTCTCTG	TAACTAGCAGTTATTTAGCC	ATTTAGCC	ATTTAGCCGCAATTATAATT	7	5	22	0	0	7	H	Junction
SRR823377	3R	20136413	20136420	r	CAGAGAACTGCAGCCCGCCA	GCCACCCTTGCAGTTCTCTG	TAACTAGCAGTTATTTAGCC	ATTTAGCC	ATTTAGCCGCAATTATAATT	7	5	22	0	0	7	H	TSD
SRR823377	3R	20265530	20265537	r	AAAATCCCAAATAAGAAGAC	TTCGTGTTCATGTGTGAACA	AATAACGATAAAAGCCTTGT	AGCCTTGT	AGCCTTGTAATAGGGGAATT	32	22	0	0	0	6	M	Junction
SRR823377	3R	20265532	20265537	r	GTAAAATCCCAAATAAGAAG	TTCGTGTTCATGTGTGAACA	TAAATAACGATAAAAGCCTT	AGCCTT	AGCCTTGTAATAGGGGAATT	29	22	0	0	0	7	M	Junction
SRR823377	3R	20265532	20265538	r	GTAAAATCCCAAATAAGAAG	ATTCGTGTTCATGTGTGAAC	TAAATAACGATAAAAGCCTT	AAGCCTT	AAGCCTTGTAATAGGGGAAT	29	23	0	0	0	7	M	Junction
SRR823377	3R	20265532	20265536	r	GTAAAATCCCAAATAAGAAG	TCGTGTTCATGTGTGAACAA	TAAATAACGATAAAAGCCTT	GCCTT	GCCTTGTAATAGGGGAATTA	29	22	0	0	0	7	M	TSD
SRR823377	3R	20265533	20265537	r	TGTAAAATCCCAAATAAGAA	TTCGTGTTCATGTGTGAACA	ATAAATAACGATAAAAGCCT	AGCCT	AGCCTTGTAATAGGGGAATT	29	22	0	0	0	7	M	Junction
SRR823377	3R	20265533	20265538	r	TGTAAAATCCCAAATAAGAA	ATTCGTGTTCATGTGTGAAC	ATAAATAACGATAAAAGCCT	AAGCCT	AAGCCTTGTAATAGGGGAAT	29	23	0	0	0	7	M	Junction
SRR823377	3R	20265533	20265537	r	TGTAAAATCCCAAATAAGAA	TTCGTGTTCATGTGTGAACA	ATAAATAACGATAAAAGCCT	AGCCT	AGCCTTGTAATAGGGGAATT	29	22	0	0	0	7	M	TSD
SRR823377	3R	20265536	20265532	f	TTGTTCACACATGAACACGA	CTTCTTATTTGGGATTTTAC	TAATTCCCCTATTACAAGGC	AAGGC	AAGGCTTTTATCGTTATTTA	22	29	0	0	0	9	M	TSD
SRR823377	3R	20265537	20265530	f	TGTTCACACATGAACACGAA	GTCTTCTTATTTGGGATTTT	AATTCCCCTATTACAAGGCT	ACAAGGCT	ACAAGGCTTTTATCGTTATT	22	32	0	0	0	9	M	Junction
SRR823377	3R	20265537	20265532	f	TGTTCACACATGAACACGAA	CTTCTTATTTGGGATTTTAC	AATTCCCCTATTACAAGGCT	AAGGCT	AAGGCTTTTATCGTTATTTA	22	29	0	0	0	9	M	Junction
SRR823377	3R	20265537	20265533	f	TGTTCACACATGAACACGAA	TTCTTATTTGGGATTTTACA	AATTCCCCTATTACAAGGCT	AGGCT	AGGCTTTTATCGTTATTTAT	22	29	0	0	0	9	M	Junction
SRR823377	3R	20265537	20265533	f	TGTTCACACATGAACACGAA	TTCTTATTTGGGATTTTACA	AATTCCCCTATTACAAGGCT	AGGCT	AGGCTTTTATCGTTATTTAT	22	29	0	0	0	9	M	TSD
SRR823377	3R	20265538	20265532	f	GTTCACACATGAACACGAAT	CTTCTTATTTGGGATTTTAC	ATTCCCCTATTACAAGGCTT	AAGGCTT	AAGGCTTTTATCGTTATTTA	23	29	0	0	0	9	M	Junction
SRR823377	3R	20265538	20265533	f	GTTCACACATGAACACGAAT	TTCTTATTTGGGATTTTACA	ATTCCCCTATTACAAGGCTT	AGGCTT	AGGCTTTTATCGTTATTTAT	23	29	0	0	0	9	M	Junction
SRR823377	3R	22095125	22095130	r	GTAAAATCCCAAATAAGAAG	TTCGTGTTCATGTGTGAACA	ATATATGGAAGACATCTTAT	TCTTAT	TCTTATCTGTATCTGCAAAC	27	16	4	0	0	29	H	Junction
SRR823377	3R	22095125	22095131	r	GTAAAATCCCAAATAAGAAG	ATTCGTGTTCATGTGTGAAC	ATATATGGAAGACATCTTAT	ATCTTAT	ATCTTATCTGTATCTGCAAA	27	17	4	0	0	29	H	Junction
SRR823377	3R	22095126	22095130	r	TGTAAAATCCCAAATAAGAA	TTCGTGTTCATGTGTGAACA	CATATATGGAAGACATCTTA	TCTTA	TCTTATCTGTATCTGCAAAC	27	16	4	0	0	60	H	Junction
SRR823377	3R	22095126	22095131	r	TGTAAAATCCCAAATAAGAA	ATTCGTGTTCATGTGTGAAC	CATATATGGAAGACATCTTA	ATCTTA	ATCTTATCTGTATCTGCAAA	27	17	4	0	0	60	H	Junction
SRR823377	3R	22095126	22095130	r	TGTAAAATCCCAAATAAGAA	TTCGTGTTCATGTGTGAACA	CATATATGGAAGACATCTTA	TCTTA	TCTTATCTGTATCTGCAAAC	27	16	4	0	0	60	H	TSD
SRR823377	3R	22095130	22095125	f	TGTTCACACATGAACACGAA	CTTCTTATTTGGGATTTTAC	GTTTGCAGATACAGATAAGA	ATAAGA	ATAAGATGTCTTCCATATAT	16	27	4	0	0	60	H	Junction
SRR823377	3R	22095130	22095126	f	TGTTCACACATGAACACGAA	TTCTTATTTGGGATTTTACA	GTTTGCAGATACAGATAAGA	TAAGA	TAAGATGTCTTCCATATATG	16	27	4	0	0	60	H	Junction
SRR823377	3R	22095130	22095126	f	TGTTCACACATGAACACGAA	TTCTTATTTGGGATTTTACA	GTTTGCAGATACAGATAAGA	TAAGA	TAAGATGTCTTCCATATATG	16	27	4	0	0	60	H	TSD
SRR823377	3R	22095131	22095125	f	GTTCACACATGAACACGAAT	CTTCTTATTTGGGATTTTAC	TTTGCAGATACAGATAAGAT	ATAAGAT	ATAAGATGTCTTCCATATAT	17	27	4	0	0	58	H	Junction
SRR823377	3R	22095131	22095126	f	GTTCACACATGAACACGAAT	TTCTTATTTGGGATTTTACA	TTTGCAGATACAGATAAGAT	TAAGAT	TAAGATGTCTTCCATATATG	17	27	4	0	0	58	H	Junction
SRR823377	3R	23432881	23432885	r	TGTAAAATCCCAAATAAGAA	TTCGTGTTCATGTGTGAACA	AGAAATTATTAAAAATTCAT	TTCAT	TTCATAAAAGCCTCAATATT	23	23	7	0	0	3	H	Junction
SRR823377	3R	23432881	23432886	r	TGTAAAATCCCAAATAAGAA	ATTCGTGTTCATGTGTGAAC	AGAAATTATTAAAAATTCAT	ATTCAT	ATTCATAAAAGCCTCAATAT	23	24	7	0	0	3	H	Junction
SRR823377	3R	23432881	23432885	r	TGTAAAATCCCAAATAAGAA	TTCGTGTTCATGTGTGAACA	AGAAATTATTAAAAATTCAT	TTCAT	TTCATAAAAGCCTCAATATT	23	23	7	0	0	3	H	TSD
SRR823377	3R	23432885	23432881	f	TGTTCACACATGAACACGAA	TTCTTATTTGGGATTTTACA	AATATTGAGGCTTTTATGAA	ATGAA	ATGAATTTTTAATAATTTCT	23	23	7	0	0	3	H	Junction
SRR823377	3R	23432885	23432881	f	TGTTCACACATGAACACGAA	TTCTTATTTGGGATTTTACA	AATATTGAGGCTTTTATGAA	ATGAA	ATGAATTTTTAATAATTTCT	23	23	7	0	0	3	H	TSD
SRR823377	3R	23432886	23432881	f	GTTCACACATGAACACGAAT	TTCTTATTTGGGATTTTACA	ATATTGAGGCTTTTATGAAT	ATGAAT	ATGAATTTTTAATAATTTCT	24	23	6	0	0	3	H	Junction
SRR823377	3R	23906539	23906535	f	TTGTTCACACATGAACACGA	CTTCTTATTTGGGATTTTAC	CATGAGCGGAGCCATACGGA	ACGGA	ACGGATACATAATTGAAAAT	22	13	2	0	0	28	M	TSD
SRR823377	3R	23906540	23906535	f	TGTTCACACATGAACACGAA	CTTCTTATTTGGGATTTTAC	ATGAGCGGAGCCATACGGAT	ACGGAT	ACGGATACATAATTGAAAAT	22	13	2	0	0	28	M	Junction
SRR823377	3R	23906540	23906536	f	TGTTCACACATGAACACGAA	TTCTTATTTGGGATTTTACA	ATGAGCGGAGCCATACGGAT	CGGAT	CGGATACATAATTGAAAATA	22	13	2	0	0	28	M	Junction
SRR823377	3R	23906540	23906536	f	TGTTCACACATGAACACGAA	TTCTTATTTGGGATTTTACA	ATGAGCGGAGCCATACGGAT	CGGAT	CGGATACATAATTGAAAATA	22	13	2	0	0	28	M	TSD
SRR823377	3R	24426896	24426901	r	GTAAAATCCCAAATAAGAAG	TTCGTGTTCATGTGTGAACA	CCAACTCACACAGACTAACT	CTAACT	CTAACTTACTCTCTGTTTGA	27	19	0	0	0	30	M	Junction
SRR823377	3R	24426896	24426902	r	GTAAAATCCCAAATAAGAAG	ATTCGTGTTCATGTGTGAAC	CCAACTCACACAGACTAACT	ACTAACT	ACTAACTTACTCTCTGTTTG	27	19	0	0	0	30	M	Junction
SRR823377	3R	24426897	24426901	r	TGTAAAATCCCAAATAAGAA	TTCGTGTTCATGTGTGAACA	CCCAACTCACACAGACTAAC	CTAAC	CTAACTTACTCTCTGTTTGA	26	19	0	0	0	30	M	Junction
SRR823377	3R	24426897	24426902	r	TGTAAAATCCCAAATAAGAA	ATTCGTGTTCATGTGTGAAC	CCCAACTCACACAGACTAAC	ACTAAC	ACTAACTTACTCTCTGTTTG	26	19	0	0	0	30	M	Junction
SRR823377	3R	24426897	24426901	r	TGTAAAATCCCAAATAAGAA	TTCGTGTTCATGTGTGAACA	CCCAACTCACACAGACTAAC	CTAAC	CTAACTTACTCTCTGTTTGA	26	19	0	0	0	30	M	TSD
SRR823377	3R	24426901	24426896	f	TGTTCACACATGAACACGAA	CTTCTTATTTGGGATTTTAC	TCAAACAGAGAGTAAGTTAG	AGTTAG	AGTTAGTCTGTGTGAGTTGG	19	27	0	0	0	33	M	Junction
SRR823377	3R	24426901	24426897	f	TGTTCACACATGAACACGAA	TTCTTATTTGGGATTTTACA	TCAAACAGAGAGTAAGTTAG	GTTAG	GTTAGTCTGTGTGAGTTGGG	19	26	0	0	0	33	M	Junction
SRR823377	3R	24426901	24426897	f	TGTTCACACATGAACACGAA	TTCTTATTTGGGATTTTACA	TCAAACAGAGAGTAAGTTAG	GTTAG	GTTAGTCTGTGTGAGTTGGG	19	26	0	0	0	33	M	TSD
SRR823377	3R	24426902	24426896	f	GTTCACACATGAACACGAAT	CTTCTTATTTGGGATTTTAC	CAAACAGAGAGTAAGTTAGT	AGTTAGT	AGTTAGTCTGTGTGAGTTGG	19	27	0	0	0	32	M	Junction
SRR823377	3R	24426902	24426897	f	GTTCACACATGAACACGAAT	TTCTTATTTGGGATTTTACA	CAAACAGAGAGTAAGTTAGT	GTTAGT	GTTAGTCTGTGTGAGTTGGG	19	26	0	0	0	32	M	Junction
SRR823377	3R	29432036	29432043	r	CAGAGAACTGCAAGGGTGGC	TGGCGGGCTGCAGTTCTCTG	AATACCCCACAAGTAGGGGG	GTAGGGGG	GTAGGGGGTACGAAAAAGGG	21	13	0	0	0	17	M	Junction
SRR823377	3R	29432036	29432043	r	CAGAGAACTGCAAGGGTGGC	TGGCGGGCTGCAGTTCTCTG	AATACCCCACAAGTAGGGGG	GTAGGGGG	GTAGGGGGTACGAAAAAGGG	21	12	0	0	0	17	M	TSD
SRR823377	3R	29432037	29432041	r	GCAGAGAACTGCAAGGGTGG	GCGGGCTGCAGTTCTCTGGT	AAATACCCCACAAGTAGGGG	AGGGG	AGGGGGTACGAAAAAGGGGA	22	13	0	0	0	17	M	TSD
SRR823377	3R	29432041	29432037	f	ACCAGAGAACTGCAGCCCGC	CCACCCTTGCAGTTCTCTGC	TCCCCTTTTTCGTACCCCCT	CCCCT	CCCCTACTTGTGGGGTATTT	13	22	0	0	0	22	M	TSD
SRR823377	3R	29432043	29432036	f	CAGAGAACTGCAGCCCGCCA	GCCACCCTTGCAGTTCTCTG	CCCTTTTTCGTACCCCCTAC	CCCCCTAC	CCCCCTACTTGTGGGGTATT	13	21	0	0	0	21	M	Junction
SRR823377	3R	29432043	29432036	f	CAGAGAACTGCAGCCCGCCA	GCCACCCTTGCAGTTCTCTG	CCCTTTTTCGTACCCCCTAC	CCCCCTAC	CCCCCTACTTGTGGGGTATT	12	21	0	0	0	21	M	TSD
SRR823377	3R	32073580	32073587	r	ATGATGAAATAACATAAGGT	CTTATGTTATTTCATCATGC	TAATATCTATACACACTGGC	ACACTGGC	ACACTGGCGTTCACTACATT	27	17	767	0	0	692	H	TSD
SRR823377	3R	32073581	32073588	r	CATGATGAAATAACATAAGG	CCTTATGTTATTTCATCATG	CTAATATCTATACACACTGG	CACACTGG	CACACTGGCGTTCACTACAT	27	17	773	0	0	682	H	TSD
SRR823377	3R	32073587	32073580	f	GCATGATGAAATAACATAAG	ACCTTATGTTATTTCATCAT	AATGTAGTGAACGCCAGTGT	GCCAGTGT	GCCAGTGTGTATAGATATTA	17	27	1627	0	0	1233	H	TSD
SRR823377	3R	32073588	32073581	f	CATGATGAAATAACATAAGG	CCTTATGTTATTTCATCATG	ATGTAGTGAACGCCAGTGTG	CCAGTGTG	CCAGTGTGTATAGATATTAG	17	27	1627	0	0	1211	H	TSD
SRR823377	4	561440	561448	r	AGCTCAAAGAAGCTGGGGTC	GACCCCAGCTTCTTTGAGCT	GGGCAAACGTTAAAAATGAA	AAAAATGAA	AAAAATGAATTTTAAAGGAT	14	29	8208	0	0	1881	H	Junction
SRR823377	4	561440	561449	r	AGCTCAAAGAAGCTGGGGTC	CGACCCCAGCTTCTTTGAGC	GGGCAAACGTTAAAAATGAA	TAAAAATGAA	TAAAAATGAATTTTAAAGGA	14	28	8208	0	0	1881	H	Junction
SRR823377	4	561448	561440	f	AGCTCAAAGAAGCTGGGGTC	GACCCCAGCTTCTTTGAGCT	ATCCTTTAAAATTCATTTTT	TTCATTTTT	TTCATTTTTAACGTTTGCCC	29	14	8048	0	0	1824	H	Junction
SRR823377	4	561449	561440	f	GCTCAAAGAAGCTGGGGTCG	GACCCCAGCTTCTTTGAGCT	TCCTTTAAAATTCATTTTTA	TTCATTTTTA	TTCATTTTTAACGTTTGCCC	28	14	7998	0	0	1815	H	Junction
SRR823377	4	840767	840771	r	GTAGTTAATTAGAATTCCAA	TTATGTTCGTATATACTACA	CAACGCAAATCGAAGACGTT	ACGTT	ACGTTTTGTTTTGTTGGTTG	9	4	471	0	0	153	H	Junction
SRR823377	4	840768	840771	r	TGTAGTTAATTAGAATTCCA	TTATGTTCGTATATACTACA	CCAACGCAAATCGAAGACGT	ACGT	ACGTTTTGTTTTGTTGGTTG	9	4	466	0	0	150	H	Junction
SRR823377	4	840771	840767	f	TGTAGTATATACGAACATAA	TTGGAATTCTAATTAACTAC	CAACCAACAAAACAAAACGT	AACGT	AACGTCTTCGATTTGCGTTG	4	9	479	0	0	146	H	Junction
SRR823377	4	840771	840768	f	TGTAGTATATACGAACATAA	TGGAATTCTAATTAACTACA	CAACCAACAAAACAAAACGT	ACGT	ACGTCTTCGATTTGCGTTGG	4	9	479	0	0	146	H	Junction
SRR823377	4	841324	841329	r	GTTCACACATGAACACGAAT	TTCTTATTTGGGATTTTACA	GGTATTGACCTTACCAAAGT	CAAAGT	CAAAGTTTGTGCAAATTCTA	22	28	371	0	0	59	H	Junction
SRR823377	4	841325	841329	r	TGTTCACACATGAACACGAA	TTCTTATTTGGGATTTTACA	TGGTATTGACCTTACCAAAG	CAAAG	CAAAGTTTGTGCAAATTCTA	23	28	376	0	0	59	H	Junction
SRR823377	4	841325	841329	r	TGTTCACACATGAACACGAA	TTCTTATTTGGGATTTTACA	TGGTATTGACCTTACCAAAG	CAAAG	CAAAGTTTGTGCAAATTCTA	23	28	376	0	0	59	H	TSD
SRR823377	4	841329	841324	f	TGTAAAATCCCAAATAAGAA	ATTCGTGTTCATGTGTGAAC	TAGAATTTGCACAAACTTTG	ACTTTG	ACTTTGGTAAGGTCAATACC	28	22	382	0	0	70	H	Junction
SRR823377	4	841329	841325	f	TGTAAAATCCCAAATAAGAA	TTCGTGTTCATGTGTGAACA	TAGAATTTGCACAAACTTTG	CTTTG	CTTTGGTAAGGTCAATACCA	28	23	382	0	0	70	H	Junction
SRR823377	4	841329	841325	f	TGTAAAATCCCAAATAAGAA	TTCGTGTTCATGTGTGAACA	TAGAATTTGCACAAACTTTG	CTTTG	CTTTGGTAAGGTCAATACCA	28	23	382	0	0	70	H	TSD
SRR823377	4	1176918	1176922	r	TGTTGTAATTTATAATTTAT	TTGAATAGTATATTCCAACA	TAACAAACAAATTTAAAAAG	AAAAG	AAAAGCTTTAAAATTATAAT	5	14	1325	0	0	99	H	Junction
SRR823377	4	1176918	1176922	r	TGTTGTAATTTATAATTTAT	TTGAATAGTATATTCCAACA	TAACAAACAAATTTAAAAAG	AAAAG	AAAAGCTTTAAAATTATAAT	5	14	1325	0	0	99	H	TSD
SRR823377	4	1176922	1176918	f	TGTTGGAATATACTATTCAA	ATAAATTATAAATTACAACA	ATTATAATTTTAAAGCTTTT	CTTTT	CTTTTTAAATTTGTTTGTTA	14	5	1042	0	0	93	H	Junction
SRR823377	4	1176922	1176918	f	TGTTGGAATATACTATTCAA	ATAAATTATAAATTACAACA	ATTATAATTTTAAAGCTTTT	CTTTT	CTTTTTAAATTTGTTTGTTA	14	5	1042	0	0	93	H	TSD
SRR823377	4	1177160	1177164	r	TGTTGGAATATACTATTCAA	ATAAATTATAAATTACAACA	GTGTGAAAAATTAATAAGGC	AAGGC	AAGGCAATGATTGTTGAGTG	16	6	2766	0	0	1126	H	Junction
SRR823377	4	1177160	1177164	r	TGTTGGAATATACTATTCAA	ATAAATTATAAATTACAACA	GTGTGAAAAATTAATAAGGC	AAGGC	AAGGCAATGATTGTTGAGTG	16	6	2766	0	0	1126	H	TSD
SRR823377	4	1177164	1177160	f	TGTTGTAATTTATAATTTAT	TTGAATAGTATATTCCAACA	CACTCAACAATCATTGCCTT	GCCTT	GCCTTATTAATTTTTCACAC	6	16	2381	0	0	947	H	Junction
SRR823377	4	1177164	1177160	f	TGTTGTAATTTATAATTTAT	TTGAATAGTATATTCCAACA	CACTCAACAATCATTGCCTT	GCCTT	GCCTTATTAATTTTTCACAC	6	16	2381	0	0	947	H	TSD
SRR823377	X	773148	773144	f	TGTAAAATCCCAAATAAGAA	TTCGTGTTCATGTGTGAACA	GTAGTTCCAATTTTTCCGTC	CCGTC	CCGTCCGTGTCCAAGATCGA	23	28	0	0	0	8	M	Junction
SRR823377	X	773148	773144	f	TGTAAAATCCCAAATAAGAA	TTCGTGTTCATGTGTGAACA	GTAGTTCCAATTTTTCCGTC	CCGTC	CCGTCCGTGTCCAAGATCGA	23	28	0	0	0	8	M	TSD
SRR823377	X	10102158	10102162	r	TGTTGTAATTTATAATTTAT	TTGAATAGTATATTCCAACA	TAACAAACAAATTTAAAAAG	AAAAG	AAAAGCTTTAAAATTATAAT	5	14	1325	0	0	99	H	Junction
SRR823377	X	10102158	10102162	r	TGTTGTAATTTATAATTTAT	TTGAATAGTATATTCCAACA	TAACAAACAAATTTAAAAAG	AAAAG	AAAAGCTTTAAAATTATAAT	5	14	1325	0	0	99	H	TSD
SRR823377	X	10102162	10102158	f	TGTTGGAATATACTATTCAA	ATAAATTATAAATTACAACA	ATTATAATTTTAAAGCTTTT	CTTTT	CTTTTTAAATTTGTTTGTTA	14	5	1042	0	0	93	H	Junction
SRR823377	X	10102162	10102158	f	TGTTGGAATATACTATTCAA	ATAAATTATAAATTACAACA	ATTATAATTTTAAAGCTTTT	CTTTT	CTTTTTAAATTTGTTTGTTA	14	5	1042	0	0	93	H	TSD
SRR823377	X	10102365	10102369	r	TGTTGGAATATACTATTCAA	ATAAATTATAAATTACAACA	GTGTGAAAAATTAATAAGGC	AAGGC	AAGGCAATGATTGTTGAGTG	16	6	2766	0	0	1126	H	Junction
SRR823377	X	10102365	10102369	r	TGTTGGAATATACTATTCAA	ATAAATTATAAATTACAACA	GTGTGAAAAATTAATAAGGC	AAGGC	AAGGCAATGATTGTTGAGTG	16	6	2766	0	0	1126	H	TSD
SRR823377	X	10102369	10102365	f	TGTTGTAATTTATAATTTAT	TTGAATAGTATATTCCAACA	CACTCAACAATCATTGCCTT	GCCTT	GCCTTATTAATTTTTCACAC	6	16	2381	0	0	947	H	Junction
SRR823377	X	10102369	10102365	f	TGTTGTAATTTATAATTTAT	TTGAATAGTATATTCCAACA	CACTCAACAATCATTGCCTT	GCCTT	GCCTTATTAATTTTTCACAC	6	16	2381	0	0	947	H	TSD
SRR823377	X	10104194	10104202	r	AGCTCAAAGAAGCTGGGGTC	GACCCCAGCTTCTTTGAGCT	TGCAGGCACATTCGTCTGGC	TCGTCTGGC	TCGTCTGGCGATTATTAACT	15	11	0	0	0	5	M	Junction
SRR823377	X	10104194	10104203	r	AGCTCAAAGAAGCTGGGGTC	CGACCCCAGCTTCTTTGAGC	TGCAGGCACATTCGTCTGGC	TTCGTCTGGC	TTCGTCTGGCGATTATTAAC	15	10	0	0	0	5	M	Junction
SRR823377	X	10104202	10104194	f	AGCTCAAAGAAGCTGGGGTC	GACCCCAGCTTCTTTGAGCT	AGTTAATAATCGCCAGACGA	GCCAGACGA	GCCAGACGAATGTGCCTGCA	11	15	0	0	0	5	M	Junction
SRR823377	X	10104203	10104194	f	GCTCAAAGAAGCTGGGGTCG	GACCCCAGCTTCTTTGAGCT	GTTAATAATCGCCAGACGAA	GCCAGACGAA	GCCAGACGAATGTGCCTGCA	10	15	0	0	0	5	M	Junction
SRR823377	X	10269083	10269087	r	TGTAAAATCCCAAATAAGAA	TTCGTGTTCATGTGTGAACA	TTGATATTAATCACGGTAGG	GTAGG	GTAGGCTAAATACAAATATT	17	18	1858	0	0	759	H	Junction
SRR823377	X	10269083	10269087	r	TGTAAAATCCCAAATAAGAA	TTCGTGTTCATGTGTGAACA	TTGATATTAATCACGGTAGG	GTAGG	GTAGGCTAAATACAAATATT	17	18	1858	0	0	759	H	TSD
SRR823377	X	10269087	10269083	f	TGTTCACACATGAACACGAA	TTCTTATTTGGGATTTTACA	AATATTTGTATTTAGCCTAC	CCTAC	CCTACCGTGATTAATATCAA	18	17	1914	0	0	760	H	Junction
SRR823377	X	10269087	10269083	f	TGTTCACACATGAACACGAA	TTCTTATTTGGGATTTTACA	AATATTTGTATTTAGCCTAC	CCTAC	CCTACCGTGATTAATATCAA	18	17	1914	0	0	760	H	TSD
SRR823377	X	10517144	10517148	r	TGTAAAATCCCAAATAAGAA	TTCGTGTTCATGTGTGAACA	ACATCACAGCTAAATATGCC	ATGCC	ATGCCATCCTATAAAATAAT	19	23	0	0	0	19	M	Junction
SRR823377	X	10517144	10517148	r	TGTAAAATCCCAAATAAGAA	TTCGTGTTCATGTGTGAACA	ACATCACAGCTAAATATGCC	ATGCC	ATGCCATCCTATAAAATAAT	19	23	0	0	0	19	M	TSD
SRR823377	X	10517148	10517144	f	TGTTCACACATGAACACGAA	TTCTTATTTGGGATTTTACA	ATTATTTTATAGGATGGCAT	GGCAT	GGCATATTTAGCTGTGATGT	23	19	0	0	0	16	M	Junction
SRR823377	X	10517148	10517144	f	TGTTCACACATGAACACGAA	TTCTTATTTGGGATTTTACA	ATTATTTTATAGGATGGCAT	GGCAT	GGCATATTTAGCTGTGATGT	23	19	0	0	0	16	M	TSD
SRR823377	X	10698374	10698382	r	AGAGAACTGCAAGGGTGGCA	TGGCGGGCTGCAGTTCTCTG	GATTGAATGACGTGTGTAAC	GTGTGTAAC	GTGTGTAACCTTCGGTTGCC	35	14	0	0	0	11	M	Junction
SRR823377	X	10698374	10698381	r	AGAGAACTGCAAGGGTGGCA	GGCGGGCTGCAGTTCTCTGG	GATTGAATGACGTGTGTAAC	TGTGTAAC	TGTGTAACCTTCGGTTGCCT	35	13	0	0	0	11	M	TSD
SRR823377	X	10698375	10698382	r	CAGAGAACTGCAAGGGTGGC	TGGCGGGCTGCAGTTCTCTG	CGATTGAATGACGTGTGTAA	GTGTGTAA	GTGTGTAACCTTCGGTTGCC	36	14	0	0	0	11	M	Junction
SRR823377	X	10698375	10698379	r	CAGAGAACTGCAAGGGTGGC	CGGGCTGCAGTTCTCTGGTG	CGATTGAATGACGTGTGTAA	TGTAA	TGTAACCTTCGGTTGCCTGC	36	13	0	0	0	11	M	TSD
SRR823377	X	10698375	10698382	r	CAGAGAACTGCAAGGGTGGC	TGGCGGGCTGCAGTTCTCTG	CGATTGAATGACGTGTGTAA	GTGTGTAA	GTGTGTAACCTTCGGTTGCC	36	14	0	0	0	11	M	TSD
SRR823377	X	10698379	10698375	f	CACCAGAGAACTGCAGCCCG	GCCACCCTTGCAGTTCTCTG	GCAGGCAACCGAAGGTTACA	TTACA	TTACACACGTCATTCAATCG	13	36	0	0	0	10	M	TSD
SRR823377	X	10698381	10698374	f	CCAGAGAACTGCAGCCCGCC	TGCCACCCTTGCAGTTCTCT	AGGCAACCGAAGGTTACACA	GTTACACA	GTTACACACGTCATTCAATC	13	35	0	0	0	10	M	TSD
SRR823377	X	10698382	10698374	f	CAGAGAACTGCAGCCCGCCA	TGCCACCCTTGCAGTTCTCT	GGCAACCGAAGGTTACACAC	GTTACACAC	GTTACACACGTCATTCAATC	14	35	0	0	0	10	M	Junction
SRR823377	X	10698382	10698375	f	CAGAGAACTGCAGCCCGCCA	GCCACCCTTGCAGTTCTCTG	GGCAACCGAAGGTTACACAC	TTACACAC	TTACACACGTCATTCAATCG	14	36	0	0	0	10	M	Junction
SRR823377	X	10698382	10698375	f	CAGAGAACTGCAGCCCGCCA	GCCACCCTTGCAGTTCTCTG	GGCAACCGAAGGTTACACAC	TTACACAC	TTACACACGTCATTCAATCG	14	36	0	0	0	10	M	TSD
SRR823377	X	11181526	11181532	r	TTCACACATGAACACGAATA	TTCTCATTTGGGATTTTACA	TTAAACCAAATAGATCCTTG	ATCCTTG	ATCCTTGATCAAAAATTAGT	38	25	0	0	0	6	M	Junction
SRR823377	X	11181528	11181532	r	TGTTCACACATGAACACGAA	TTCTCATTTGGGATTTTACA	TCTTAAACCAAATAGATCCT	ATCCT	ATCCTTGATCAAAAATTAGT	38	25	0	0	0	5	M	Junction
SRR823377	X	11181532	11181526	f	TGTAAAATCCCAAATGAGAA	TATTCGTGTTCATGTGTGAA	ACTAATTTTTGATCAAGGAT	CAAGGAT	CAAGGATCTATTTGGTTTAA	25	38	0	0	0	5	M	Junction
SRR823377	X	11181532	11181528	f	TGTAAAATCCCAAATGAGAA	TTCGTGTTCATGTGTGAACA	ACTAATTTTTGATCAAGGAT	AGGAT	AGGATCTATTTGGTTTAAGA	25	38	0	0	0	5	M	Junction
SRR823377	X	11255353	11255358	r	GTTCACACATGAACACGAAT	TTCTTATTTGGGATTTTACA	CAAATTGTCAAATGGTTTCT	GTTTCT	GTTTCTGTATTATTTTAGCA	29	34	0	0	0	10	M	Junction
SRR823377	X	11255354	11255358	r	TGTTCACACATGAACACGAA	TTCTTATTTGGGATTTTACA	CCAAATTGTCAAATGGTTTC	GTTTC	GTTTCTGTATTATTTTAGCA	31	34	0	0	0	11	M	Junction
SRR823377	X	11255354	11255358	r	TGTTCACACATGAACACGAA	TTCTTATTTGGGATTTTACA	CCAAATTGTCAAATGGTTTC	GTTTC	GTTTCTGTATTATTTTAGCA	31	34	0	0	0	11	M	TSD
SRR823377	X	11255358	11255353	f	TGTAAAATCCCAAATAAGAA	ATTCGTGTTCATGTGTGAAC	TGCTAAAATAATACAGAAAC	AGAAAC	AGAAACCATTTGACAATTTG	34	29	0	0	0	11	M	Junction
SRR823377	X	11255358	11255354	f	TGTAAAATCCCAAATAAGAA	TTCGTGTTCATGTGTGAACA	TGCTAAAATAATACAGAAAC	GAAAC	GAAACCATTTGACAATTTGG	34	31	0	0	0	11	M	Junction
SRR823377	X	11255358	11255354	f	TGTAAAATCCCAAATAAGAA	TTCGTGTTCATGTGTGAACA	TGCTAAAATAATACAGAAAC	GAAAC	GAAACCATTTGACAATTTGG	34	31	0	0	0	11	M	TSD
SRR823377	X	11544804	11544809	r	GTAAAATCCCAAATAAGAAG	TTCGTGTTCATGTGTGAACA	AAAAAAAAAAAAATGTCACT	GTCACT	GTCACTGAAATAATGATCAA	16	23	0	0	0	4	M	Junction
SRR823377	X	11544805	11544809	r	TGTAAAATCCCAAATAAGAA	TTCGTGTTCATGTGTGAACA	AAAAAAAAAAAAAATGTCAC	GTCAC	GTCACTGAAATAATGATCAA	16	23	0	0	0	4	M	Junction
SRR823377	X	11544805	11544809	r	TGTAAAATCCCAAATAAGAA	TTCGTGTTCATGTGTGAACA	AAAAAAAAAAAAAATGTCAC	GTCAC	GTCACTGAAATAATGATCAA	16	23	0	0	0	4	M	TSD
SRR823377	X	11544809	11544804	f	TGTTCACACATGAACACGAA	CTTCTTATTTGGGATTTTAC	TTGATCATTATTTCAGTGAC	AGTGAC	AGTGACATTTTTTTTTTTTT	23	16	0	0	0	4	M	Junction
SRR823377	X	11544809	11544805	f	TGTTCACACATGAACACGAA	TTCTTATTTGGGATTTTACA	TTGATCATTATTTCAGTGAC	GTGAC	GTGACATTTTTTTTTTTTTT	23	16	0	0	0	4	M	Junction
SRR823377	X	11544809	11544805	f	TGTTCACACATGAACACGAA	TTCTTATTTGGGATTTTACA	TTGATCATTATTTCAGTGAC	GTGAC	GTGACATTTTTTTTTTTTTT	23	16	0	0	0	4	M	TSD
SRR823377	X	11645901	11645909	r	AGCTCAAAGAAGCTGGGGTC	GACCCCAGCTTCTTTGAGCT	GGGCAAACGTTAAAAATGAA	AAAAATGAA	AAAAATGAATTTTAAAGGAT	14	29	8208	0	0	1881	H	Junction
SRR823377	X	11645901	11645910	r	AGCTCAAAGAAGCTGGGGTC	CGACCCCAGCTTCTTTGAGC	GGGCAAACGTTAAAAATGAA	TAAAAATGAA	TAAAAATGAATTTTAAAGGA	14	28	8208	0	0	1881	H	Junction
SRR823377	X	11645909	11645901	f	AGCTCAAAGAAGCTGGGGTC	GACCCCAGCTTCTTTGAGCT	ATCCTTTAAAATTCATTTTT	TTCATTTTT	TTCATTTTTAACGTTTGCCC	29	14	8048	0	0	1824	H	Junction
SRR823377	X	11645910	11645901	f	GCTCAAAGAAGCTGGGGTCG	GACCCCAGCTTCTTTGAGCT	TCCTTTAAAATTCATTTTTA	TTCATTTTTA	TTCATTTTTAACGTTTGCCC	28	14	7998	0	0	1815	H	Junction
SRR823377	X	11858378	11858384	r	CAAAGACCCTAGAATAACAA	TTGTTATTCTAGGGTCTTTG	GCATGACTGGTACGTAATTG	GTAATTG	GTAATTGTTTTTCGAAAATG	24	23	0	0	0	6	M	Junction
SRR823377	X	11858384	11858378	f	CAAAGACCCTAGAATAACAA	TTGTTATTCTAGGGTCTTTG	CATTTTCGAAAAACAATTAC	CAATTAC	CAATTACGTACCAGTCATGC	23	24	0	0	0	6	M	Junction
SRR823377	X	12230843	12230847	r	TGTTCACACATGAACACGAA	TTCTTATTTGGGATTTTACA	ATGCGATACGGTTGACCCGA	CCCGA	CCCGAGTTGACCTGTGCATA	19	22	0	0	0	26	M	Junction
SRR823377	X	12230843	12230848	r	TGTTCACACATGAACACGAA	CTTCTTATTTGGGATTTTAC	ATGCGATACGGTTGACCCGA	ACCCGA	ACCCGAGTTGACCTGTGCAT	19	21	0	0	0	26	M	Junction
SRR823377	X	12230843	12230847	r	TGTTCACACATGAACACGAA	TTCTTATTTGGGATTTTACA	ATGCGATACGGTTGACCCGA	CCCGA	CCCGAGTTGACCTGTGCATA	19	22	0	0	0	26	M	TSD
SRR823377	X	12230847	12230843	f	TGTAAAATCCCAAATAAGAA	TTCGTGTTCATGTGTGAACA	TATGCACAGGTCAACTCGGG	TCGGG	TCGGGTCAACCGTATCGCAT	22	19	0	0	0	31	M	Junction
SRR823377	X	12230847	12230843	f	TGTAAAATCCCAAATAAGAA	TTCGTGTTCATGTGTGAACA	TATGCACAGGTCAACTCGGG	TCGGG	TCGGGTCAACCGTATCGCAT	22	19	0	0	0	31	M	TSD
SRR823377	X	12230848	12230843	f	GTAAAATCCCAAATAAGAAG	TTCGTGTTCATGTGTGAACA	ATGCACAGGTCAACTCGGGT	TCGGGT	TCGGGTCAACCGTATCGCAT	21	19	0	0	0	31	M	Junction
SRR823377	X	13642078	13642085	r	ATGATGAAATAACATAAGGT	CTTATGTTATTTCATCATGG	CTCAAGTGTCCGGTCCGGGC	GTCCGGGC	GTCCGGGCGAAAAGAACGAA	20	19	0	0	0	26	M	TSD
SRR823377	X	13642079	13642086	r	CATGATGAAATAACATAAGG	CCTTATGTTATTTCATCATG	TCTCAAGTGTCCGGTCCGGG	GGTCCGGG	GGTCCGGGCGAAAAGAACGA	21	18	0	0	0	26	M	TSD
SRR823377	X	13642085	13642078	f	CCATGATGAAATAACATAAG	ACCTTATGTTATTTCATCAT	TTCGTTCTTTTCGCCCGGAC	GCCCGGAC	GCCCGGACCGGACACTTGAG	19	20	0	0	0	27	M	TSD
SRR823377	X	14033913	14033922	r	GCTCAAAGAAGCTGGGGTCG	GACCCCAGCTTCTTTGAGCT	GAAGTTATTCATTCTTGTCA	ATTCTTGTCA	ATTCTTGTCATATCTCCTGT	16	18	544	0	0	161	H	Junction
SRR823377	X	14033914	14033922	r	AGCTCAAAGAAGCTGGGGTC	GACCCCAGCTTCTTTGAGCT	TGAAGTTATTCATTCTTGTC	ATTCTTGTC	ATTCTTGTCATATCTCCTGT	16	18	544	0	0	162	H	Junction
SRR823377	X	14033922	14033913	f	AGCTCAAAGAAGCTGGGGTC	CGACCCCAGCTTCTTTGAGC	ACAGGAGATATGACAAGAAT	TGACAAGAAT	TGACAAGAATGAATAACTTC	18	16	523	0	0	157	H	Junction
SRR823377	X	14033922	14033914	f	AGCTCAAAGAAGCTGGGGTC	GACCCCAGCTTCTTTGAGCT	ACAGGAGATATGACAAGAAT	GACAAGAAT	GACAAGAATGAATAACTTCA	18	16	523	0	0	157	H	Junction
SRR823377	X	14477115	14477122	r	AAAATCCCAAATAAGAAGAC	TTCGTGTTCATGTGTGAACA	TGTTTTGGCTTTTCAGTTGT	TCAGTTGT	TCAGTTGTTTGTTATTTTGT	32	25	0	0	0	34	M	Junction
SRR823377	X	14477117	14477122	r	GTAAAATCCCAAATAAGAAG	TTCGTGTTCATGTGTGAACA	TCTGTTTTGGCTTTTCAGTT	TCAGTT	TCAGTTGTTTGTTATTTTGT	32	25	0	0	0	34	M	Junction
SRR823377	X	14477118	14477122	r	TGTAAAATCCCAAATAAGAA	TTCGTGTTCATGTGTGAACA	TTCTGTTTTGGCTTTTCAGT	TCAGT	TCAGTTGTTTGTTATTTTGT	33	25	0	0	0	34	M	Junction
SRR823377	X	14477118	14477122	r	TGTAAAATCCCAAATAAGAA	TTCGTGTTCATGTGTGAACA	TTCTGTTTTGGCTTTTCAGT	TCAGT	TCAGTTGTTTGTTATTTTGT	33	25	0	0	0	34	M	TSD
SRR823377	X	14477122	14477115	f	TGTTCACACATGAACACGAA	GTCTTCTTATTTGGGATTTT	ACAAAATAACAAACAACTGA	ACAACTGA	ACAACTGAAAAGCCAAAACA	25	32	0	0	0	34	M	Junction
SRR823377	X	14477122	14477117	f	TGTTCACACATGAACACGAA	CTTCTTATTTGGGATTTTAC	ACAAAATAACAAACAACTGA	AACTGA	AACTGAAAAGCCAAAACAGA	25	32	0	0	0	34	M	Junction
SRR823377	X	14477122	14477118	f	TGTTCACACATGAACACGAA	TTCTTATTTGGGATTTTACA	ACAAAATAACAAACAACTGA	ACTGA	ACTGAAAAGCCAAAACAGAA	25	33	0	0	0	34	M	Junction
SRR823377	X	14477122	14477118	f	TGTTCACACATGAACACGAA	TTCTTATTTGGGATTTTACA	ACAAAATAACAAACAACTGA	ACTGA	ACTGAAAAGCCAAAACAGAA	25	33	0	0	0	34	M	TSD
SRR823377	X	16599890	16599897	r	CATGATGAAATAACATAAGG	CCTTATGTTATTTCATCATG	TGCGTGTGCAAAGGTGTGAG	GGTGTGAG	GGTGTGAGTGCGCTTACGCA	20	20	1	0	0	50	M	TSD
SRR823377	X	16599897	16599890	f	CATGATGAAATAACATAAGG	CCTTATGTTATTTCATCATG	TGCGTAAGCGCACTCACACC	CTCACACC	CTCACACCTTTGCACACGCA	20	20	0	0	0	27	M	TSD
SRR823377	X	16695751	16695758	r	CATGATGAAATAACATAAGG	CCTTATGTTATTTCATCATG	ACTTTTACAATATTGTTTAG	TTGTTTAG	TTGTTTAGAAACAAACTCTC	31	16	0	0	0	34	M	TSD
SRR823377	X	16695758	16695751	f	CATGATGAAATAACATAAGG	CCTTATGTTATTTCATCATG	GAGAGTTTGTTTCTAAACAA	CTAAACAA	CTAAACAATATTGTAAAAGT	16	31	0	0	0	45	M	TSD
SRR823377	X	17519711	17519715	r	TGTAAAATCCCAAATAAGAA	TTCGTGTTCATGTGTGAACA	GATCTTGGACATAAGCTAAT	CTAAT	CTAATCTTGCATTTTGATAT	23	15	0	0	0	17	M	Junction
SRR823377	X	17519711	17519715	r	TGTAAAATCCCAAATAAGAA	TTCGTGTTCATGTGTGAACA	GATCTTGGACATAAGCTAAT	CTAAT	CTAATCTTGCATTTTGATAT	23	15	0	0	0	17	M	TSD
SRR823377	X	17519715	17519711	f	TGTTCACACATGAACACGAA	TTCTTATTTGGGATTTTACA	ATATCAAAATGCAAGATTAG	ATTAG	ATTAGCTTATGTCCAAGATC	15	23	0	0	0	18	M	Junction
SRR823377	X	17519715	17519711	f	TGTTCACACATGAACACGAA	TTCTTATTTGGGATTTTACA	ATATCAAAATGCAAGATTAG	ATTAG	ATTAGCTTATGTCCAAGATC	15	23	0	0	0	18	M	TSD
SRR823377	X	19801395	19801399	r	TGTTGTAATTTATAATTTAT	TTGAATAGTATATTCCAACA	TTATAAAGAAATTCAATTGT	ATTGT	ATTGTCAACTAGATTTCAAA	18	12	1195	0	0	279	H	Junction
SRR823377	X	19801395	19801399	r	TGTTGTAATTTATAATTTAT	TTGAATAGTATATTCCAACA	TTATAAAGAAATTCAATTGT	ATTGT	ATTGTCAACTAGATTTCAAA	18	12	1195	0	0	279	H	TSD
SRR823377	X	19801399	19801395	f	TGTTGGAATATACTATTCAA	ATAAATTATAAATTACAACA	TTTGAAATCTAGTTGACAAT	ACAAT	ACAATTGAATTTCTTTATAA	12	18	1154	0	0	290	H	Junction
SRR823377	X	19801399	19801395	f	TGTTGGAATATACTATTCAA	ATAAATTATAAATTACAACA	TTTGAAATCTAGTTGACAAT	ACAAT	ACAATTGAATTTCTTTATAA	12	18	1154	0	0	290	H	TSD
SRR823377	X	19801688	19801684	f	TGTACGGATTATGAGCGGAG	TGAGGCATCACAACTATTCA	TTATAGAAGGTTACGAATAT	AATAT	AATATATTAAGACTATAATT	4	5	1010	0	0	331	H	Junction
SRR823377	X	19801688	19801684	f	TGTACGGATTATGAGCGGAG	TGAGGCATCACAACTATTCA	TTATAGAAGGTTACGAATAT	AATAT	AATATATTAAGACTATAATT	4	5	1010	0	0	331	H	TSD
SRR823377	X	21597429	21597433	r	TGTTGTAATTTATAATTTAT	TTGAATAGTATATTCCAACA	TGTTCAGATCGATGCCTATA	CTATA	CTATACAAAGTTTGTTTATC	13	13	291	0	0	199	H	Junction
SRR823377	X	21597429	21597433	r	TGTTGTAATTTATAATTTAT	TTGAATAGTATATTCCAACA	TGTTCAGATCGATGCCTATA	CTATA	CTATACAAAGTTTGTTTATC	13	13	291	0	0	199	H	TSD
SRR823377	X	21597433	21597429	f	TGTTGGAATATACTATTCAA	ATAAATTATAAATTACAACA	GATAAACAAACTTTGTATAG	TATAG	TATAGGCATCGATCTGAACA	13	13	380	0	0	213	H	Junction
SRR823377	X	21597433	21597429	f	TGTTGGAATATACTATTCAA	ATAAATTATAAATTACAACA	GATAAACAAACTTTGTATAG	TATAG	TATAGGCATCGATCTGAACA	13	13	380	0	0	213	H	TSD
SRR823377	X	21810558	21810562	r	TGTAAAATCCCAAATAAGAA	TTCGTGTTCATGTGTGAACA	ATCCGAATACTAAACACAAC	ACAAC	ACAACTAACAGCAATAAAAT	4	8	244	0	0	26	H	Junction
SRR823377	X	21810558	21810562	r	TGTAAAATCCCAAATAAGAA	TTCGTGTTCATGTGTGAACA	ATCCGAATACTAAACACAAC	ACAAC	ACAACTAACAGCAATAAAAT	4	8	244	0	0	26	H	TSD
SRR823377	X	21810562	21810558	f	TGTTCACACATGAACACGAA	TTCTTATTTGGGATTTTACA	ATTTTATTGCTGTTAGTTGT	GTTGT	GTTGTGTTTAGTATTCGGAT	8	4	244	0	0	30	H	Junction
SRR823377	X	21810562	21810558	f	TGTTCACACATGAACACGAA	TTCTTATTTGGGATTTTACA	ATTTTATTGCTGTTAGTTGT	GTTGT	GTTGTGTTTAGTATTCGGAT	8	4	244	0	0	30	H	TSD
SRR823377	X	22274327	22274334	r	CATGATGAAATAACATAAGG	CCTTATGTTATTTCATCATG	CGATGCGTTTTATGGCCGCC	TGGCCGCC	TGGCCGCCACTTACCTATCC	11	6	595	0	0	222	H	TSD
SRR823377	X	22274330	22274334	r	GCCCATGATGAAATAACATA	CCTTATGTTATTTCATCATG	ATGCGATGCGTTTTATGGCC	TGGCC	TGGCCGCCACTTACCTATCC	14	6	609	0	0	209	H	TSD
SRR823377	X	22274334	22274330	f	CATGATGAAATAACATAAGG	TATGTTATTTCATCATGGGC	GGATAGGTAAGTGGCGGCCA	GGCCA	GGCCATAAAACGCATCGCAT	6	14	605	0	0	191	H	TSD
SRR823377	X	22274334	22274327	f	CATGATGAAATAACATAAGG	CCTTATGTTATTTCATCATG	GGATAGGTAAGTGGCGGCCA	GGCGGCCA	GGCGGCCATAAAACGCATCG	6	11	600	0	0	191	H	TSD
SRR823377	X	22433019	22433032	r	TGTAGTATATACGAACATAA	TGGAATTCTAATTAACTACA	AGAATAACATAGAATAACAT	ACAT	ACATAGAATAACATAGAATA	5	13	2476136	0	0	1923356	H	Junction
SRR823377	X	22433019	22433033	r	TGTAGTATATACGAACATAA	TTGGAATTCTAATTAACTAC	AGAATAACATAGAATAACAT	AACAT	AACATAGAATAACATAGAAT	5	10	2476136	0	0	1923356	H	Junction
SRR823377	X	22433032	22433019	f	TGTAGTTAATTAGAATTCCA	TTATGTTCGTATATACTACA	TATTCTATGTTATTCTATGT	ATGT	ATGTTATTCTATGTTATTCT	13	5	2495566	0	0	1938543	H	Junction
SRR823377	X	22433033	22433019	f	GTAGTTAATTAGAATTCCAA	TTATGTTCGTATATACTACA	ATTCTATGTTATTCTATGTT	ATGTT	ATGTTATTCTATGTTATTCT	10	5	2484882	0	0	1927701	H	Junction
SRR823377	X	23206476	23206471	f	GTAAAATCCCAAATAAGAAG	ATTCGTGTTCATGTGTGAAC	TATTAATTTGATAAAGTGCT	AGTGCT	AGTGCTGATAGATTTATATG	6	15	3202	0	0	926	H	Junction
SRR823377	X	23316288	23316295	r	CATGATGAAATAACATAAGG	CCTTATGTTATTTCATCATG	CCGCTGCGCTTGGGATAGCC	GGATAGCC	GGATAGCCTAACTAATTAGA	9	7	387	0	0	309	H	TSD
SRR823377	X	23316289	23316293	r	CCATGATGAAATAACATAAG	TTATGTTATTTCATCATGGG	TCCGCTGCGCTTGGGATAGC	ATAGC	ATAGCCTAACTAATTAGAAT	9	7	396	0	0	319	H	TSD
SRR823377	X	23316289	23316296	r	CCATGATGAAATAACATAAG	ACCTTATGTTATTTCATCAT	TCCGCTGCGCTTGGGATAGC	GGGATAGC	GGGATAGCCTAACTAATTAG	9	7	388	0	0	319	H	TSD
SRR823377	X	23316293	23316289	f	CCCATGATGAAATAACATAA	CTTATGTTATTTCATCATGG	ATTCTAATTAGTTAGGCTAT	GCTAT	GCTATCCCAAGCGCAGCGGA	7	9	64	0	0	71	H	TSD
SRR823377	X	23316295	23316288	f	CATGATGAAATAACATAAGG	CCTTATGTTATTTCATCATG	TCTAATTAGTTAGGCTATCC	GGCTATCC	GGCTATCCCAAGCGCAGCGG	7	9	64	0	0	70	H	TSD
SRR823377	X	23316296	23316289	f	ATGATGAAATAACATAAGGT	CTTATGTTATTTCATCATGG	CTAATTAGTTAGGCTATCCC	GCTATCCC	GCTATCCCAAGCGCAGCGGA	7	9	63	0	0	70	H	TSD
SRR823377	X	23338426	23338430	r	CCCATGATGAAATAACATAA	CTTATGTTATTTCATCATGG	ATCCGCTGCGCTTGGGATAG	GATAG	GATAGCCTAACTAATTAGAA	9	7	67	0	0	71	H	TSD
SRR823377	X	23338427	23338431	r	GCCCATGATGAAATAACATA	CCTTATGTTATTTCATCATG	TATCCGCTGCGCTTGGGATA	GGATA	GGATAGCCTAACTAATTAGA	9	7	67	0	0	71	H	TSD
SRR823377	X	23338430	23338426	f	CCATGATGAAATAACATAAG	TTATGTTATTTCATCATGGG	TTCTAATTAGTTAGGCTATC	CTATC	CTATCCCAAGCGCAGCGGAT	7	9	63	0	0	71	H	TSD
SRR823377	X	23338431	23338427	f	CATGATGAAATAACATAAGG	TATGTTATTTCATCATGGGC	TCTAATTAGTTAGGCTATCC	TATCC	TATCCCAAGCGCAGCGGATA	7	9	64	0	0	70	H	TSD
SRR823377	X	23439118	23439123	r	GTTGTAATTTATAATTTATA	TTGAATAGTATATTCCAACA	TTCATGTTCGAAACATTATT	ATTATT	ATTATTTTTATAGGAAACGC	14	9	3560	0	0	1039	H	Junction
SRR823377	X	23439119	23439123	r	TGTTGTAATTTATAATTTAT	TTGAATAGTATATTCCAACA	TTTCATGTTCGAAACATTAT	ATTAT	ATTATTTTTATAGGAAACGC	13	9	3551	0	0	1034	H	Junction
SRR823377	X	23439119	23439123	r	TGTTGTAATTTATAATTTAT	TTGAATAGTATATTCCAACA	TTTCATGTTCGAAACATTAT	ATTAT	ATTATTTTTATAGGAAACGC	13	9	3551	0	0	1034	H	TSD
SRR823377	X	23439123	23439118	f	TGTTGGAATATACTATTCAA	TATAAATTATAAATTACAAC	GCGTTTCCTATAAAAATAAT	AATAAT	AATAATGTTTCGAACATGAA	9	14	3467	0	0	1019	H	Junction
SRR823377	X	23439123	23439119	f	TGTTGGAATATACTATTCAA	ATAAATTATAAATTACAACA	GCGTTTCCTATAAAAATAAT	ATAAT	ATAATGTTTCGAACATGAAA	9	13	3467	0	0	1019	H	Junction
SRR823377	X	23439123	23439119	f	TGTTGGAATATACTATTCAA	ATAAATTATAAATTACAACA	GCGTTTCCTATAAAAATAAT	ATAAT	ATAATGTTTCGAACATGAAA	9	13	3467	0	0	1019	H	TSD
SRR823377	Y	1091123	1091127	r	TGTTGTAATTTATAATTTAT	TTGAATAGTATATTCCAACA	TGTTCAGATCGATGCCTATA	CTATA	CTATACAAAGTTTGTTTATC	13	13	291	0	0	199	H	Junction
SRR823377	Y	1091123	1091127	r	TGTTGTAATTTATAATTTAT	TTGAATAGTATATTCCAACA	TGTTCAGATCGATGCCTATA	CTATA	CTATACAAAGTTTGTTTATC	13	13	291	0	0	199	H	TSD
SRR823377	Y	1091127	1091123	f	TGTTGGAATATACTATTCAA	ATAAATTATAAATTACAACA	GATAAACAAACTTTGTATAG	TATAG	TATAGGCATCGATCTGAACA	13	13	380	0	0	213	H	Junction
SRR823377	Y	1091127	1091123	f	TGTTGGAATATACTATTCAA	ATAAATTATAAATTACAACA	GATAAACAAACTTTGTATAG	TATAG	TATAGGCATCGATCTGAACA	13	13	380	0	0	213	H	TSD
SRR823377	Y	1150413	1150417	r	TGTTGTAATTTATAATTTAT	TTGAATAGTATATTCCAACA	CACTCAACAATCATTGCCTT	GCCTT	GCCTTATTAATTTTTCACAC	6	16	2381	0	0	947	H	Junction
SRR823377	Y	1150413	1150417	r	TGTTGTAATTTATAATTTAT	TTGAATAGTATATTCCAACA	CACTCAACAATCATTGCCTT	GCCTT	GCCTTATTAATTTTTCACAC	6	16	2381	0	0	947	H	TSD
SRR823377	Y	1150417	1150413	f	TGTTGGAATATACTATTCAA	ATAAATTATAAATTACAACA	GTGTGAAAAATTAATAAGGC	AAGGC	AAGGCAATGATTGTTGAGTG	16	6	2766	0	0	1126	H	Junction
SRR823377	Y	1150417	1150413	f	TGTTGGAATATACTATTCAA	ATAAATTATAAATTACAACA	GTGTGAAAAATTAATAAGGC	AAGGC	AAGGCAATGATTGTTGAGTG	16	6	2766	0	0	1126	H	TSD
SRR823377	Y	1152969	1152973	r	TGTTGTAATTTATAATTTAT	TTGAATAGTATATTCCAACA	TAACAAACAAATTTAAAAAG	AAAAG	AAAAGCTTTAAAATTATAAT	5	14	1325	0	0	99	H	Junction
SRR823377	Y	1152969	1152973	r	TGTTGTAATTTATAATTTAT	TTGAATAGTATATTCCAACA	TAACAAACAAATTTAAAAAG	AAAAG	AAAAGCTTTAAAATTATAAT	5	14	1325	0	0	99	H	TSD
SRR823377	Y	1152973	1152969	f	TGTTGGAATATACTATTCAA	ATAAATTATAAATTACAACA	ATTATAATTTTAAAGCTTTT	CTTTT	CTTTTTAAATTTGTTTGTTA	14	5	1042	0	0	93	H	Junction
SRR823377	Y	1152973	1152969	f	TGTTGGAATATACTATTCAA	ATAAATTATAAATTACAACA	ATTATAATTTTAAAGCTTTT	CTTTT	CTTTTTAAATTTGTTTGTTA	14	5	1042	0	0	93	H	TSD
SRR823377	Y	1161880	1161888	r	AGCTCAAAGAAGCTGGGGTC	GACCCCAGCTTCTTTGAGCT	ACAGGAGATATGACAAGAAT	GACAAGAAT	GACAAGAATGAATAACTTCA	18	16	523	0	0	157	H	Junction
SRR823377	Y	1161880	1161889	r	AGCTCAAAGAAGCTGGGGTC	CGACCCCAGCTTCTTTGAGC	ACAGGAGATATGACAAGAAT	TGACAAGAAT	TGACAAGAATGAATAACTTC	18	16	523	0	0	157	H	Junction
SRR823377	Y	1161888	1161880	f	AGCTCAAAGAAGCTGGGGTC	GACCCCAGCTTCTTTGAGCT	TGAAGTTATTCATTCTTGTC	ATTCTTGTC	ATTCTTGTCATATCTCCTGT	16	18	544	0	0	162	H	Junction
SRR823377	Y	1161889	1161880	f	GCTCAAAGAAGCTGGGGTCG	GACCCCAGCTTCTTTGAGCT	GAAGTTATTCATTCTTGTCA	ATTCTTGTCA	ATTCTTGTCATATCTCCTGT	16	18	544	0	0	161	H	Junction
SRR823377	Y	1514316	1514323	r	ATGATGAAATAACATAAGGT	CTTATGTTATTTCATCATGG	CTAATTAGTTAGGCTATCCC	GCTATCCC	GCTATCCCAAGCGCAGCGGA	7	9	63	0	0	70	H	TSD
SRR823377	Y	1514317	1514324	r	CATGATGAAATAACATAAGG	CCTTATGTTATTTCATCATG	TCTAATTAGTTAGGCTATCC	GGCTATCC	GGCTATCCCAAGCGCAGCGG	7	9	64	0	0	70	H	TSD
SRR823377	Y	1514319	1514323	r	CCCATGATGAAATAACATAA	CTTATGTTATTTCATCATGG	ATTCTAATTAGTTAGGCTAT	GCTAT	GCTATCCCAAGCGCAGCGGA	7	9	64	0	0	71	H	TSD
SRR823377	Y	1514323	1514319	f	CCATGATGAAATAACATAAG	TTATGTTATTTCATCATGGG	TCCGCTGCGCTTGGGATAGC	ATAGC	ATAGCCTAACTAATTAGAAT	9	7	396	0	0	319	H	TSD
SRR823377	Y	1514323	1514316	f	CCATGATGAAATAACATAAG	ACCTTATGTTATTTCATCAT	TCCGCTGCGCTTGGGATAGC	GGGATAGC	GGGATAGCCTAACTAATTAG	9	7	388	0	0	319	H	TSD
SRR823377	Y	1514324	1514317	f	CATGATGAAATAACATAAGG	CCTTATGTTATTTCATCATG	CCGCTGCGCTTGGGATAGCC	GGATAGCC	GGATAGCCTAACTAATTAGA	9	7	387	0	0	309	H	TSD
SRR823377	Y	1697671	1697675	r	TGTTGTAATTTATAATTTAT	TTGAATAGTATATTCCAACA	TTATAAAGAAATTCAATTGT	ATTGT	ATTGTCAACTAGATTTCAAA	18	12	1195	0	0	279	H	Junction
SRR823377	Y	1697671	1697675	r	TGTTGTAATTTATAATTTAT	TTGAATAGTATATTCCAACA	TTATAAAGAAATTCAATTGT	ATTGT	ATTGTCAACTAGATTTCAAA	18	12	1195	0	0	279	H	TSD
SRR823377	Y	1697675	1697671	f	TGTTGGAATATACTATTCAA	ATAAATTATAAATTACAACA	TTTGAAATCTAGTTGACAAT	ACAAT	ACAATTGAATTTCTTTATAA	12	18	1154	0	0	290	H	Junction
SRR823377	Y	1697675	1697671	f	TGTTGGAATATACTATTCAA	ATAAATTATAAATTACAACA	TTTGAAATCTAGTTGACAAT	ACAAT	ACAATTGAATTTCTTTATAA	12	18	1154	0	0	290	H	TSD
SRR823377	Y	1697964	1697960	f	TGTACGGATTATGAGCGGAG	TGAGGCATCACAACTATTCA	TTATAGAAGGTTACGAATAT	AATAT	AATATATTAAGACTATAATT	4	5	1010	0	0	331	H	Junction
SRR823377	Y	1697964	1697960	f	TGTACGGATTATGAGCGGAG	TGAGGCATCACAACTATTCA	TTATAGAAGGTTACGAATAT	AATAT	AATATATTAAGACTATAATT	4	5	1010	0	0	331	H	TSD
SRR823382	2L	7307169	7307176	r	CATGATGAAATAACATAAGG	CCTTATGTTATTTCATCATG	TTGCCCGGTTCAGTGCCAAC	GTGCCAAC	GTGCCAACGCTTAACTGAAA	0	0	16	26	5	49	H	TSD
SRR823382	2L	7307176	7307169	f	CATGATGAAATAACATAAGG	CCTTATGTTATTTCATCATG	TTTCAGTTAAGCGTTGGCAC	GTTGGCAC	GTTGGCACTGAACCGGGCAA	0	0	14	5	26	52	H	TSD
SRR823382	2L	9411671	9411678	r	CAGAGAACTGCAGCCCGCCA	GCCACCCTTGCAGTTCTCTG	GCTTCGATAAGAATACCCAG	ATACCCAG	ATACCCAGGTCTTCGAATGC	0	0	26	5	4	38	H	Junction
SRR823382	2L	9411671	9411678	r	CAGAGAACTGCAGCCCGCCA	GCCACCCTTGCAGTTCTCTG	GCTTCGATAAGAATACCCAG	ATACCCAG	ATACCCAGGTCTTCGAATGC	0	0	26	5	4	38	H	TSD
SRR823382	2L	9411678	9411671	f	CAGAGAACTGCAAGGGTGGC	TGGCGGGCTGCAGTTCTCTG	GCATTCGAAGACCTGGGTAT	CTGGGTAT	CTGGGTATTCTTATCGAAGC	0	0	24	4	5	40	H	Junction
SRR823382	2L	9411678	9411671	f	CAGAGAACTGCAAGGGTGGC	TGGCGGGCTGCAGTTCTCTG	GCATTCGAAGACCTGGGTAT	CTGGGTAT	CTGGGTATTCTTATCGAAGC	0	0	24	4	5	40	H	TSD
SRR823382	2L	10593266	10593273	r	CATGATGAAATAACATAAGG	CCTTATGTTATTTCATCATG	CTTGCGATCTTCGTCAGGAC	GTCAGGAC	GTCAGGACTCACCAGCGCTC	0	0	1142	6	8	2895	H	TSD
SRR823382	2L	10593273	10593266	f	CATGATGAAATAACATAAGG	CCTTATGTTATTTCATCATG	GAGCGCTGGTGAGTCCTGAC	GTCCTGAC	GTCCTGACGAAGATCGCAAG	0	0	1077	8	6	2831	H	TSD
SRR823382	2L	11557903	11557910	r	CAGAGAACTGCAGCCCGCCA	GCCACCCTTGCAGTTCTCTG	GTGTGAGAGAACCTTTTAAC	CTTTTAAC	CTTTTAACTTTATCGCATGC	0	0	15	15	34	7	H	Junction
SRR823382	2L	11557903	11557910	r	CAGAGAACTGCAGCCCGCCA	GCCACCCTTGCAGTTCTCTG	GTGTGAGAGAACCTTTTAAC	CTTTTAAC	CTTTTAACTTTATCGCATGC	0	0	15	15	34	7	H	TSD
SRR823382	2L	11557905	11557909	r	ACCAGAGAACTGCAGCCCGC	CCACCCTTGCAGTTCTCTGC	GTGTGTGAGAGAACCTTTTA	TTTTA	TTTTAACTTTATCGCATGCA	0	0	15	21	34	7	H	TSD
SRR823382	2L	11557909	11557905	f	GCAGAGAACTGCAAGGGTGG	GCGGGCTGCAGTTCTCTGGT	TGCATGCGATAAAGTTAAAA	TAAAA	TAAAAGGTTCTCTCACACAC	0	0	14	34	21	0	M	TSD
SRR823382	2L	11557910	11557903	f	CAGAGAACTGCAAGGGTGGC	TGGCGGGCTGCAGTTCTCTG	GCATGCGATAAAGTTAAAAG	GTTAAAAG	GTTAAAAGGTTCTCTCACAC	0	0	14	34	15	0	M	Junction
SRR823382	2L	11557910	11557903	f	CAGAGAACTGCAAGGGTGGC	TGGCGGGCTGCAGTTCTCTG	GCATGCGATAAAGTTAAAAG	GTTAAAAG	GTTAAAAGGTTCTCTCACAC	0	0	14	34	15	0	M	TSD
SRR823382	2L	14490574	14490581	r	ATGATGAAATAACATAAGGT	CTTATGTTATTTCATCATGG	CATAATAATATGGCTGCACC	GCTGCACC	GCTGCACCACGGCAACACTC	0	0	21	23	52	16	H	TSD
SRR823382	2L	14490575	14490579	r	CATGATGAAATAACATAAGG	TATGTTATTTCATCATGGGC	TCATAATAATATGGCTGCAC	TGCAC	TGCACCACGGCAACACTCGT	0	0	21	23	51	15	H	TSD
SRR823382	2L	14490575	14490582	r	CATGATGAAATAACATAAGG	CCTTATGTTATTTCATCATG	TCATAATAATATGGCTGCAC	GGCTGCAC	GGCTGCACCACGGCAACACT	0	0	21	23	52	15	H	TSD
SRR823382	2L	14490576	14490580	r	CCATGATGAAATAACATAAG	TTATGTTATTTCATCATGGG	ATCATAATAATATGGCTGCA	CTGCA	CTGCACCACGGCAACACTCG	0	0	23	23	51	15	H	TSD
SRR823382	2L	14490579	14490575	f	GCCCATGATGAAATAACATA	CCTTATGTTATTTCATCATG	ACGAGTGTTGCCGTGGTGCA	GTGCA	GTGCAGCCATATTATTATGA	0	0	24	51	23	15	H	TSD
SRR823382	2L	14490580	14490576	f	CCCATGATGAAATAACATAA	CTTATGTTATTTCATCATGG	CGAGTGTTGCCGTGGTGCAG	TGCAG	TGCAGCCATATTATTATGAT	0	0	23	51	23	14	H	TSD
SRR823382	2L	14490581	14490574	f	CCATGATGAAATAACATAAG	ACCTTATGTTATTTCATCAT	GAGTGTTGCCGTGGTGCAGC	GGTGCAGC	GGTGCAGCCATATTATTATG	0	0	22	52	23	14	H	TSD
SRR823382	2L	14490582	14490575	f	CATGATGAAATAACATAAGG	CCTTATGTTATTTCATCATG	AGTGTTGCCGTGGTGCAGCC	GTGCAGCC	GTGCAGCCATATTATTATGA	0	0	21	52	23	24	H	TSD
SRR823382	2L	19028725	19028730	r	GTTCACACATGAACACGAAT	TTCTTATTTGGGATTTTACA	TTTTTTGTAATTTAATCATT	ATCATT	ATCATTTATAAACAAAGTTA	0	0	17	12	4	1	M	Junction
SRR823382	2L	19028725	19028731	r	GTTCACACATGAACACGAAT	CTTCTTATTTGGGATTTTAC	TTTTTTGTAATTTAATCATT	AATCATT	AATCATTTATAAACAAAGTT	0	0	17	12	4	1	M	Junction
SRR823382	2L	19028726	19028730	r	TGTTCACACATGAACACGAA	TTCTTATTTGGGATTTTACA	GTTTTTTGTAATTTAATCAT	ATCAT	ATCATTTATAAACAAAGTTA	0	0	17	12	4	0	M	Junction
SRR823382	2L	19028726	19028731	r	TGTTCACACATGAACACGAA	CTTCTTATTTGGGATTTTAC	GTTTTTTGTAATTTAATCAT	AATCAT	AATCATTTATAAACAAAGTT	0	0	17	12	4	0	M	Junction
SRR823382	2L	19028726	19028730	r	TGTTCACACATGAACACGAA	TTCTTATTTGGGATTTTACA	GTTTTTTGTAATTTAATCAT	ATCAT	ATCATTTATAAACAAAGTTA	0	0	17	12	4	0	M	TSD
SRR823382	2L	19028727	19028731	r	TTGTTCACACATGAACACGA	CTTCTTATTTGGGATTTTAC	AGTTTTTTGTAATTTAATCA	AATCA	AATCATTTATAAACAAAGTT	0	0	18	12	4	0	M	TSD
SRR823382	2L	19028730	19028725	f	TGTAAAATCCCAAATAAGAA	ATTCGTGTTCATGTGTGAAC	TAACTTTGTTTATAAATGAT	AATGAT	AATGATTAAATTACAAAAAA	0	0	16	4	12	0	M	Junction
SRR823382	2L	19028730	19028726	f	TGTAAAATCCCAAATAAGAA	TTCGTGTTCATGTGTGAACA	TAACTTTGTTTATAAATGAT	ATGAT	ATGATTAAATTACAAAAAAC	0	0	16	4	12	0	M	Junction
SRR823382	2L	19028730	19028726	f	TGTAAAATCCCAAATAAGAA	TTCGTGTTCATGTGTGAACA	TAACTTTGTTTATAAATGAT	ATGAT	ATGATTAAATTACAAAAAAC	0	0	16	4	12	0	M	TSD
SRR823382	2L	19028731	19028725	f	GTAAAATCCCAAATAAGAAG	ATTCGTGTTCATGTGTGAAC	AACTTTGTTTATAAATGATT	AATGATT	AATGATTAAATTACAAAAAA	0	0	17	4	12	0	M	Junction
SRR823382	2L	19028731	19028726	f	GTAAAATCCCAAATAAGAAG	TTCGTGTTCATGTGTGAACA	AACTTTGTTTATAAATGATT	ATGATT	ATGATTAAATTACAAAAAAC	0	0	17	4	12	0	M	Junction
SRR823382	2L	19028731	19028727	f	GTAAAATCCCAAATAAGAAG	TCGTGTTCATGTGTGAACAA	AACTTTGTTTATAAATGATT	TGATT	TGATTAAATTACAAAAAACT	0	0	17	4	12	0	M	TSD
SRR823382	2L	23424027	23424035	r	AGCTCAAAGAAGCTGGGGTC	GACCCCAGCTTCTTTGAGCT	TAGCCACCTTACGTGGGCTA	CGTGGGCTA	CGTGGGCTATACGTTTATTC	0	0	635	6	18	798	H	Junction
SRR823382	2L	23424035	23424027	f	AGCTCAAAGAAGCTGGGGTC	GACCCCAGCTTCTTTGAGCT	GAATAAACGTATAGCCCACG	TAGCCCACG	TAGCCCACGTAAGGTGGCTA	0	0	668	18	6	791	H	Junction
SRR823382	2R	4729066	4729073	r	CATGATGAAATAACATAAGG	CCTTATGTTATTTCATCATG	TGTAACTACATAGTCTGGAA	GTCTGGAA	GTCTGGAAAGGAGTATTATA	0	0	24	6	13	2	M	TSD
SRR823382	2R	4729073	4729066	f	CATGATGAAATAACATAAGG	CCTTATGTTATTTCATCATG	TATAATACTCCTTTCCAGAC	TTCCAGAC	TTCCAGACTATGTAGTTACA	0	0	22	13	6	2	M	TSD
SRR823382	2R	7038710	7038717	r	CAGAGAACTGCAGCCCGCCA	GCCACCCTTGCAGTTCTCTG	AATGGGCCAACTGTGTGTAC	GTGTGTAC	GTGTGTACGTGGAGGAACAA	0	0	20	8	17	0	M	Junction
SRR823382	2R	7038710	7038717	r	CAGAGAACTGCAGCCCGCCA	GCCACCCTTGCAGTTCTCTG	AATGGGCCAACTGTGTGTAC	GTGTGTAC	GTGTGTACGTGGAGGAACAA	0	0	20	8	17	0	M	TSD
SRR823382	2R	7038711	7038715	r	CCAGAGAACTGCAGCCCGCC	CACCCTTGCAGTTCTCTGGT	GAATGGGCCAACTGTGTGTA	GTGTA	GTGTACGTGGAGGAACAATG	0	0	19	8	18	0	M	TSD
SRR823382	2R	7038715	7038711	f	ACCAGAGAACTGCAAGGGTG	GGCGGGCTGCAGTTCTCTGG	CATTGTTCCTCCACGTACAC	TACAC	TACACACAGTTGGCCCATTC	0	0	15	18	8	0	M	TSD
SRR823382	2R	7038717	7038710	f	CAGAGAACTGCAAGGGTGGC	TGGCGGGCTGCAGTTCTCTG	TTGTTCCTCCACGTACACAC	GTACACAC	GTACACACAGTTGGCCCATT	0	0	15	17	8	0	M	Junction
SRR823382	2R	7038717	7038710	f	CAGAGAACTGCAAGGGTGGC	TGGCGGGCTGCAGTTCTCTG	TTGTTCCTCCACGTACACAC	GTACACAC	GTACACACAGTTGGCCCATT	0	0	15	17	8	0	M	TSD
SRR823382	2R	9137878	9137885	r	CATGATGAAATAACATAAGG	CCTTATGTTATTTCATCATG	GGAACTGCGAATATACTGCC	ATACTGCC	ATACTGCCTGTGTATATATG	0	0	24	7	15	8	H	TSD
SRR823382	2R	9137881	9137885	r	GCCCATGATGAAATAACATA	CCTTATGTTATTTCATCATG	ATTGGAACTGCGAATATACT	ATACT	ATACTGCCTGTGTATATATG	0	0	27	7	15	9	H	TSD
SRR823382	2R	9137885	9137881	f	CATGATGAAATAACATAAGG	TATGTTATTTCATCATGGGC	CATATATACACAGGCAGTAT	AGTAT	AGTATATTCGCAGTTCCAAT	0	0	25	15	7	8	H	TSD
SRR823382	2R	9137885	9137878	f	CATGATGAAATAACATAAGG	CCTTATGTTATTTCATCATG	CATATATACACAGGCAGTAT	GGCAGTAT	GGCAGTATATTCGCAGTTCC	0	0	24	15	7	8	H	TSD
SRR823382	2R	10943042	10943049	r	CAGAGAACTGCAGCCCGCCA	GCCACCCTTGCAGTTCTCTG	AATTGCATTATGGCTAAAAG	GCTAAAAG	GCTAAAAGTTTTGGCTCATA	0	0	28	6	18	19	H	Junction
SRR823382	2R	10943042	10943050	r	CAGAGAACTGCAGCCCGCCA	TGCCACCCTTGCAGTTCTCT	AATTGCATTATGGCTAAAAG	GGCTAAAAG	GGCTAAAAGTTTTGGCTCAT	0	0	28	6	20	19	H	Junction
SRR823382	2R	10943042	10943051	r	CAGAGAACTGCAGCCCGCCA	GTGCCACCCTTGCAGTTCTC	AATTGCATTATGGCTAAAAG	TGGCTAAAAG	TGGCTAAAAGTTTTGGCTCA	0	0	28	6	19	19	H	Junction
SRR823382	2R	10943042	10943049	r	CAGAGAACTGCAGCCCGCCA	GCCACCCTTGCAGTTCTCTG	AATTGCATTATGGCTAAAAG	GCTAAAAG	GCTAAAAGTTTTGGCTCATA	0	0	28	6	18	19	H	TSD
SRR823382	2R	10943049	10943042	f	CAGAGAACTGCAAGGGTGGC	TGGCGGGCTGCAGTTCTCTG	TATGAGCCAAAACTTTTAGC	CTTTTAGC	CTTTTAGCCATAATGCAATT	0	0	27	18	6	19	H	Junction
SRR823382	2R	10943049	10943042	f	CAGAGAACTGCAAGGGTGGC	TGGCGGGCTGCAGTTCTCTG	TATGAGCCAAAACTTTTAGC	CTTTTAGC	CTTTTAGCCATAATGCAATT	0	0	27	18	6	19	H	TSD
SRR823382	2R	10943050	10943042	f	AGAGAACTGCAAGGGTGGCA	TGGCGGGCTGCAGTTCTCTG	ATGAGCCAAAACTTTTAGCC	CTTTTAGCC	CTTTTAGCCATAATGCAATT	0	0	27	20	6	19	H	Junction
SRR823382	2R	10943051	10943042	f	GAGAACTGCAAGGGTGGCAC	TGGCGGGCTGCAGTTCTCTG	TGAGCCAAAACTTTTAGCCA	CTTTTAGCCA	CTTTTAGCCATAATGCAATT	0	0	27	19	6	19	H	Junction
SRR823382	2R	11415714	11415721	r	CATGATGAAATAACATAAGG	CCTTATGTTATTTCATCATG	GAGCGCTGGTGAGTCCTGAC	GTCCTGAC	GTCCTGACGAAGATCGCAAG	0	0	1077	8	6	2831	H	TSD
SRR823382	2R	11415721	11415714	f	CATGATGAAATAACATAAGG	CCTTATGTTATTTCATCATG	CTTGCGATCTTCGTCAGGAC	GTCAGGAC	GTCAGGACTCACCAGCGCTC	0	0	1142	6	8	2895	H	TSD
SRR823382	2R	11994008	11994015	r	CAGAGAACTGCAGCCCGCCA	GCCACCCTTGCAGTTCTCTG	TGAAAGTACATACTGCGAAC	CTGCGAAC	CTGCGAACTGTGGGAGGAGC	0	0	20	38	47	0	M	Junction
SRR823382	2R	11994008	11994015	r	CAGAGAACTGCAGCCCGCCA	GCCACCCTTGCAGTTCTCTG	TGAAAGTACATACTGCGAAC	CTGCGAAC	CTGCGAACTGTGGGAGGAGC	0	0	20	38	47	0	M	TSD
SRR823382	2R	11994010	11994014	r	ACCAGAGAACTGCAGCCCGC	CCACCCTTGCAGTTCTCTGC	ACTGAAAGTACATACTGCGA	TGCGA	TGCGAACTGTGGGAGGAGCG	0	0	20	38	47	0	M	TSD
SRR823382	2R	11994014	11994010	f	GCAGAGAACTGCAAGGGTGG	GCGGGCTGCAGTTCTCTGGT	CGCTCCTCCCACAGTTCGCA	TCGCA	TCGCAGTATGTACTTTCAGT	0	0	20	47	38	0	M	TSD
SRR823382	2R	11994015	11994008	f	CAGAGAACTGCAAGGGTGGC	TGGCGGGCTGCAGTTCTCTG	GCTCCTCCCACAGTTCGCAG	GTTCGCAG	GTTCGCAGTATGTACTTTCA	0	0	21	47	38	0	M	Junction
SRR823382	2R	11994015	11994008	f	CAGAGAACTGCAAGGGTGGC	TGGCGGGCTGCAGTTCTCTG	GCTCCTCCCACAGTTCGCAG	GTTCGCAG	GTTCGCAGTATGTACTTTCA	0	0	21	47	38	0	M	TSD
SRR823382	2R	16829068	16829075	r	CATGATGAAATAACATAAGG	CCTTATGTTATTTCATCATG	ATGCTTAGATTCGGGGAAAC	GGGGAAAC	GGGGAAACTATATCTTCGTT	0	0	26	5	25	26	H	TSD
SRR823382	2R	16829069	16829073	r	CCATGATGAAATAACATAAG	TTATGTTATTTCATCATGGG	AATGCTTAGATTCGGGGAAA	GGAAA	GGAAACTATATCTTCGTTCT	0	0	26	5	25	26	H	TSD
SRR823382	2R	16829073	16829069	f	CCCATGATGAAATAACATAA	CTTATGTTATTTCATCATGG	AGAACGAAGATATAGTTTCC	TTTCC	TTTCCCCGAATCTAAGCATT	0	0	27	25	5	18	H	TSD
SRR823382	2R	16829075	16829068	f	CATGATGAAATAACATAAGG	CCTTATGTTATTTCATCATG	AACGAAGATATAGTTTCCCC	GTTTCCCC	GTTTCCCCGAATCTAAGCAT	0	0	27	25	5	18	H	TSD
SRR823382	2R	22949549	22949558	r	GAGAACTGCAAGGGTGGCAC	TGGCGGGCTGCAGTTCTCTG	CTAAATAAAGATATGAACCA	ATATGAACCA	ATATGAACCATAAAAAAAAT	0	0	33	4	6	20	H	Junction
SRR823382	2R	22949549	22949559	r	GAGAACTGCAAGGGTGGCAC	GTGGCGGGCTGCAGTTCTCT	CTAAATAAAGATATGAACCA	GATATGAACCA	GATATGAACCATAAAAAAAA	0	0	33	4	6	20	H	Junction
SRR823382	2R	22949550	22949558	r	AGAGAACTGCAAGGGTGGCA	TGGCGGGCTGCAGTTCTCTG	TCTAAATAAAGATATGAACC	ATATGAACC	ATATGAACCATAAAAAAAAT	0	0	33	4	6	20	H	Junction
SRR823382	2R	22949550	22949557	r	AGAGAACTGCAAGGGTGGCA	GGCGGGCTGCAGTTCTCTGA	TCTAAATAAAGATATGAACC	TATGAACC	TATGAACCATAAAAAAAATA	0	0	32	4	6	20	H	TSD
SRR823382	2R	22949551	22949558	r	CAGAGAACTGCAAGGGTGGC	TGGCGGGCTGCAGTTCTCTG	TTCTAAATAAAGATATGAAC	ATATGAAC	ATATGAACCATAAAAAAAAT	0	0	32	4	6	20	H	Junction
SRR823382	2R	22949551	22949559	r	CAGAGAACTGCAAGGGTGGC	GTGGCGGGCTGCAGTTCTCT	TTCTAAATAAAGATATGAAC	GATATGAAC	GATATGAACCATAAAAAAAA	0	0	32	4	6	20	H	Junction
SRR823382	2R	22949551	22949558	r	CAGAGAACTGCAAGGGTGGC	TGGCGGGCTGCAGTTCTCTG	TTCTAAATAAAGATATGAAC	ATATGAAC	ATATGAACCATAAAAAAAAT	0	0	31	4	6	20	H	TSD
SRR823382	2R	22949557	22949550	f	TCAGAGAACTGCAGCCCGCC	TGCCACCCTTGCAGTTCTCT	TATTTTTTTTATGGTTCATA	GGTTCATA	GGTTCATATCTTTATTTAGA	0	0	35	6	4	18	H	TSD
SRR823382	2R	22949558	22949549	f	CAGAGAACTGCAGCCCGCCA	GTGCCACCCTTGCAGTTCTC	ATTTTTTTTATGGTTCATAT	TGGTTCATAT	TGGTTCATATCTTTATTTAG	0	0	36	6	4	18	H	Junction
SRR823382	2R	22949558	22949550	f	CAGAGAACTGCAGCCCGCCA	TGCCACCCTTGCAGTTCTCT	ATTTTTTTTATGGTTCATAT	GGTTCATAT	GGTTCATATCTTTATTTAGA	0	0	36	6	4	18	H	Junction
SRR823382	2R	22949558	22949551	f	CAGAGAACTGCAGCCCGCCA	GCCACCCTTGCAGTTCTCTG	ATTTTTTTTATGGTTCATAT	GTTCATAT	GTTCATATCTTTATTTAGAA	0	0	36	6	4	18	H	Junction
SRR823382	2R	22949558	22949551	f	CAGAGAACTGCAGCCCGCCA	GCCACCCTTGCAGTTCTCTG	ATTTTTTTTATGGTTCATAT	GTTCATAT	GTTCATATCTTTATTTAGAA	0	0	35	6	4	18	H	TSD
SRR823382	2R	22949559	22949549	f	AGAGAACTGCAGCCCGCCAC	GTGCCACCCTTGCAGTTCTC	TTTTTTTTATGGTTCATATC	TGGTTCATATC	TGGTTCATATCTTTATTTAG	0	0	34	6	4	17	H	Junction
SRR823382	2R	22949559	22949551	f	AGAGAACTGCAGCCCGCCAC	GCCACCCTTGCAGTTCTCTG	TTTTTTTTATGGTTCATATC	GTTCATATC	GTTCATATCTTTATTTAGAA	0	0	34	6	4	17	H	Junction
SRR823382	2R	23536459	23536467	r	AGCTCAAAGAAGCTGGGGTC	GACCCCAGCTTCTTTGAGCT	GAATAAACGTATAGCCCACG	TAGCCCACG	TAGCCCACGTAAGGTGGCTA	0	0	668	18	6	791	H	Junction
SRR823382	2R	23536467	23536459	f	AGCTCAAAGAAGCTGGGGTC	GACCCCAGCTTCTTTGAGCT	TAGCCACCTTACGTGGGCTA	CGTGGGCTA	CGTGGGCTATACGTTTATTC	0	0	635	6	18	798	H	Junction
SRR823382	2R	24768063	24768056	f	GCATGATGAAATAACATAAG	ACCTTATGTTATTTCATCAT	TGTTTTTATGGGGGGCTGAC	GGGCTGAC	GGGCTGACGCACACACACAA	0	0	22	4	15	5	H	TSD
SRR823382	2R	24768064	24768060	f	CATGATGAAATAACATAAGG	TATGTTATTTCATCATGGGC	GTTTTTATGGGGGGCTGACG	TGACG	TGACGCACACACACAAGCGC	0	0	23	4	15	5	H	TSD
SRR823382	2R	24768064	24768057	f	CATGATGAAATAACATAAGG	CCTTATGTTATTTCATCATG	GTTTTTATGGGGGGCTGACG	GGCTGACG	GGCTGACGCACACACACAAG	0	0	23	4	15	5	H	TSD
SRR823382	2R	24768065	24768058	f	ATGATGAAATAACATAAGGT	CTTATGTTATTTCATCATGG	TTTTTATGGGGGGCTGACGC	GCTGACGC	GCTGACGCACACACACAAGC	0	0	23	5	15	5	H	TSD
SRR823382	3L	1054347	1054355	r	AGCTCAAAGAAGCTGGGGTC	GACCCCAGCTTCTTTGAGCT	GAATAAACGTATAGCCCACG	TAGCCCACG	TAGCCCACGTAAGGTGGCTA	0	0	668	18	6	791	H	Junction
SRR823382	3L	1054355	1054347	f	AGCTCAAAGAAGCTGGGGTC	GACCCCAGCTTCTTTGAGCT	TAGCCACCTTACGTGGGCTA	CGTGGGCTA	CGTGGGCTATACGTTTATTC	0	0	635	6	18	798	H	Junction
SRR823382	3L	3250542	3250549	r	CATGATGAAATAACATAAGG	CCTTATGTTATTTCATCATG	TACACGATTATGGTTTGTGC	GTTTGTGC	GTTTGTGCATTTAAAGTTCA	0	0	37	17	5	18	H	TSD
SRR823382	3L	3250543	3250550	r	CCATGATGAAATAACATAAG	ACCTTATGTTATTTCATCAT	ATACACGATTATGGTTTGTG	GGTTTGTG	GGTTTGTGCATTTAAAGTTC	0	0	38	17	5	18	H	TSD
SRR823382	3L	3250549	3250542	f	CATGATGAAATAACATAAGG	CCTTATGTTATTTCATCATG	TGAACTTTAAATGCACAAAC	GCACAAAC	GCACAAACCATAATCGTGTA	0	0	34	5	17	16	H	TSD
SRR823382	3L	3250550	3250543	f	ATGATGAAATAACATAAGGT	CTTATGTTATTTCATCATGG	GAACTTTAAATGCACAAACC	CACAAACC	CACAAACCATAATCGTGTAT	0	0	34	5	17	16	H	TSD
SRR823382	3L	4052927	4052934	r	CAGAGAACTGCAAGGGTGGC	TGGCGGGCTGCAGTTCTCTG	AAAGCTGCTGCTCTCCATAT	CTCCATAT	CTCCATATTTGTGGCACTCG	0	0	28	4	4	12	H	Junction
SRR823382	3L	4052927	4052934	r	CAGAGAACTGCAAGGGTGGC	TGGCGGGCTGCAGTTCTCTG	AAAGCTGCTGCTCTCCATAT	CTCCATAT	CTCCATATTTGTGGCACTCG	0	0	28	4	4	12	H	TSD
SRR823382	3L	4052934	4052927	f	CAGAGAACTGCAGCCCGCCA	GCCACCCTTGCAGTTCTCTG	CGAGTGCCACAAATATGGAG	ATATGGAG	ATATGGAGAGCAGCAGCTTT	0	0	25	4	4	16	H	Junction
SRR823382	3L	4052934	4052927	f	CAGAGAACTGCAGCCCGCCA	GCCACCCTTGCAGTTCTCTG	CGAGTGCCACAAATATGGAG	ATATGGAG	ATATGGAGAGCAGCAGCTTT	0	0	25	4	4	16	H	TSD
SRR823382	3L	4283877	4283884	r	CATGATGAAATAACATAAGG	CCTTATGTTATTTCATCATG	GCCGCTTTGACACACAGCCG	CACAGCCG	CACAGCCGTATACAGACAAG	0	0	30	4	4	33	H	TSD
SRR823382	3L	4283884	4283877	f	CATGATGAAATAACATAAGG	CCTTATGTTATTTCATCATG	CTTGTCTGTATACGGCTGTG	CGGCTGTG	CGGCTGTGTGTCAAAGCGGC	0	0	33	4	4	25	H	TSD
SRR823382	3L	11913435	11913443	r	AGAGAACTGCAAGGGTGGCA	TGGCGGGCTGCAGTTCTCTG	AAGCAGTTTGAATATTTTCC	ATATTTTCC	ATATTTTCCGTAATATTCCT	0	0	24	7	10	0	M	Junction
SRR823382	3L	11913435	11913442	r	AGAGAACTGCAAGGGTGGCA	GGCGGGCTGCAGTTCTCTGA	AAGCAGTTTGAATATTTTCC	TATTTTCC	TATTTTCCGTAATATTCCTA	0	0	24	7	10	0	M	TSD
SRR823382	3L	11913436	11913443	r	CAGAGAACTGCAAGGGTGGC	TGGCGGGCTGCAGTTCTCTG	AAAGCAGTTTGAATATTTTC	ATATTTTC	ATATTTTCCGTAATATTCCT	0	0	24	7	10	0	M	Junction
SRR823382	3L	11913436	11913443	r	CAGAGAACTGCAAGGGTGGC	TGGCGGGCTGCAGTTCTCTG	AAAGCAGTTTGAATATTTTC	ATATTTTC	ATATTTTCCGTAATATTCCT	0	0	24	7	10	0	M	TSD
SRR823382	3L	11913442	11913435	f	TCAGAGAACTGCAGCCCGCC	TGCCACCCTTGCAGTTCTCT	TAGGAATATTACGGAAAATA	GGAAAATA	GGAAAATATTCAAACTGCTT	0	0	23	10	7	0	M	TSD
SRR823382	3L	11913443	11913435	f	CAGAGAACTGCAGCCCGCCA	TGCCACCCTTGCAGTTCTCT	AGGAATATTACGGAAAATAT	GGAAAATAT	GGAAAATATTCAAACTGCTT	0	0	24	10	7	0	M	Junction
SRR823382	3L	11913443	11913436	f	CAGAGAACTGCAGCCCGCCA	GCCACCCTTGCAGTTCTCTG	AGGAATATTACGGAAAATAT	GAAAATAT	GAAAATATTCAAACTGCTTT	0	0	24	10	7	0	M	Junction
SRR823382	3L	11913443	11913436	f	CAGAGAACTGCAGCCCGCCA	GCCACCCTTGCAGTTCTCTG	AGGAATATTACGGAAAATAT	GAAAATAT	GAAAATATTCAAACTGCTTT	0	0	24	10	7	0	M	TSD
SRR823382	3L	13581959	13581963	r	ACCAGAGAACTGCAAGGGTG	GGCGGGCTGCAGTTCTCTGA	AATTGCAATTTGGCATTACG	TTACG	TTACGACTGCGTTGTGGTGG	0	0	19	5	23	0	M	TSD
SRR823382	3L	13581963	13581959	f	TCAGAGAACTGCAGCCCGCC	CACCCTTGCAGTTCTCTGGT	CCACCACAACGCAGTCGTAA	CGTAA	CGTAATGCCAAATTGCAATT	0	0	20	23	5	0	M	TSD
SRR823382	3L	13847581	13847588	r	CAGAGAACTGCAGCCCGCCA	GCCACCCTTGCAGTTCTCTG	GAAAGGATGCACATATGGAC	ATATGGAC	ATATGGACTTCTTTTGCTGA	0	0	25	15	6	12	H	Junction
SRR823382	3L	13847581	13847588	r	CAGAGAACTGCAGCCCGCCA	GCCACCCTTGCAGTTCTCTG	GAAAGGATGCACATATGGAC	ATATGGAC	ATATGGACTTCTTTTGCTGA	0	0	25	15	6	12	H	TSD
SRR823382	3L	15841409	15841416	r	CAGAGAACTGCAGCCCGCCA	GCCACCCTTGCAGTTCTCTG	GCGCCAACTGACGTTGGTAG	GTTGGTAG	GTTGGTAGGCAATTTTCTAG	0	0	31	9	21	5	H	Junction
SRR823382	3L	15841409	15841413	r	CAGAGAACTGCAGCCCGCCA	ACCCTTGCAGTTCTCTGGTT	GCGCCAACTGACGTTGGTAG	GGTAG	GGTAGGCAATTTTCTAGGAA	0	0	31	9	20	5	H	TSD
SRR823382	3L	15841409	15841416	r	CAGAGAACTGCAGCCCGCCA	GCCACCCTTGCAGTTCTCTG	GCGCCAACTGACGTTGGTAG	GTTGGTAG	GTTGGTAGGCAATTTTCTAG	0	0	31	9	21	5	H	TSD
SRR823382	3L	15841413	15841409	f	AACCAGAGAACTGCAAGGGT	TGGCGGGCTGCAGTTCTCTG	TTCCTAGAAAATTGCCTACC	CTACC	CTACCAACGTCAGTTGGCGC	0	0	31	20	9	5	H	TSD
SRR823382	3L	15841416	15841409	f	CAGAGAACTGCAAGGGTGGC	TGGCGGGCTGCAGTTCTCTG	CTAGAAAATTGCCTACCAAC	CTACCAAC	CTACCAACGTCAGTTGGCGC	0	0	27	21	9	13	H	Junction
SRR823382	3L	15841416	15841409	f	CAGAGAACTGCAAGGGTGGC	TGGCGGGCTGCAGTTCTCTG	CTAGAAAATTGCCTACCAAC	CTACCAAC	CTACCAACGTCAGTTGGCGC	0	0	27	21	9	13	H	TSD
SRR823382	3L	17918795	17918802	r	CATGATGAAATAACATAAGG	CCTTATGTTATTTCATCATG	CTTGCGATCTTCGTCAGGAC	GTCAGGAC	GTCAGGACTCACCAGCGCTC	0	0	1142	6	8	2895	H	TSD
SRR823382	3L	17918802	17918795	f	CATGATGAAATAACATAAGG	CCTTATGTTATTTCATCATG	GAGCGCTGGTGAGTCCTGAC	GTCCTGAC	GTCCTGACGAAGATCGCAAG	0	0	1077	8	6	2831	H	TSD
SRR823382	3L	18632626	18632618	f	AGCTCAAAGAAGCTGGGGTC	GACCCCAGCTTCTTTGAGCT	GATATTGATAACCGAGTGTC	CCGAGTGTC	CCGAGTGTCAAGTTATCGCT	0	0	31	4	5	4	H	Junction
SRR823382	3L	18632627	18632618	f	GCTCAAAGAAGCTGGGGTCG	GACCCCAGCTTCTTTGAGCT	ATATTGATAACCGAGTGTCA	CCGAGTGTCA	CCGAGTGTCAAGTTATCGCT	0	0	32	4	5	4	H	Junction
SRR823382	3L	19460370	19460365	f	TGTAAAATCCCAAATAAGAA	ATTCGTGTTCATGTGTGAAC	AATGTCCTTTGCTGAATGCA	AATGCA	AATGCATTTAAGTGAAAATT	0	0	22	7	5	7	H	Junction
SRR823382	3L	19460370	19460366	f	TGTAAAATCCCAAATAAGAA	TTCGTGTTCATGTGTGAACA	AATGTCCTTTGCTGAATGCA	ATGCA	ATGCATTTAAGTGAAAATTC	0	0	22	7	5	7	H	Junction
SRR823382	3L	19460370	19460366	f	TGTAAAATCCCAAATAAGAA	TTCGTGTTCATGTGTGAACA	AATGTCCTTTGCTGAATGCA	ATGCA	ATGCATTTAAGTGAAAATTC	0	0	22	7	5	7	H	TSD
SRR823382	3L	19460371	19460365	f	GTAAAATCCCAAATAAGAAG	ATTCGTGTTCATGTGTGAAC	ATGTCCTTTGCTGAATGCAT	AATGCAT	AATGCATTTAAGTGAAAATT	0	0	22	7	5	7	H	Junction
SRR823382	3L	19460371	19460366	f	GTAAAATCCCAAATAAGAAG	TTCGTGTTCATGTGTGAACA	ATGTCCTTTGCTGAATGCAT	ATGCAT	ATGCATTTAAGTGAAAATTC	0	0	22	7	5	7	H	Junction
SRR823382	3L	19460371	19460367	f	GTAAAATCCCAAATAAGAAG	TCGTGTTCATGTGTGAACAA	ATGTCCTTTGCTGAATGCAT	TGCAT	TGCATTTAAGTGAAAATTCC	0	0	22	7	5	7	H	TSD
SRR823382	3L	20032882	20032889	r	CAGAGAACTGCAAGGGTGGC	TGGCGGGCTGCAGTTCTCTG	GAAGATTAATCGGCGGGAAC	GCGGGAAC	GCGGGAACTCAAGTGGGACG	0	0	3	22	6	0	M	Junction
SRR823382	3L	20032882	20032890	r	CAGAGAACTGCAAGGGTGGC	GTGGCGGGCTGCAGTTCTCT	GAAGATTAATCGGCGGGAAC	GGCGGGAAC	GGCGGGAACTCAAGTGGGAC	0	0	3	22	5	0	M	Junction
SRR823382	3L	20032882	20032889	r	CAGAGAACTGCAAGGGTGGC	TGGCGGGCTGCAGTTCTCTG	GAAGATTAATCGGCGGGAAC	GCGGGAAC	GCGGGAACTCAAGTGGGACG	0	0	3	22	6	0	M	TSD
SRR823382	3L	20032884	20032888	r	ACCAGAGAACTGCAAGGGTG	GGCGGGCTGCAGTTCTCTGG	CCGAAGATTAATCGGCGGGA	CGGGA	CGGGAACTCAAGTGGGACGG	0	0	3	22	4	0	M	TSD
SRR823382	3L	20032885	20032889	r	AACCAGAGAACTGCAAGGGT	TGGCGGGCTGCAGTTCTCTG	CCCGAAGATTAATCGGCGGG	GCGGG	GCGGGAACTCAAGTGGGACG	0	0	3	22	6	0	M	TSD
SRR823382	3L	20032888	20032884	f	CCAGAGAACTGCAGCCCGCC	CACCCTTGCAGTTCTCTGGT	CCGTCCCACTTGAGTTCCCG	TCCCG	TCCCGCCGATTAATCTTCGG	0	0	19	4	22	8	H	TSD
SRR823382	3L	20032889	20032882	f	CAGAGAACTGCAGCCCGCCA	GCCACCCTTGCAGTTCTCTG	CGTCCCACTTGAGTTCCCGC	GTTCCCGC	GTTCCCGCCGATTAATCTTC	0	0	19	6	22	8	H	Junction
SRR823382	3L	20032889	20032885	f	CAGAGAACTGCAGCCCGCCA	ACCCTTGCAGTTCTCTGGTT	CGTCCCACTTGAGTTCCCGC	CCCGC	CCCGCCGATTAATCTTCGGG	0	0	19	6	22	8	H	TSD
SRR823382	3L	20032889	20032882	f	CAGAGAACTGCAGCCCGCCA	GCCACCCTTGCAGTTCTCTG	CGTCCCACTTGAGTTCCCGC	GTTCCCGC	GTTCCCGCCGATTAATCTTC	0	0	19	6	22	8	H	TSD
SRR823382	3L	20032890	20032882	f	AGAGAACTGCAGCCCGCCAC	GCCACCCTTGCAGTTCTCTG	GTCCCACTTGAGTTCCCGCC	GTTCCCGCC	GTTCCCGCCGATTAATCTTC	0	0	19	5	22	8	H	Junction
SRR823382	3L	20454513	20454519	r	CAAAGACCCTAGAATAACAA	TTGTTATTCTAGGGTCTTTG	TTTTCTGAGTTGGGTATGAA	GTATGAA	GTATGAAGTTGTCATCAAGA	0	0	20	4	10	1	M	Junction
SRR823382	3L	20454519	20454513	f	CAAAGACCCTAGAATAACAA	TTGTTATTCTAGGGTCTTTG	TCTTGATGACAACTTCATAC	TTCATAC	TTCATACCCAACTCAGAAAA	0	0	18	10	4	1	M	Junction
SRR823382	3L	26069124	26069127	r	TGTAGTATGTGCCTATGCAA	AATTGGAGTTCATCATTACA	ATTAACGCTGCGCGAAATAC	ATAC	ATACTCGAAACCATAGAAGT	0	0	169	24	28	197	H	Junction
SRR823382	3L	26069127	26069124	f	TGTAATGATGAACTCCAATT	TTGCATAGGCACATACTACA	ACTTCTATGGTTTCGAGTAT	GTAT	GTATTTCGCGCAGCGTTAAT	0	0	166	28	24	182	H	Junction
SRR823382	3L	26526687	26526691	r	TGTTGGAATATACTATTCAA	ATAAATTATAAATTACAACA	GTGTGAATGCCCGACGAAGG	GAAGG	GAAGGAGAAGACAGAGTTTC	0	0	23	12	6	23	H	Junction
SRR823382	3L	26526687	26526691	r	TGTTGGAATATACTATTCAA	ATAAATTATAAATTACAACA	GTGTGAATGCCCGACGAAGG	GAAGG	GAAGGAGAAGACAGAGTTTC	0	0	23	12	6	23	H	TSD
SRR823382	3R	3766622	3766625	r	TGTAATGATGAACTCCAATT	TTGCATAGGCACATACTACA	ACTTCTATGGTTTCGAGTAT	GTAT	GTATTTCGCGCAGCGTTAAT	0	0	166	28	24	182	H	Junction
SRR823382	3R	3766625	3766622	f	TGTAGTATGTGCCTATGCAA	AATTGGAGTTCATCATTACA	ATTAACGCTGCGCGAAATAC	ATAC	ATACTCGAAACCATAGAAGT	0	0	169	24	28	197	H	Junction
SRR823382	3R	6821321	6821324	r	TGTAGTATGTGCCTATGCAA	AATTGGAGTTCATCATTACA	GATTTGAGCAATATAAATAT	ATAT	ATATAATAAATAGTCGTAAT	0	0	18	20	26	0	M	Junction
SRR823382	3R	6821324	6821321	f	TGTAATGATGAACTCCAATT	TTGCATAGGCACATACTACA	ATTACGACTATTTATTATAT	ATAT	ATATTTATATTGCTCAAATC	0	0	20	26	20	0	M	Junction
SRR823382	3R	7647178	7647183	r	GTAAAATCCCAAATAAGAAG	TTCGTGTTCATGTGTGAACA	TCCTCAGATATAATCAGCGT	CAGCGT	CAGCGTATTTCCATCGAATT	0	0	21	4	5	2	M	Junction
SRR823382	3R	7647179	7647183	r	TGTAAAATCCCAAATAAGAA	TTCGTGTTCATGTGTGAACA	ATCCTCAGATATAATCAGCG	CAGCG	CAGCGTATTTCCATCGAATT	0	0	21	4	5	2	M	Junction
SRR823382	3R	7647179	7647183	r	TGTAAAATCCCAAATAAGAA	TTCGTGTTCATGTGTGAACA	ATCCTCAGATATAATCAGCG	CAGCG	CAGCGTATTTCCATCGAATT	0	0	21	4	5	2	M	TSD
SRR823382	3R	7647183	7647178	f	TGTTCACACATGAACACGAA	CTTCTTATTTGGGATTTTAC	AATTCGATGGAAATACGCTG	ACGCTG	ACGCTGATTATATCTGAGGA	0	0	24	5	4	2	M	Junction
SRR823382	3R	7647183	7647179	f	TGTTCACACATGAACACGAA	TTCTTATTTGGGATTTTACA	AATTCGATGGAAATACGCTG	CGCTG	CGCTGATTATATCTGAGGAT	0	0	24	5	4	2	M	Junction
SRR823382	3R	7647183	7647179	f	TGTTCACACATGAACACGAA	TTCTTATTTGGGATTTTACA	AATTCGATGGAAATACGCTG	CGCTG	CGCTGATTATATCTGAGGAT	0	0	24	5	4	2	M	TSD
SRR823382	3R	7968963	7968967	r	TTTAGCCGCCGTTTACAGAA	TAGAAGGAGCAGCCTACTAC	TGTGCGATCCAAGGTACAAG	ACAAG	ACAAGAAATGGTGCAAGAAA	0	0	23	10	15	5	H	Junction
SRR823382	3R	9642236	9642243	r	CAGAGAACTGCAGCCCGCCA	GCCACCCTTGCAGTTCTCTG	GCAATTTAGTGTGTGCGTAC	GTGCGTAC	GTGCGTACGTAAAAGTTTGA	0	0	23	7	5	8	H	Junction
SRR823382	3R	9642236	9642243	r	CAGAGAACTGCAGCCCGCCA	GCCACCCTTGCAGTTCTCTG	GCAATTTAGTGTGTGCGTAC	GTGCGTAC	GTGCGTACGTAAAAGTTTGA	0	0	23	7	5	8	H	TSD
SRR823382	3R	9642237	9642241	r	CCAGAGAACTGCAGCCCGCC	CACCCTTGCAGTTCTCTGGT	TGCAATTTAGTGTGTGCGTA	GCGTA	GCGTACGTAAAAGTTTGAAC	0	0	23	7	5	8	H	TSD
SRR823382	3R	9642241	9642237	f	ACCAGAGAACTGCAAGGGTG	GGCGGGCTGCAGTTCTCTGG	GTTCAAACTTTTACGTACGC	TACGC	TACGCACACACTAAATTGCA	0	0	26	5	7	8	H	TSD
SRR823382	3R	9642243	9642236	f	CAGAGAACTGCAAGGGTGGC	TGGCGGGCTGCAGTTCTCTG	TCAAACTTTTACGTACGCAC	GTACGCAC	GTACGCACACACTAAATTGC	0	0	25	5	7	8	H	Junction
SRR823382	3R	9642243	9642236	f	CAGAGAACTGCAAGGGTGGC	TGGCGGGCTGCAGTTCTCTG	TCAAACTTTTACGTACGCAC	GTACGCAC	GTACGCACACACTAAATTGC	0	0	25	5	7	8	H	TSD
SRR823382	3R	10714039	10714043	r	TGTTCACACATGAACACGAA	TTCTTATTTGGGATTTTACA	TTTAAGAGATTTAAACTGAC	CTGAC	CTGACAGTGCCAATAGCCAG	0	0	25	10	8	3	H	Junction
SRR823382	3R	10714039	10714044	r	TGTTCACACATGAACACGAA	CTTCTTATTTGGGATTTTAC	TTTAAGAGATTTAAACTGAC	ACTGAC	ACTGACAGTGCCAATAGCCA	0	0	25	10	8	3	H	Junction
SRR823382	3R	10714039	10714043	r	TGTTCACACATGAACACGAA	TTCTTATTTGGGATTTTACA	TTTAAGAGATTTAAACTGAC	CTGAC	CTGACAGTGCCAATAGCCAG	0	0	25	10	8	3	H	TSD
SRR823382	3R	10714043	10714039	f	TGTAAAATCCCAAATAAGAA	TTCGTGTTCATGTGTGAACA	CTGGCTATTGGCACTGTCAG	GTCAG	GTCAGTTTAAATCTCTTAAA	0	0	24	8	10	3	H	Junction
SRR823382	3R	10714043	10714039	f	TGTAAAATCCCAAATAAGAA	TTCGTGTTCATGTGTGAACA	CTGGCTATTGGCACTGTCAG	GTCAG	GTCAGTTTAAATCTCTTAAA	0	0	24	8	10	3	H	TSD
SRR823382	3R	10714044	10714039	f	GTAAAATCCCAAATAAGAAG	TTCGTGTTCATGTGTGAACA	TGGCTATTGGCACTGTCAGT	GTCAGT	GTCAGTTTAAATCTCTTAAA	0	0	25	8	10	3	H	Junction
SRR823382	3R	11126141	11126146	r	GTTCACACATGAACACGAAT	TTCTTATTTGGGATTTTACA	CTACACGGCCCACACGGCGT	CGGCGT	CGGCGTATGAGTGACATTTA	0	0	19	6	4	8	H	Junction
SRR823382	3R	11126141	11126147	r	GTTCACACATGAACACGAAT	CTTCTTATTTGGGATTTTAC	CTACACGGCCCACACGGCGT	ACGGCGT	ACGGCGTATGAGTGACATTT	0	0	19	6	4	8	H	Junction
SRR823382	3R	11126142	11126146	r	TGTTCACACATGAACACGAA	TTCTTATTTGGGATTTTACA	ACTACACGGCCCACACGGCG	CGGCG	CGGCGTATGAGTGACATTTA	0	0	19	6	4	8	H	Junction
SRR823382	3R	11126142	11126147	r	TGTTCACACATGAACACGAA	CTTCTTATTTGGGATTTTAC	ACTACACGGCCCACACGGCG	ACGGCG	ACGGCGTATGAGTGACATTT	0	0	19	6	4	8	H	Junction
SRR823382	3R	11126142	11126149	r	TGTTCACACATGAACACGAA	GTCTTCTTATTTGGGATTTT	ACTACACGGCCCACACGGCG	ACACGGCG	ACACGGCGTATGAGTGACAT	0	0	19	6	4	8	H	Junction
SRR823382	3R	11126142	11126146	r	TGTTCACACATGAACACGAA	TTCTTATTTGGGATTTTACA	ACTACACGGCCCACACGGCG	CGGCG	CGGCGTATGAGTGACATTTA	0	0	19	6	4	8	H	TSD
SRR823382	3R	11126146	11126141	f	TGTAAAATCCCAAATAAGAA	ATTCGTGTTCATGTGTGAAC	TAAATGTCACTCATACGCCG	ACGCCG	ACGCCGTGTGGGCCGTGTAG	0	0	21	4	6	8	H	Junction
SRR823382	3R	11126146	11126142	f	TGTAAAATCCCAAATAAGAA	TTCGTGTTCATGTGTGAACA	TAAATGTCACTCATACGCCG	CGCCG	CGCCGTGTGGGCCGTGTAGT	0	0	21	4	6	8	H	Junction
SRR823382	3R	11126146	11126142	f	TGTAAAATCCCAAATAAGAA	TTCGTGTTCATGTGTGAACA	TAAATGTCACTCATACGCCG	CGCCG	CGCCGTGTGGGCCGTGTAGT	0	0	21	4	6	8	H	TSD
SRR823382	3R	11126147	11126141	f	GTAAAATCCCAAATAAGAAG	ATTCGTGTTCATGTGTGAAC	AAATGTCACTCATACGCCGT	ACGCCGT	ACGCCGTGTGGGCCGTGTAG	0	0	21	4	6	8	H	Junction
SRR823382	3R	11126147	11126142	f	GTAAAATCCCAAATAAGAAG	TTCGTGTTCATGTGTGAACA	AAATGTCACTCATACGCCGT	CGCCGT	CGCCGTGTGGGCCGTGTAGT	0	0	21	4	6	8	H	Junction
SRR823382	3R	11126149	11126142	f	AAAATCCCAAATAAGAAGAC	TTCGTGTTCATGTGTGAACA	ATGTCACTCATACGCCGTGT	CGCCGTGT	CGCCGTGTGGGCCGTGTAGT	0	0	22	4	6	8	H	Junction
SRR823382	3R	15607994	15608002	r	AGCTCAAAGAAGCTGGGGTC	GACCCCAGCTTCTTTGAGCT	GAATAAACGTATAGCCCACG	TAGCCCACG	TAGCCCACGTAAGGTGGCTA	0	0	668	18	6	791	H	Junction
SRR823382	3R	15608002	15607994	f	AGCTCAAAGAAGCTGGGGTC	GACCCCAGCTTCTTTGAGCT	TAGCCACCTTACGTGGGCTA	CGTGGGCTA	CGTGGGCTATACGTTTATTC	0	0	635	6	18	798	H	Junction
SRR823382	3R	18032974	18032981	r	CATGATGAAATAACATAAGG	CCTTATGTTATTTCATCATG	GAGCGCTGGTGAGTCCTGAC	GTCCTGAC	GTCCTGACGAAGATCGCAAG	0	0	1077	8	6	2831	H	TSD
SRR823382	3R	18032981	18032974	f	CATGATGAAATAACATAAGG	CCTTATGTTATTTCATCATG	CTTGCGATCTTCGTCAGGAC	GTCAGGAC	GTCAGGACTCACCAGCGCTC	0	0	1142	6	8	2895	H	TSD
SRR823382	3R	18973323	18973329	r	CAAAGACACTAGAATAACAA	TTGTTATTCTAGTGTCTTTG	CATGAGCTACAACGTGTAAC	GTGTAAC	GTGTAACCGTGGAAAACCAA	0	0	25	21	110	0	M	Junction
SRR823382	3R	18973329	18973323	f	CAAAGACACTAGAATAACAA	TTGTTATTCTAGTGTCTTTG	TTGGTTTTCCACGGTTACAC	GTTACAC	GTTACACGTTGTAGCTCATG	0	0	27	110	21	0	M	Junction
SRR823382	3R	19180559	19180566	r	CATGATGAAATAACATAAGG	CCTTATGTTATTTCATCATG	TGTTACTTCATAGCACACTG	GCACACTG	GCACACTGTTCCACAGGAAA	0	0	40	67	14	1	M	TSD
SRR823382	3R	19506089	19506096	r	CAGAGAACTGCAGCCCGCCA	GCCACCCTTGCAGTTCTCTG	CCATGCAATTTAGTAGGTAT	GTAGGTAT	GTAGGTATAATAACTTTCGT	0	0	25	9	63	2	M	Junction
SRR823382	3R	19506089	19506096	r	CAGAGAACTGCAGCCCGCCA	GCCACCCTTGCAGTTCTCTG	CCATGCAATTTAGTAGGTAT	GTAGGTAT	GTAGGTATAATAACTTTCGT	0	0	25	9	63	2	M	TSD
SRR823382	3R	19506090	19506094	r	TCAGAGAACTGCAGCCCGCC	CACCCTTGCAGTTCTCTGGT	GCCATGCAATTTAGTAGGTA	AGGTA	AGGTATAATAACTTTCGTTA	0	0	25	9	62	2	M	TSD
SRR823382	3R	19984276	19984284	r	AGAGAACTGCAGCCCGCCAC	GCCACCCTTGCAGTTCTCTG	CCGAAAAAATGGTTGCAATC	GTTGCAATC	GTTGCAATCTTGCAAGCGGC	0	0	25	6	4	2	M	Junction
SRR823382	3R	19984276	19984286	r	AGAGAACTGCAGCCCGCCAC	GTGCCACCCTTGCAGTTCTC	CCGAAAAAATGGTTGCAATC	TGGTTGCAATC	TGGTTGCAATCTTGCAAGCG	0	0	25	6	4	2	M	Junction
SRR823382	3R	19984277	19984284	r	CAGAGAACTGCAGCCCGCCA	GCCACCCTTGCAGTTCTCTG	CCCGAAAAAATGGTTGCAAT	GTTGCAAT	GTTGCAATCTTGCAAGCGGC	0	0	25	6	4	2	M	Junction
SRR823382	3R	19984277	19984285	r	CAGAGAACTGCAGCCCGCCA	TGCCACCCTTGCAGTTCTCT	CCCGAAAAAATGGTTGCAAT	GGTTGCAAT	GGTTGCAATCTTGCAAGCGG	0	0	25	6	4	2	M	Junction
SRR823382	3R	19984277	19984286	r	CAGAGAACTGCAGCCCGCCA	GTGCCACCCTTGCAGTTCTC	CCCGAAAAAATGGTTGCAAT	TGGTTGCAAT	TGGTTGCAATCTTGCAAGCG	0	0	25	6	4	2	M	Junction
SRR823382	3R	19984277	19984281	r	CAGAGAACTGCAGCCCGCCA	ACCCTTGCAGTTCTCTGGTT	CCCGAAAAAATGGTTGCAAT	GCAAT	GCAATCTTGCAAGCGGCTTA	0	0	25	6	4	2	M	TSD
SRR823382	3R	19984277	19984284	r	CAGAGAACTGCAGCCCGCCA	GCCACCCTTGCAGTTCTCTG	CCCGAAAAAATGGTTGCAAT	GTTGCAAT	GTTGCAATCTTGCAAGCGGC	0	0	25	6	4	2	M	TSD
SRR823382	3R	19984278	19984282	r	TCAGAGAACTGCAGCCCGCC	CACCCTTGCAGTTCTCTGGT	TCCCGAAAAAATGGTTGCAA	TGCAA	TGCAATCTTGCAAGCGGCTT	0	0	25	6	4	2	M	TSD
SRR823382	3R	19984278	19984285	r	TCAGAGAACTGCAGCCCGCC	TGCCACCCTTGCAGTTCTCT	TCCCGAAAAAATGGTTGCAA	GGTTGCAA	GGTTGCAATCTTGCAAGCGG	0	0	25	6	4	2	M	TSD
SRR823382	3R	19984281	19984277	f	AACCAGAGAACTGCAAGGGT	TGGCGGGCTGCAGTTCTCTG	TAAGCCGCTTGCAAGATTGC	ATTGC	ATTGCAACCATTTTTTCGGG	0	0	25	4	6	2	M	TSD
SRR823382	3R	19984282	19984278	f	ACCAGAGAACTGCAAGGGTG	GGCGGGCTGCAGTTCTCTGA	AAGCCGCTTGCAAGATTGCA	TTGCA	TTGCAACCATTTTTTCGGGA	0	0	25	4	6	2	M	TSD
SRR823382	3R	19984284	19984276	f	CAGAGAACTGCAAGGGTGGC	GTGGCGGGCTGCAGTTCTCT	GCCGCTTGCAAGATTGCAAC	GATTGCAAC	GATTGCAACCATTTTTTCGG	0	0	23	4	6	2	M	Junction
SRR823382	3R	19984284	19984277	f	CAGAGAACTGCAAGGGTGGC	TGGCGGGCTGCAGTTCTCTG	GCCGCTTGCAAGATTGCAAC	ATTGCAAC	ATTGCAACCATTTTTTCGGG	0	0	23	4	6	2	M	Junction
SRR823382	3R	19984284	19984277	f	CAGAGAACTGCAAGGGTGGC	TGGCGGGCTGCAGTTCTCTG	GCCGCTTGCAAGATTGCAAC	ATTGCAAC	ATTGCAACCATTTTTTCGGG	0	0	23	4	6	2	M	TSD
SRR823382	3R	19984285	19984277	f	AGAGAACTGCAAGGGTGGCA	TGGCGGGCTGCAGTTCTCTG	CCGCTTGCAAGATTGCAACC	ATTGCAACC	ATTGCAACCATTTTTTCGGG	0	0	23	4	6	2	M	Junction
SRR823382	3R	19984285	19984278	f	AGAGAACTGCAAGGGTGGCA	GGCGGGCTGCAGTTCTCTGA	CCGCTTGCAAGATTGCAACC	TTGCAACC	TTGCAACCATTTTTTCGGGA	0	0	23	4	6	2	M	TSD
SRR823382	3R	19984286	19984276	f	GAGAACTGCAAGGGTGGCAC	GTGGCGGGCTGCAGTTCTCT	CGCTTGCAAGATTGCAACCA	GATTGCAACCA	GATTGCAACCATTTTTTCGG	0	0	23	4	6	2	M	Junction
SRR823382	3R	19984286	19984277	f	GAGAACTGCAAGGGTGGCAC	TGGCGGGCTGCAGTTCTCTG	CGCTTGCAAGATTGCAACCA	ATTGCAACCA	ATTGCAACCATTTTTTCGGG	0	0	23	4	6	2	M	Junction
SRR823382	3R	21297354	21297361	r	CATGATGAAATAACATAAGG	CCTTATGTTATTTCATCATG	GGTGGCCTTTCGATCCGGGG	ATCCGGGG	ATCCGGGGGTTGCTCACGAG	0	0	34	7	51	1	M	TSD
SRR823382	3R	21297355	21297362	r	GCATGATGAAATAACATAAG	ACCTTATGTTATTTCATCAT	TGGTGGCCTTTCGATCCGGG	GATCCGGG	GATCCGGGGGTTGCTCACGA	0	0	34	7	51	1	M	TSD
SRR823382	3R	24586567	24586574	r	CATGATGAAATAACATAAGG	CCTTATGTTATTTCATCATG	AGGTTAAGCACGCCGTGGGC	CCGTGGGC	CCGTGGGCTTTAAATTTCAT	0	0	22	56	15	0	M	TSD
SRR823382	3R	24586568	24586575	r	CCATGATGAAATAACATAAG	ACCTTATGTTATTTCATCAT	GAGGTTAAGCACGCCGTGGG	GCCGTGGG	GCCGTGGGCTTTAAATTTCA	0	0	22	56	15	0	M	TSD
SRR823382	3R	24586574	24586567	f	CATGATGAAATAACATAAGG	CCTTATGTTATTTCATCATG	ATGAAATTTAAAGCCCACGG	GCCCACGG	GCCCACGGCGTGCTTAACCT	0	0	20	15	56	0	M	TSD
SRR823382	3R	24586575	24586568	f	ATGATGAAATAACATAAGGT	CTTATGTTATTTCATCATGG	TGAAATTTAAAGCCCACGGC	CCCACGGC	CCCACGGCGTGCTTAACCTC	0	0	20	15	56	0	M	TSD
SRR823382	3R	24650051	24650058	r	CATGATGAAATAACATAAGG	CCTTATGTTATTTCATCATG	AACATTTAGAGCACACAGCC	ACACAGCC	ACACAGCCTGACAACCCTGC	0	0	13	27	10	0	M	TSD
SRR823382	3R	24650054	24650058	r	GCCCATGATGAAATAACATA	CCTTATGTTATTTCATCATG	GACAACATTTAGAGCACACA	ACACA	ACACAGCCTGACAACCCTGC	0	0	12	28	10	0	M	TSD
SRR823382	3R	24650058	24650054	f	CATGATGAAATAACATAAGG	TATGTTATTTCATCATGGGC	GCAGGGTTGTCAGGCTGTGT	TGTGT	TGTGTGCTCTAAATGTTGTC	0	0	13	10	28	0	M	TSD
SRR823382	3R	24650058	24650051	f	CATGATGAAATAACATAAGG	CCTTATGTTATTTCATCATG	GCAGGGTTGTCAGGCTGTGT	GGCTGTGT	GGCTGTGTGCTCTAAATGTT	0	0	13	10	27	0	M	TSD
SRR823382	3R	29198638	29198642	r	TGTTCACACATGAACACGAA	TTCTTATTTGGGATTTTACA	TGACAAAGTTGCATAAAAAG	AAAAG	AAAAGCATTGACAGCTTTTC	0	0	30	17	6	44	H	Junction
SRR823382	3R	29198638	29198643	r	TGTTCACACATGAACACGAA	CTTCTTATTTGGGATTTTAC	TGACAAAGTTGCATAAAAAG	AAAAAG	AAAAAGCATTGACAGCTTTT	0	0	30	17	6	44	H	Junction
SRR823382	3R	29198638	29198642	r	TGTTCACACATGAACACGAA	TTCTTATTTGGGATTTTACA	TGACAAAGTTGCATAAAAAG	AAAAG	AAAAGCATTGACAGCTTTTC	0	0	30	17	6	44	H	TSD
SRR823382	3R	29342997	29343006	r	GAGAACTGCAGCCCGCCACT	GCCACCCTTGCAGTTCTCTG	TGGACGACATGTCACCACCA	GTCACCACCA	GTCACCACCATATGGCTGAT	0	0	11	71	5	17	H	Junction
SRR823382	3R	29342998	29343006	r	AGAGAACTGCAGCCCGCCAC	GCCACCCTTGCAGTTCTCTG	TTGGACGACATGTCACCACC	GTCACCACC	GTCACCACCATATGGCTGAT	0	0	11	71	5	17	H	Junction
SRR823382	3R	29342999	29343006	r	CAGAGAACTGCAGCCCGCCA	GCCACCCTTGCAGTTCTCTG	TTTGGACGACATGTCACCAC	GTCACCAC	GTCACCACCATATGGCTGAT	0	0	11	76	5	17	H	Junction
SRR823382	3R	29342999	29343006	r	CAGAGAACTGCAGCCCGCCA	GCCACCCTTGCAGTTCTCTG	TTTGGACGACATGTCACCAC	GTCACCAC	GTCACCACCATATGGCTGAT	0	0	11	76	5	17	H	TSD
SRR823382	3R	29343000	29343004	r	CCAGAGAACTGCAGCCCGCC	CACCCTTGCAGTTCTCTGGT	TTTTGGACGACATGTCACCA	CACCA	CACCACCATATGGCTGATAT	0	0	12	76	5	18	H	TSD
SRR823382	3R	29343002	29343006	r	CACCAGAGAACTGCAGCCCG	GCCACCCTTGCAGTTCTCTG	CCTTTTGGACGACATGTCAC	GTCAC	GTCACCACCATATGGCTGAT	0	0	12	75	5	18	H	TSD
SRR823382	3R	29343004	29343000	f	ACCAGAGAACTGCAAGGGTG	GGCGGGCTGCAGTTCTCTGG	ATATCAGCCATATGGTGGTG	TGGTG	TGGTGACATGTCGTCCAAAA	0	0	14	5	76	18	H	TSD
SRR823382	3R	29343006	29342997	f	CAGAGAACTGCAAGGGTGGC	AGTGGCGGGCTGCAGTTCTC	ATCAGCCATATGGTGGTGAC	TGGTGGTGAC	TGGTGGTGACATGTCGTCCA	0	0	13	5	71	18	H	Junction
SRR823382	3R	29343006	29342998	f	CAGAGAACTGCAAGGGTGGC	GTGGCGGGCTGCAGTTCTCT	ATCAGCCATATGGTGGTGAC	GGTGGTGAC	GGTGGTGACATGTCGTCCAA	0	0	13	5	71	18	H	Junction
SRR823382	3R	29343006	29342999	f	CAGAGAACTGCAAGGGTGGC	TGGCGGGCTGCAGTTCTCTG	ATCAGCCATATGGTGGTGAC	GTGGTGAC	GTGGTGACATGTCGTCCAAA	0	0	13	5	76	18	H	Junction
SRR823382	3R	29343006	29343002	f	CAGAGAACTGCAAGGGTGGC	CGGGCTGCAGTTCTCTGGTG	ATCAGCCATATGGTGGTGAC	GTGAC	GTGACATGTCGTCCAAAAGG	0	0	13	5	75	18	H	TSD
SRR823382	3R	29343006	29342999	f	CAGAGAACTGCAAGGGTGGC	TGGCGGGCTGCAGTTCTCTG	ATCAGCCATATGGTGGTGAC	GTGGTGAC	GTGGTGACATGTCGTCCAAA	0	0	13	5	76	18	H	TSD
SRR823382	X	2545585	2545592	r	ATGATGAAATAACATAAGGT	CTTATGTTATTTCATCATGG	GGAGAGAGAGAGTGCGGTGC	TGCGGTGC	TGCGGTGCATCGACGCAACA	0	0	33	12	48	0	M	TSD
SRR823382	X	2545586	2545593	r	CATGATGAAATAACATAAGG	CCTTATGTTATTTCATCATG	GGGAGAGAGAGAGTGCGGTG	GTGCGGTG	GTGCGGTGCATCGACGCAAC	0	0	34	13	48	0	M	TSD
SRR823382	X	2545587	2545591	r	GCATGATGAAATAACATAAG	TTATGTTATTTCATCATGGT	AGGGAGAGAGAGAGTGCGGT	GCGGT	GCGGTGCATCGACGCAACAG	0	0	36	13	48	0	M	TSD
SRR823382	X	2545591	2545587	f	ACCATGATGAAATAACATAA	CTTATGTTATTTCATCATGC	CTGTTGCGTCGATGCACCGC	ACCGC	ACCGCACTCTCTCTCTCCCT	0	0	40	48	13	0	M	TSD
SRR823382	X	2545592	2545585	f	CCATGATGAAATAACATAAG	ACCTTATGTTATTTCATCAT	TGTTGCGTCGATGCACCGCA	GCACCGCA	GCACCGCACTCTCTCTCTCC	0	0	38	48	12	0	M	TSD
SRR823382	X	2545593	2545586	f	CATGATGAAATAACATAAGG	CCTTATGTTATTTCATCATG	GTTGCGTCGATGCACCGCAC	CACCGCAC	CACCGCACTCTCTCTCTCCC	0	0	38	48	13	0	M	TSD
SRR823382	X	3325318	3325323	r	GTTCACACATGAACACGAAT	TTCTTATTTGGGATTTTACA	TGAATACATTTAAGAAGAGT	AAGAGT	AAGAGTCGGCGAGCCTTTTC	0	0	21	4	13	0	M	Junction
SRR823382	X	3325319	3325323	r	TGTTCACACATGAACACGAA	TTCTTATTTGGGATTTTACA	ATGAATACATTTAAGAAGAG	AAGAG	AAGAGTCGGCGAGCCTTTTC	0	0	22	4	13	0	M	Junction
SRR823382	X	3325319	3325323	r	TGTTCACACATGAACACGAA	TTCTTATTTGGGATTTTACA	ATGAATACATTTAAGAAGAG	AAGAG	AAGAGTCGGCGAGCCTTTTC	0	0	22	4	13	0	M	TSD
SRR823382	X	5904511	5904518	r	CATGATGAAATAACATAAGG	CCTTATGTTATTTCATCATG	TGAGAGAGGAGAGGGCGAGG	GGGCGAGG	GGGCGAGGTTAGCAGCAGAG	0	0	33	4	4	28	H	TSD
SRR823382	X	6166337	6166344	r	ATGATGAAATAACATAAGGT	CTTATGTTATTTCATCATGG	GTTTACAGTTTGCTCAAGGC	CTCAAGGC	CTCAAGGCGTTAACGCAAAA	0	0	19	6	5	10	H	TSD
SRR823382	X	6166338	6166345	r	CATGATGAAATAACATAAGG	CCTTATGTTATTTCATCATG	TGTTTACAGTTTGCTCAAGG	GCTCAAGG	GCTCAAGGCGTTAACGCAAA	0	0	18	6	19	10	H	TSD
SRR823382	X	6166344	6166337	f	CCATGATGAAATAACATAAG	ACCTTATGTTATTTCATCAT	TTTTGCGTTAACGCCTTGAG	GCCTTGAG	GCCTTGAGCAAACTGTAAAC	0	0	18	5	6	6	H	TSD
SRR823382	X	6166345	6166338	f	CATGATGAAATAACATAAGG	CCTTATGTTATTTCATCATG	TTTGCGTTAACGCCTTGAGC	CCTTGAGC	CCTTGAGCAAACTGTAAACA	0	0	16	19	6	6	H	TSD
SRR823382	X	7300308	7300315	r	CATGATGAAATAACATAAGG	CCTTATGTTATTTCATCATG	GATCTTGGCTTTTGCCACGT	TGCCACGT	TGCCACGTTAACAACAACAC	0	0	29	10	17	20	H	TSD
SRR823382	X	9782645	9782652	r	CAGAGAACTGCAGCCCGCCA	GCCACCCTTGCAGTTCTCTG	CCACATTTCGAGCTCGTCAC	CTCGTCAC	CTCGTCACACGGTGCACAAG	0	0	18	19	33	0	M	Junction
SRR823382	X	9782645	9782653	r	CAGAGAACTGCAGCCCGCCA	TGCCACCCTTGCAGTTCTCT	CCACATTTCGAGCTCGTCAC	GCTCGTCAC	GCTCGTCACACGGTGCACAA	0	0	18	19	24	0	M	Junction
SRR823382	X	9782645	9782652	r	CAGAGAACTGCAGCCCGCCA	GCCACCCTTGCAGTTCTCTG	CCACATTTCGAGCTCGTCAC	CTCGTCAC	CTCGTCACACGGTGCACAAG	0	0	17	19	33	0	M	TSD
SRR823382	X	9782646	9782653	r	CCAGAGAACTGCAGCCCGCC	TGCCACCCTTGCAGTTCTCT	TCCACATTTCGAGCTCGTCA	GCTCGTCA	GCTCGTCACACGGTGCACAA	0	0	17	19	24	0	M	TSD
SRR823382	X	9782647	9782651	r	ACCAGAGAACTGCAGCCCGC	CCACCCTTGCAGTTCTCTGC	CTCCACATTTCGAGCTCGTC	TCGTC	TCGTCACACGGTGCACAAGA	0	0	19	19	33	0	M	TSD
SRR823382	X	9782648	9782652	r	CACCAGAGAACTGCAGCCCG	GCCACCCTTGCAGTTCTCTG	GCTCCACATTTCGAGCTCGT	CTCGT	CTCGTCACACGGTGCACAAG	0	0	19	19	33	0	M	TSD
SRR823382	X	9782651	9782647	f	GCAGAGAACTGCAAGGGTGG	GCGGGCTGCAGTTCTCTGGT	TCTTGTGCACCGTGTGACGA	GACGA	GACGAGCTCGAAATGTGGAG	0	0	21	33	19	0	M	TSD
SRR823382	X	9782652	9782645	f	CAGAGAACTGCAAGGGTGGC	TGGCGGGCTGCAGTTCTCTG	CTTGTGCACCGTGTGACGAG	GTGACGAG	GTGACGAGCTCGAAATGTGG	0	0	21	33	19	0	M	Junction
SRR823382	X	9782652	9782648	f	CAGAGAACTGCAAGGGTGGC	CGGGCTGCAGTTCTCTGGTG	CTTGTGCACCGTGTGACGAG	ACGAG	ACGAGCTCGAAATGTGGAGC	0	0	21	33	19	0	M	TSD
SRR823382	X	9782652	9782645	f	CAGAGAACTGCAAGGGTGGC	TGGCGGGCTGCAGTTCTCTG	CTTGTGCACCGTGTGACGAG	GTGACGAG	GTGACGAGCTCGAAATGTGG	0	0	20	33	19	0	M	TSD
SRR823382	X	9782653	9782645	f	AGAGAACTGCAAGGGTGGCA	TGGCGGGCTGCAGTTCTCTG	TTGTGCACCGTGTGACGAGC	GTGACGAGC	GTGACGAGCTCGAAATGTGG	0	0	22	24	19	0	M	Junction
SRR823382	X	9782653	9782646	f	AGAGAACTGCAAGGGTGGCA	GGCGGGCTGCAGTTCTCTGG	TTGTGCACCGTGTGACGAGC	TGACGAGC	TGACGAGCTCGAAATGTGGA	0	0	21	24	19	0	M	TSD
SRR823382	X	10138950	10138958	r	AGCTCAAAGAAGCTGGGGTC	GACCCCAGCTTCTTTGAGCT	TAGCCACCTTACGTGGGCTA	CGTGGGCTA	CGTGGGCTATACGTTTATTC	0	0	635	6	18	798	H	Junction
SRR823382	X	10138958	10138950	f	AGCTCAAAGAAGCTGGGGTC	GACCCCAGCTTCTTTGAGCT	GAATAAACGTATAGCCCACG	TAGCCCACG	TAGCCCACGTAAGGTGGCTA	0	0	668	18	6	791	H	Junction
SRR823382	X	11884714	11884721	r	TGGAATATACTATTCAACCT	ATAAATTATAAATTACAACA	GGTTGTTCTGCTATTTATGT	ATTTATGT	ATTTATGTACACACTTAATA	0	0	37	33	9	0	M	Junction
SRR823382	X	11884717	11884721	r	TGTTGGAATATACTATTCAA	ATAAATTATAAATTACAACA	TTTGGTTGTTCTGCTATTTA	ATTTA	ATTTATGTACACACTTAATA	0	0	36	33	9	0	M	Junction
SRR823382	X	11884717	11884721	r	TGTTGGAATATACTATTCAA	ATAAATTATAAATTACAACA	TTTGGTTGTTCTGCTATTTA	ATTTA	ATTTATGTACACACTTAATA	0	0	36	33	9	0	M	TSD
SRR823382	X	11884721	11884714	f	TGTTGTAATTTATAATTTAT	AGGTTGAATAGTATATTCCA	TATTAAGTGTGTACATAAAT	ACATAAAT	ACATAAATAGCAGAACAACC	0	0	40	9	33	0	M	Junction
SRR823382	X	11884721	11884717	f	TGTTGTAATTTATAATTTAT	TTGAATAGTATATTCCAACA	TATTAAGTGTGTACATAAAT	TAAAT	TAAATAGCAGAACAACCAAA	0	0	40	9	33	0	M	Junction
SRR823382	X	11884721	11884717	f	TGTTGTAATTTATAATTTAT	TTGAATAGTATATTCCAACA	TATTAAGTGTGTACATAAAT	TAAAT	TAAATAGCAGAACAACCAAA	0	0	40	9	33	0	M	TSD
SRR823382	X	12729275	12729279	r	TGTACGGATTATGAGCGGAG	TGAGGCATCACAACTATTCA	TGACCTGCCACAATGATTAC	ATTAC	ATTACAGTGGAGGCAGTAAA	0	0	14	12	13	0	M	Junction
SRR823382	X	12729275	12729279	r	TGTACGGATTATGAGCGGAG	TGAGGCATCACAACTATTCA	TGACCTGCCACAATGATTAC	ATTAC	ATTACAGTGGAGGCAGTAAA	0	0	14	12	13	0	M	TSD
SRR823382	X	12729279	12729275	f	TGAATAGTTGTGATGCCTCA	CTCCGCTCATAATCCGTACA	TTTACTGCCTCCACTGTAAT	GTAAT	GTAATCATTGTGGCAGGTCA	0	0	15	13	12	0	M	Junction
SRR823382	X	12729279	12729275	f	TGAATAGTTGTGATGCCTCA	CTCCGCTCATAATCCGTACA	TTTACTGCCTCCACTGTAAT	GTAAT	GTAATCATTGTGGCAGGTCA	0	0	15	13	12	0	M	TSD
SRR823382	X	12896554	12896560	r	CAAAGACACTAGAATAACAA	TTGTTATTCTAGTGTCTTTG	TGGGGTTAATAACCCCCAGC	CCCCAGC	CCCCAGCATACCGGGCACTG	0	0	25	18	20	0	M	Junction
SRR823382	X	12896560	12896554	f	CAAAGACACTAGAATAACAA	TTGTTATTCTAGTGTCTTTG	CAGTGCCCGGTATGCTGGGG	GCTGGGG	GCTGGGGGTTATTAACCCCA	0	0	29	20	18	0	M	Junction
SRR823382	X	13493633	13493638	r	GTTCACACATGAACACGAAT	TTCTTATTTGGGATTTTACA	GGAATTTAAGCTAAGTAATT	GTAATT	GTAATTTTTGCAGCTGTCTC	0	0	20	17	8	0	M	Junction
SRR823382	X	13493633	13493639	r	GTTCACACATGAACACGAAT	CTTCTTATTTGGGATTTTAC	GGAATTTAAGCTAAGTAATT	AGTAATT	AGTAATTTTTGCAGCTGTCT	0	0	20	17	8	0	M	Junction
SRR823382	X	13493634	13493638	r	TGTTCACACATGAACACGAA	TTCTTATTTGGGATTTTACA	GGGAATTTAAGCTAAGTAAT	GTAAT	GTAATTTTTGCAGCTGTCTC	0	0	20	17	8	0	M	Junction
SRR823382	X	13493634	13493639	r	TGTTCACACATGAACACGAA	CTTCTTATTTGGGATTTTAC	GGGAATTTAAGCTAAGTAAT	AGTAAT	AGTAATTTTTGCAGCTGTCT	0	0	20	17	8	0	M	Junction
SRR823382	X	13493634	13493638	r	TGTTCACACATGAACACGAA	TTCTTATTTGGGATTTTACA	GGGAATTTAAGCTAAGTAAT	GTAAT	GTAATTTTTGCAGCTGTCTC	0	0	20	17	8	0	M	TSD
SRR823382	X	13493635	13493639	r	TTGTTCACACATGAACACGA	CTTCTTATTTGGGATTTTAC	GGGGAATTTAAGCTAAGTAA	AGTAA	AGTAATTTTTGCAGCTGTCT	0	0	21	17	8	0	M	TSD
SRR823382	X	13493638	13493633	f	TGTAAAATCCCAAATAAGAA	ATTCGTGTTCATGTGTGAAC	GAGACAGCTGCAAAAATTAC	AATTAC	AATTACTTAGCTTAAATTCC	0	0	23	8	17	0	M	Junction
SRR823382	X	13493638	13493634	f	TGTAAAATCCCAAATAAGAA	TTCGTGTTCATGTGTGAACA	GAGACAGCTGCAAAAATTAC	ATTAC	ATTACTTAGCTTAAATTCCC	0	0	23	8	17	0	M	Junction
SRR823382	X	13493638	13493634	f	TGTAAAATCCCAAATAAGAA	TTCGTGTTCATGTGTGAACA	GAGACAGCTGCAAAAATTAC	ATTAC	ATTACTTAGCTTAAATTCCC	0	0	23	8	17	0	M	TSD
SRR823382	X	13493639	13493633	f	GTAAAATCCCAAATAAGAAG	ATTCGTGTTCATGTGTGAAC	AGACAGCTGCAAAAATTACT	AATTACT	AATTACTTAGCTTAAATTCC	0	0	23	8	17	0	M	Junction
SRR823382	X	13493639	13493634	f	GTAAAATCCCAAATAAGAAG	TTCGTGTTCATGTGTGAACA	AGACAGCTGCAAAAATTACT	ATTACT	ATTACTTAGCTTAAATTCCC	0	0	23	8	17	0	M	Junction
SRR823382	X	13493639	13493635	f	GTAAAATCCCAAATAAGAAG	TCGTGTTCATGTGTGAACAA	AGACAGCTGCAAAAATTACT	TTACT	TTACTTAGCTTAAATTCCCC	0	0	23	8	17	0	M	TSD
SRR823382	X	14259232	14259236	r	TGTTCACACATGAACACGAA	TTCTTATTTGGGATTTTACA	ACTTTACAACGATTTTACAT	TACAT	TACATCTTTTTGAAACTTAC	0	0	24	5	7	0	M	Junction
SRR823382	X	14259232	14259236	r	TGTTCACACATGAACACGAA	TTCTTATTTGGGATTTTACA	ACTTTACAACGATTTTACAT	TACAT	TACATCTTTTTGAAACTTAC	0	0	24	5	7	0	M	TSD
SRR823382	X	14552067	14552074	r	CATGATGAAATAACATAAGG	CCTTATGTTATTTCATCATG	CTTGCGATCTTCGTCAGGAC	GTCAGGAC	GTCAGGACTCACCAGCGCTC	0	0	1142	6	8	2895	H	TSD
SRR823382	X	14552074	14552067	f	CATGATGAAATAACATAAGG	CCTTATGTTATTTCATCATG	GAGCGCTGGTGAGTCCTGAC	GTCCTGAC	GTCCTGACGAAGATCGCAAG	0	0	1077	8	6	2831	H	TSD
SRR823382	X	15498945	15498949	r	GCCCATGATGAAATAACATA	CCTTATGTTATTTCATCATG	TCGCATGCGACGGAACTGCA	CTGCA	CTGCAGCCGAAGCCGCACAC	0	0	11	4	4	56	H	TSD
SRR823382	X	17968624	17968631	r	AAAATCCCAAATAAGAAGAC	TTCGTGTTCATGTGTGAACA	GGCCGCTCGAAGGGCATTGT	GGCATTGT	GGCATTGTGGGTGGGAATTC	0	0	14	4	13	20	H	Junction
SRR823382	X	18954806	18954813	r	CAGAGAACTGCAGCCCGCCA	GCCACCCTTGCAGTTCTCTG	ATACATACATACATACATAT	ATACATAT	ATACATATATTGTTTGTTGG	0	0	23	15	14	22	H	Junction
SRR823382	X	18954806	18954813	r	CAGAGAACTGCAGCCCGCCA	GCCACCCTTGCAGTTCTCTG	ATACATACATACATACATAT	ATACATAT	ATACATATATTGTTTGTTGG	0	0	23	15	14	22	H	TSD
SRR823382	X	20897410	20897417	r	CAGAGAACTGCAGCCCGCCA	GCCACCCTTGCAGTTCTCTG	CCGGGTAAATCCAACCGCAC	AACCGCAC	AACCGCACTGTGATTAAACA	0	0	16	4	11	2	M	Junction
SRR823382	X	20897410	20897417	r	CAGAGAACTGCAGCCCGCCA	GCCACCCTTGCAGTTCTCTG	CCGGGTAAATCCAACCGCAC	AACCGCAC	AACCGCACTGTGATTAAACA	0	0	16	4	11	2	M	TSD
SRR823382	X	20897413	20897417	r	CACCAGAGAACTGCAGCCCG	GCCACCCTTGCAGTTCTCTG	GAACCGGGTAAATCCAACCG	AACCG	AACCGCACTGTGATTAAACA	0	0	13	4	11	2	M	TSD
SRR823382	X	21531635	21531639	r	TTTAGCCGCCGTTTACAGAA	TAGAAGGAGCAGCCTACTAC	AAAGCTTATGAAGGCACTTC	ACTTC	ACTTCCAGTCAACACAATTA	0	0	30	17	6	18	H	Junction
SRR823382	X	23197680	23197687	r	CATGATGAAATAACATAAGG	CCTTATGTTATTTCATCATG	TTATGTACTATACTGCGCAG	CTGCGCAG	CTGCGCAGGGTCGAAACTTG	0	0	79	20	11	128	H	TSD
SRR823382	Y	1717269	1717272	r	TGTAATGATGAACTCCAATT	TTGCATAGGCACATACTACA	ACTTCTATGGTTTCGAGTAT	GTAT	GTATTTCGCGCAGCGTTAAT	0	0	166	28	24	182	H	Junction
SRR823382	Y	1717272	1717269	f	TGTAGTATGTGCCTATGCAA	AATTGGAGTTCATCATTACA	ATTAACGCTGCGCGAAATAC	ATAC	ATACTCGAAACCATAGAAGT	0	0	169	24	28	197	H	Junction
SRR823382	Y	2435389	2435396	r	CATGATGAAATAACATAAGG	CCTTATGTTATTTCATCATG	CTTGCGATCTTCGTCAGGAC	GTCAGGAC	GTCAGGACTCACCAGCGCTC	0	0	1142	6	8	2895	H	TSD
SRR823382	Y	2435396	2435389	f	CATGATGAAATAACATAAGG	CCTTATGTTATTTCATCATG	GAGCGCTGGTGAGTCCTGAC	GTCCTGAC	GTCCTGACGAAGATCGCAAG	0	0	1077	8	6	2831	H	TSD
SRR823382	Y	3443525	3443533	r	AGCTCAAAGAAGCTGGGGTC	GACCCCAGCTTCTTTGAGCT	GAATAAACGTATAGCCCACG	TAGCCCACG	TAGCCCACGTAAGGTGGCTA	0	0	668	18	6	791	H	Junction
SRR823382	Y	3443533	3443525	f	AGCTCAAAGAAGCTGGGGTC	GACCCCAGCTTCTTTGAGCT	TAGCCACCTTACGTGGGCTA	CGTGGGCTA	CGTGGGCTATACGTTTATTC	0	0	635	6	18	798	H	Junction
a 'f' is forward. 'r' is reverse.
Numbers of Head Junction, Tail junction, and Non-insertion for each line are read counts containing their junction sequences.
Genotypes: M is homozygous. H is heterozygous.
Results of junction method and TSD method (TSD sizes are 5 and 8) are merged.
