# Supplementary material for: Transposable element finder (TEF): finding active transposable elements from next generation sequencing data
Source: BMC Bioinformatics. 2022 Nov 22;23:500. doi: 10.1186/s12859-022-05011-3 (PMC9682801; doi:10.1186/s12859-022-05011-3)
Supplement: Supplementary file 15 — Additional file 15. Table S13. Detected head and tail sequence of TE and kinds of TSD in SRR823377 and SRR823382. [file 12859_2022_5011_MOESM15_ESM.xlsx]

## Sheet: Sheet1
Table S13 Detected head and tail sequence of TE and kinds of TSD in SRR823377 and SRR823382
Head	Tail	SRR823377	SRR823382	TE family
AAAATCCCAAATAAGAAGAC	TTCGTGTTCATGTGTGAACA	3	2	roo
ACTATGGGGCATTTGGCCTG	CAGGCCAAATGCCCCATAGT	2	0	hopper
AGAGAACTGCAAGGGTGGCA	GGCGGGCTGCAGTTCTCTGA	3	4	hobo
AGAGAACTGCAAGGGTGGCA	GGCGGGCTGCAGTTCTCTGG	3	2	hobo
AGAGAACTGCAAGGGTGGCA	TGGCGGGCTGCAGTTCTCTG	7	7	hobo
AGAGAACTGCAGCCCGCCAC	GCCACCCTTGCAGTTCTCTG	10	5	hobo
AGAGAACTGCAGCCCGCCAC	GTGCCACCCTTGCAGTTCTC	1	2	hobo
AGCTCAAAGAAGCTGGGGTC	CGACCCCAGCTTCTTTGAGC	4	3	FB4
AGCTCAAAGAAGCTGGGGTC	GACCCCAGCTTCTTTGAGCT	12	9	FB4
ATGATGAAATAACATAAGGT	CTTATGTTATTTCATCATGC	5	3	Unclssified
ATGATGAAATAACATAAGGT	CTTATGTTATTTCATCATGG	7	14	Unclssified
CAAAGACACTAGAATAACAA	TTGTTATTCTAGTGTCTTTG	4	8	Ty3/gypsy
CAAAGACCCTAGAATAACAA	TTGTTATTCTAGGGTCTTTG	2	2	Ty3/gypsy
CAGAGAACTGCAAGGGTGGC	AGTGGCGGGCTGCAGTTCTC	3	2	hobo
CAGAGAACTGCAAGGGTGGC	GTGGCGGGCTGCAGTTCTCT	7	7	hobo
CAGAGAACTGCAAGGGTGGC	TGGCGGGCTGCAGTTCTCTG	24	22	hobo
CAGAGAACTGCAGCCCGCCA	GCCACCCTTGCAGTTCTCTG	36	23	hobo
CAGAGAACTGCAGCCCGCCA	GTGCCACCCTTGCAGTTCTC	3	3	hobo
CAGAGAACTGCAGCCCGCCA	TGCCACCCTTGCAGTTCTCT	13	5	hobo
CATGATGAAATAACATAAGG	CCTTATGTTATTTCATCATG	38	89	P
CCAGAGAACTGCAGCCCGCC	TGCCACCCTTGCAGTTCTCT	6	1	hobo
CCATGATGAAATAACATAAG	ACCTTATGTTATTTCATCAT	6	14	Unclssified
GAGAACTGCAAGGGTGGCAC	GTGGCGGGCTGCAGTTCTCT	0	2	hobo
GAGAACTGCAAGGGTGGCAC	TGGCGGGCTGCAGTTCTCTG	1	3	hobo
GAGAACTGCAGCCCGCCACT	GCCACCCTTGCAGTTCTCTG	3	1	hobo
GCATGATGAAATAACATAAG	ACCTTATGTTATTTCATCAT	5	9	Unclssified
GCTCAAAGAAGCTGGGGTCG	GACCCCAGCTTCTTTGAGCT	6	2	FB4
GTAAAATCCCAAATAAGAAG	ATTCGTGTTCATGTGTGAAC	5	4	roo
GTAAAATCCCAAATAAGAAG	TTCGTGTTCATGTGTGAACA	12	8	roo
GTAGTTAATTAGAATTCCAA	TTATGTTCGTATATACTACA	4	1	roo
GTTCACACATGAACACGAAT	CTTCTTATTTGGGATTTTAC	5	5	roo
GTTCACACATGAACACGAAT	TTCTTATTTGGGATTTTACA	13	7	roo
GTTGTAATTTATAATTTATA	TTGAATAGTATATTCCAACA	3	2	Ty1/copia
TCAGAGAACTGCAGCCCGCC	TGCCACCCTTGCAGTTCTCT	4	3	hobo
TGAATAGTTGTGATGCCTCA	CTCCGCTCATAATCCGTACA	2	1	Diver
TGGAATATACTATTCAACCT	ATAAATTATAAATTACAACA	0	2	Ty1/copia
TGTAAAATCCCAAATAAGAA	ATTCGTGTTCATGTGTGAAC	9	6	roo
TGTAAAATCCCAAATAAGAA	TTCGTGTTCATGTGTGAACA	28	11	roo
TGTAAAATCCCAAATGAGAA	TATTCGTGTTCATGTGTGAA	2	0	roo
TGTAAAATCCCAAATGAGAA	TTCGTGTTCATGTGTGAACA	4	3	roo
TGTAATGATGAACTCCAATT	TTGCATAGGCACATACTACA	4	2	412
TGTACGGATTATGAGCGGAG	TGAGGCATCACAACTATTCA	3	4	Diver
TGTAGTATATACGAACATAA	TGGAATTCTAATTAACTACA	5	1	mgd1
TGTAGTATATACGAACATAA	TTGGAATTCTAATTAACTAC	4	0	mgd1
TGTAGTATGTGCCTATGCAA	AATTGGAGTTCATCATTACA	4	5	mgd1
TGTAGTTAATTAGAATTCCA	TTATGTTCGTATATACTACA	10	2	mgd1
TGTTCACACATGAACACGAA	CTTCTTATTTGGGATTTTAC	11	8	roo
TGTTCACACATGAACACGAA	GTCTTCTTATTTGGGATTTT	2	1	roo
TGTTCACACATGAACACGAA	TTCTCATTTGGGATTTTACA	4	1	roo
TGTTCACACATGAACACGAA	TTCTTATTTGGGATTTTACA	29	15	roo
TGTTGGAATATACTATTCAA	ATAAATTATAAATTACAACA	10	3	Ty1/copia
TGTTGGAATATACTATTCAA	TATAAATTATAAATTACAAC	3	0	Ty1/copia
TGTTGTAATTTATAATTTAT	AGGTTGAATAGTATATTCCA	0	2	Ty1/copia
TGTTGTAATTTATAATTTAT	TTGAATAGTATATTCCAACA	11	4	Ty1/copia
TTCACACATGAACACGAATA	TTCTCATTTGGGATTTTACA	2	0	roo
TTTAGCCGCCGTTTACAGAA	TAGAAGGAGCAGCCTACTAC	0	4	mdg3
