# Supplementary material for: Transposable element finder (TEF): finding active transposable elements from next generation sequencing data
Source: BMC Bioinformatics. 2022 Nov 22;23:500. doi: 10.1186/s12859-022-05011-3 (PMC9682801; doi:10.1186/s12859-022-05011-3)
Supplement: Supplementary file 16 — Additional file 16. Table S14. Detected head and tail sequence of TE and their inserted positions on the reference sequence for SRR866312 and SRR866314 by Junction and TSD methods. [file 12859_2022_5011_MOESM16_ESM.xlsx]

## Sheet: SRR866312.SRR866314
Table S14 Detected head and tail sequence of TE and their inserted positions on the reference sequence for SRR866312 and SRR866314 by junction and TSD methods.
Junction Method
Accession	Chromosome	Junction position to TE		Directiona	Head sequence of TE	Tail sequence of TE	Head flanking sequence	TSD	Tail flanking sequence	SRR866312 (subline 33-45)			SRR866314 (subline 33-27)			Genotype	TE Family
										Head Junction	Tail Junction	Non-insertion	Head Junction	Tail Junction	Non-insertion
SRR866312	X	11966846	11966852	r	CAAAGACACTAGAATAACAA	TTGTTATTCTAGTGTCTTTG	GTATATTTAATCAGTTAAGC	GTTAAGC	GTTAAGCCGTATCAGTGTAT	6	17	0	0	0	19	M	Ty3/gypsy
SRR866312	X	11966852	11966846	f	CAAAGACACTAGAATAACAA	TTGTTATTCTAGTGTCTTTG	ATACACTGATACGGCTTAAC	GCTTAAC	GCTTAACTGATTAAATATAC	17	6	0	0	0	14	M	Ty3/gypsy
SRR866312	X	15256904	15256908	r	CACTATGGGGCATTTGGCCT	AGGCCAAATGCCCCATAGTG	TTTTCAATTACATTCCATTG	CATTG	CATTGGCCGATCCCATGCCA	6	4	0	0	0	8	M	hopper
SRR866312	2R	7619942	7619946	r	CACTATGGGGCATTTGGCCT	AGGCCAAATGCCCCATAGTG	CAGCCGAGCCAACCCCAGTA	CAGTA	CAGTAGAGCAGAGCTAGACA	13	7	0	0	0	8	M	hopper
SRR866312	2R	7619946	7619942	f	CACTATGGGGCATTTGGCCT	AGGCCAAATGCCCCATAGTG	TGTCTAGCTCTGCTCTACTG	TACTG	TACTGGGGTTGGCTCGGCTG	7	13	0	0	0	11	M	hopper
SRR866312	2R	24617302	24617306	r	CACTATGGGGCATTTGGCCT	AGGCCAAATGCCCCATAGTG	GATAATGAAAGCCGCCAACG	CAACG	CAACGGCCACGCCCCTTCAC	6	5	0	0	0	10	M	hopper
SRR866312	2R	24617306	24617302	f	CACTATGGGGCATTTGGCCT	AGGCCAAATGCCCCATAGTG	GTGAAGGGGCGTGGCCGTTG	CGTTG	CGTTGGCGGCTTTCATTATC	5	6	0	0	0	9	M	hopper
SRR866312	3L	20470914	20470920	r	CAAAGACACTAGAATAACAA	TTGTTATTCTAGTGTCTTTG	CGTGATGTGAGTCGTTGCAT	GTTGCAT	GTTGCATGATGTCGCACATG	12	11	0	0	0	5	M	Ty3/gypsy
SRR866312	3L	20470920	20470914	f	CAAAGACACTAGAATAACAA	TTGTTATTCTAGTGTCTTTG	CATGTGCGACATCATGCAAC	ATGCAAC	ATGCAACGACTCACATCACG	11	12	0	0	0	6	M	Ty3/gypsy
SRR866314	X	8449402	8449409	r	CAGAGAACTGCAAGGGTGGC	TGGCGGGCTGCAGTTCTCTG	TTTACGATCGTGGTGCTTAG	GTGCTTAG	GTGCTTAGGCAACTTGTTTA	0	0	16	8	12	0	M	hobo
SRR866314	X	8449402	8449411	r	CAGAGAACTGCAAGGGTGGC	AGTGGCGGGCTGCAGTTCTC	TTTACGATCGTGGTGCTTAG	TGGTGCTTAG	TGGTGCTTAGGCAACTTGTT	0	0	16	8	7	0	M	hobo
SRR866314	X	8449409	8449402	f	CAGAGAACTGCAGCCCGCCA	GCCACCCTTGCAGTTCTCTG	TAAACAAGTTGCCTAAGCAC	CTAAGCAC	CTAAGCACCACGATCGTAAA	0	0	13	12	8	0	M	hobo
SRR866314	X	8449411	8449402	f	GAGAACTGCAGCCCGCCACT	GCCACCCTTGCAGTTCTCTG	AACAAGTTGCCTAAGCACCA	CTAAGCACCA	CTAAGCACCACGATCGTAAA	0	0	13	7	8	0	M	hobo
SRR866314	2R	19363731	19363738	r	CAGAGAACTGCAGCCCGCCA	GCCACCCTTGCAGTTCTCTG	ATGGCAAGGCATATAGGCAC	ATAGGCAC	ATAGGCACTAACCTTCAGAT	0	0	7	11	8	0	M	hobo
SRR866314	2R	19363738	19363731	f	CAGAGAACTGCAAGGGTGGC	TGGCGGGCTGCAGTTCTCTG	ATCTGAAGGTTAGTGCCTAT	GTGCCTAT	GTGCCTATATGCCTTGCCAT	0	0	9	8	11	0	M	hobo
SRR866314	3L	20032025	20032032	r	CAGAGAACTGCAAGGGTGGC	TGGCGGGCTGCAGTTCTCTG	ACCTGGCCATGTGTCCGGAG	GTCCGGAG	GTCCGGAGTCCCTTGGAAAA	0	0	8	8	6	0	M	hobo
SRR866314	3L	20032032	20032025	f	CAGAGAACTGCAGCCCGCCA	GCCACCCTTGCAGTTCTCTG	TTTTCCAAGGGACTCCGGAC	CTCCGGAC	CTCCGGACACATGGCCAGGT	0	0	10	6	8	0	M	hobo
TSD method, TSD size = 5
Accession	Chromosome	Junction position to TE		Directiona	Head sequence of TE	Tail sequence of TE	Head flanking sequence	TSD	Tail flanking sequence	SRR866312 (subline 33-45)			SRR866314 (subline 33-27)			Genotype	TE Family
										Head Junction	Tail Junction	Non-insertion	Head Junction	Tail Junction	Non-insertion
SRR866312	2R	6542370	6542374	r	TGTAAAATCCCAAATAAGAA	TTCGTGTTCATGTGTGAACA	CAAAAATATAATTTGCTTAG	CTTAG	CTTAGTAAAACCCCAGGACT	12	10	0	0	0	8	M	roo
SRR866312	2R	6542374	6542370	f	TGTTCACACATGAACACGAA	TTCTTATTTGGGATTTTACA	AGTCCTGGGGTTTTACTAAG	CTAAG	CTAAGCAAATTATATTTTTG	10	12	0	0	0	6	M	roo
SRR866312	3R	19055111	19055115	r	TGTTCACACATGAACACGAA	TTCTTATTTGGGATTTTACA	GCCACAATAATATGTATATG	ATATG	ATATGTATAGTACACAAGAC	4	4	10	0	0	16	H	roo
SRR866314	X	1179865	1179869	r	TGTAAAATCCCAAATAAGAA	TTCGTGTTCATGTGTGAACA	TCACCACAAGTCAAACAGGC	CAGGC	CAGGCTCAGATGTCAAGGCC	0	0	9	5	15	0	M	roo
SRR866314	X	1179869	1179865	f	TGTTCACACATGAACACGAA	TTCTTATTTGGGATTTTACA	GGCCTTGACATCTGAGCCTG	GCCTG	GCCTGTTTGACTTGTGGTGA	0	0	11	15	5	0	M	roo
SRR866314	2L	13778216	13778220	r	TGTAAAATCCCAAATAAGAA	TTCGTGTTCATGTGTGAACA	AGCTTCGAATTCATTCATTG	CATTG	CATTGATTCACAAGTTCCGA	0	0	16	7	10	5	H	roo
SRR866314	2L	13778220	13778216	f	TGTTCACACATGAACACGAA	TTCTTATTTGGGATTTTACA	TCGGAACTTGTGAATCAATG	CAATG	CAATGAATGAATTCGAAGCT	0	0	12	10	7	3	H	roo
TSD method, TSD size = 7
Accession	Chromosome	Junction position to TE		Directiona	Head sequence of TE	Tail sequence of TE	Head flanking sequence	TSD	Tail flanking sequence	SRR866312 (subline 33-45)			SRR866314 (subline 33-27)			Genotype	TE Family
										Head Junction	Tail Junction	Non-insertion	Head Junction	Tail Junction	Non-insertion
SRR866312	Y	2119844	2119850	r	CAAAGACCCTAGAATAACAA	TTGTTATTCTAGTGTCTTTG	GCGGTGGAAATTGGTATCAC	GTATCAC	GTATCACCGAGAAATTGCGC	7	9	55	0	0	60	H	Ty3/gypsy
SRR866312	Y	2119850	2119844	f	CAAAGACACTAGAATAACAA	TTGTTATTCTAGGGTCTTTG	GCGCAATTTCTCGGTGATAC	GTGATAC	GTGATACCAATTTCCACCGC	9	7	53	0	0	57	H	Ty3/gypsy
SRR866312	2R	1520491	1520497	r	CAAAGACCCTAGAATAACAA	TTGTTATTCTAGTGTCTTTG	GCGGTGGAAATTGGTATCAC	GTATCAC	GTATCACCGAGAAATTGCGC	7	9	55	0	0	60	H	Ty3/gypsy
SRR866312	2R	1520497	1520491	f	CAAAGACACTAGAATAACAA	TTGTTATTCTAGGGTCTTTG	GCGCAATTTCTCGGTGATAC	GTGATAC	GTGATACCAATTTCCACCGC	9	7	53	0	0	57	H	Ty3/gypsy
SRR866312	2R	19729947	19729953	r	CAAAGACCCTAGAATAACAA	TTGTTATTCTAGTGTCTTTG	ACCGCTTGGGAACACCGCGT	ACCGCGT	ACCGCGTGTTGTTGGCCTCG	6	4	852	0	0	786	H	Ty3/gypsy
SRR866312	2R	19729953	19729947	f	CAAAGACACTAGAATAACAA	TTGTTATTCTAGGGTCTTTG	CGAGGCCAACAACACGCGGT	ACGCGGT	ACGCGGTGTTCCCAAGCGGT	4	6	403	0	0	375	H	Ty3/gypsy
SRR866312	3L	24439798	24439804	r	CAAAGACACTAGAATAACAA	TTGTTATTCTAGGGTCTTTG	GCGCAATTTCTCGGTGATAC	GTGATAC	GTGATACCAATTTCCACCGC	9	7	53	0	0	57	H	Ty3/gypsy
SRR866312	3L	24439804	24439798	f	CAAAGACCCTAGAATAACAA	TTGTTATTCTAGTGTCTTTG	GCGGTGGAAATTGGTATCAC	GTATCAC	GTATCACCGAGAAATTGCGC	7	9	55	0	0	60	H	Ty3/gypsy
SRR866312	3R	8899612	8899618	r	CAAAGACACTAGAATAACAA	TTGTTATTCTAGGGTCTTTG	GCGCAATTTCTCGGTGATAC	GTGATAC	GTGATACCAATTTCCACCGC	9	7	53	0	0	57	H	Ty3/gypsy
SRR866312	3R	8899618	8899612	f	CAAAGACCCTAGAATAACAA	TTGTTATTCTAGTGTCTTTG	GCGGTGGAAATTGGTATCAC	GTATCAC	GTATCACCGAGAAATTGCGC	7	9	55	0	0	60	H	Ty3/gypsy
SRR866314	X	17707354	17707360	r	CAAAGACCCTAGAATAACAA	TTGTTATTCTAGTGTCTTTG	AGTCTTCAAAAGGGTATATG	GTATATG	GTATATGTAAGATCTTTTTT	0	0	15	13	20	0	M	Ty3/gypsy
SRR866314	X	17707360	17707354	f	CAAAGACACTAGAATAACAA	TTGTTATTCTAGGGTCTTTG	AAAAAAGATCTTACATATAC	CATATAC	CATATACCCTTTTGAAGACT	0	0	16	20	13	0	M	Ty3/gypsy
SRR866314	2L	487127	487133	r	CAAAGACACTAGAATAACAA	TTGTTATTCTAGGGTCTTTG	GATCGGAACTACCACTATAC	ACTATAC	ACTATACTATGCTAGTTGAA	0	0	10	7	12	0	M	Ty3/gypsy
SRR866314	2L	487133	487127	f	CAAAGACCCTAGAATAACAA	TTGTTATTCTAGTGTCTTTG	TTCAACTAGCATAGTATAGT	GTATAGT	GTATAGTGGTAGTTCCGATC	0	0	9	12	7	0	M	Ty3/gypsy
TSD method, TSD size = 8
Accession	Chromosome	Junction position to TE		Directiona	Head sequence of TE	Tail sequence of TE	Head flanking sequence	TSD	Tail flanking sequence	SRR866312 (subline 33-45)			SRR866314 (subline 33-27)			Genotype	TE Family
										Head Junction	Tail Junction	Non-insertion	Head Junction	Tail Junction	Non-insertion
SRR866312	X	14826164	14826157	f	CATGATGAAATAACATAAGG	CCTTATGTTATTTCATCATG	GCGTTCGTCGGCGTGCAGCG	GTGCAGCG	GTGCAGCGAAAGCACTATCG	5	8	0	0	0	6	M	P
SRR866312	2R	25258345	25258352	r	CATGATGAAATAACATAAGG	CCTTATGTTATTTCATCATG	ATATTCTCTAATATCTATAC	ATCTATAC	ATCTATACACACTGGCGTTC	9	13	801	0	0	887	H	P
SRR866312	2R	25258352	25258345	f	CATGATGAAATAACATAAGG	CCTTATGTTATTTCATCATG	GAACGCCAGTGTGTATAGAT	GTATAGAT	GTATAGATATTAGAGAATAT	13	9	732	0	0	846	H	P
SRR866312	3R	32073588	32073595	r	CATGATGAAATAACATAAGG	CCTTATGTTATTTCATCATG	ATATTCTCTAATATCTATAC	ATCTATAC	ATCTATACACACTGGCGTTC	9	13	801	0	0	887	H	P
SRR866312	3R	32073595	32073588	f	CATGATGAAATAACATAAGG	CCTTATGTTATTTCATCATG	GAACGCCAGTGTGTATAGAT	GTATAGAT	GTATAGATATTAGAGAATAT	13	9	732	0	0	846	H	P
SRR866314	X	3687807	3687814	r	CATGATGAAATAACATAAGG	CCTTATGTTATTTCATCATG	CGAAACAGGAAGATAGTAAC	ATAGTAAC	ATAGTAACAATAATAACAAG	0	0	13	19	10	1	M	P
SRR866314	X	3687814	3687807	f	CATGATGAAATAACATAAGG	CCTTATGTTATTTCATCATG	CTTGTTATTATTGTTACTAT	GTTACTAT	GTTACTATCTTCCTGTTTCG	0	0	12	10	19	1	M	P
a 'f' is forward. 'r' is reverse.
Numbers of Head Junction, Tail junction, and Non-insertion for each line are read counts containing their junction sequences.
Genotypes: M is homozygous. H is heterozygous.
