# Supplementary material for: Transposable element finder (TEF): finding active transposable elements from next generation sequencing data
Source: BMC Bioinformatics. 2022 Nov 22;23:500. doi: 10.1186/s12859-022-05011-3 (PMC9682801; doi:10.1186/s12859-022-05011-3)
Supplement: Supplementary file 17 — Additional file 17. Table S15. Detected head and tail sequence of TE and kinds of TSD in SRR866312 and SRR866314. [file 12859_2022_5011_MOESM17_ESM.xlsx]

## Sheet: Sheet1
Table S15 Detected head and tail sequence of TE and kinds of TSD in SRR866312 and SRR866314
Head	Tail	SRR866312	SRR866314	TE family	Method
CAAAGACACTAGAATAACAA	TTGTTATTCTAGTGTCTTTG	8	0	Ty3/gypsy	Junction
CAAAGACACTAGAATAACAA	TTGTTATTCTAGGGTCTTTG	2	2	Ty3/gypsy	TSD size=7
CAAAGACCCTAGAATAACAA	TTGTTATTCTAGTGTCTTTG	2	2	Ty3/gypsy	TSD size=7
CACTATGGGGCATTTGGCCT	AGGCCAAATGCCCCATAGTG	5	2	hopper	Junction
CAGAGAACTGCAAGGGTGGC	AGTGGCGGGCTGCAGTTCTC	1	1	hobo	Junction
CAGAGAACTGCAAGGGTGGC	TGGCGGGCTGCAGTTCTCTG	5	8	hobo	Junction
CAGAGAACTGCAGCCCGCCA	GCCACCCTTGCAGTTCTCTG	3	5	hobo	Junction
GAGAACTGCAAGGGTGGCAC	TGGCGGGCTGCAGTTCTCTG	0	1	hobo	Junction
GAGAACTGCAGCCCGCCACT	GCCACCCTTGCAGTTCTCTG	1	1	hobo	Junction
TTTTTAAAGTTGTGGCAAAA	AGGTATGGCATTCCATATTC	1	0	Unclssified	Junction
TGTAAAATCCCAAATAAGAA	TTCGTGTTCATGTGTGAACA	4	3	roo	TSD size=5
TGTTCACACATGAACACGAA	TTCTTATTTGGGATTTTACA	3	3	roo	TSD size=5
CATGATGAAATAACATAAGG	CCTTATGTTATTTCATCATG	3	2	P	TSD size=8
Detection of transpositions of hopper in SRR866314 were failed (in Table S14).
Inserted loci may be repetitive regions or flanking sequences are mutated.
